# Supplementary material for: Comparative analysis of amino acid sequence level in plant GATA transcription factors
Source: Sci Rep. 2024 Nov 30;14:29786. doi: 10.1038/s41598-024-81159-7 (PMC11608367; doi:10.1038/s41598-024-81159-7)
Supplement: Supplementary file 2 — Supplementary Table S2. [file 41598_2024_81159_MOESM2_ESM.xlsx]

## Sheet: Table S2
Table S2. List of 76 plant species belong to same genus
Group	Genus	Species	Number of GATA genes	Number of GATA TFs
Eudicots	Arabidopsis	Arabidopsis halleri	22	23
		Arabidopsis lyrata	28	28
		Arabidopsis thaliana	30	41
Eudicots	Brassica	Brassica napus	125	125
		Brassica oleracea	82	82
		Brassica rapa	79	79
Eudicots	Capsella	Capsella grandiflora	28	29
		Capsella rubella	35	35
Eudicots	Raphanus	Raphanus raphanistrum	57	57
		Raphanus sativus	59	59
Eudicots	Cucumis	Cucumis melo	25	30
		Cucumis sativus	25	36
Eudicots	Arachis	Arachis duranensis	22	22
		Arachis hypogaea	20	20
		Arachis ipaensis	22	22
Eudicots	Glycine	Glycine max	63	92
		Glycine soja	44	44
Eudicots	Vigna	Vigna angularis	28	40
		Vigna radiata	24	24
		Vigna unguiculata	11	11
Eudicots	Populus	Populus euphratica	39	39
		Populus trichocarpa	39	76
Eudicots	Gossypium	Gossypium arboreum	46	46
		Gossypium hirsutum	88	88
		Gossypium raimondii	46	87
Eudicots	Eucalyptus	Eucalyptus camaldulensis	21	21
		Eucalyptus grandis	23	30
Eudicots	Fragaria	Fragaria vesca	19	19
		Fragaria x ananassa	14	14
Eudicots	Prunus	Prunus mume	28	28
		Prunus persica	20	31
Eudicots	Citrus	Citrus clementina	40	40
		Citrus sinensis	55	55
Eudicots	Kalanchoe	Kalanchoe laxiflora	37	60
		Kalanchoe marnieriana	72	100
Eudicots	Nicotiana	Nicotiana benthamiana	59	59
		Nicotiana sylvestris	38	38
		Nicotiana tabacum	82	82
		Nicotiana tomentosiformis	44	44
Eudicots	Petunia	Petunia axillaris	30	30
		Petunia inflata	34	34
Eudicots	Solanum	Solanum lycopersicum	30	30
		Solanum melongena	26	26
		Solanum pennellii	33	37
		Solanum pimpinellifolium	30	30
		Solanum tuberosum	50	50
Monocots	Brachypodium	Brachypodium distachyon	29	34
		Brachypodium stacei	28	32
Monocots	Oryza	Oryza barthii	23	23
		Oryza brachyantha	21	21
		Oryza glaberrima	23	23
		Oryza glumaepatula	27	32
		Oryza longistaminata	13	13
		Oryza meridionalis	23	24
		Oryza nivara	26	31
		Oryza punctata	30	34
		Oryza rufipogon	28	32
		Oryza sativa subsp. indica	31	31
		Oryza sativa subsp. japonica	26	32
Monocots	Panicum	Panicum hallii	31	44
		Panicum virgatum	66	104
Monocots	Setaria	Setaria italica	31	37
		Setaria viridis	31	39
Monocots	Triticum	Triticum aestivum	48	48
		Triticum urartu	17	17
Monocots	Zoysia	Zoysia japonica	39	39
		Zoysia matrella	73	73
		Zoysia pacifica	50	50
Chlorophytae	Micromonas	Micromonas pusilla CCMP1545	10	10
		Micromonas sp. RCC299	8	8
Chlorophytae	Ostreococcus	Ostreococcus lucimarinus	8	8
		Ostreococcus sp. RCC809	5	5
		Ostreococcus tauri	5	5
Gymnosperm	Picea	Picea abies	9	9
		Picea glauca	6	6
		Picea sitchensis	4	4
