# Supplementary material for: Comparative analysis of amino acid sequence level in plant GATA transcription factors
Source: Sci Rep. 2024 Nov 30;14:29786. doi: 10.1038/s41598-024-81159-7 (PMC11608367; doi:10.1038/s41598-024-81159-7)
Supplement: Supplementary file 3 — Supplementary Table S3. [file 41598_2024_81159_MOESM3_ESM.xlsx]

## Sheet: Table S3
Table S3. List of 329 Green Plant GATA gene having alternative splicing forms.
No.	Gene number	GATA Gene	Species	Groups	Number of alternative splicing forms	GATA TF	Amino acid sequences	aa length
1	1	Aqcoe1G142600	Aquilegia coerulea	Eudicots	2	Aqcoe1G142600.1.p	MEGGDFMDDIGNLDFRGDLFDHIDDLLDFPCEDIQGEIIVGGGGSGGGCSGAVGSNLNGGFQGVWQAPQDGLSASPSLFSNPINNSGFPTDLPVPDEDIAQLEWLSTFVEDSFSPGSVTFNEYLDSNKNDNDENKNKNSNNENKNINIDSEDTHRFQTPSPVSVLESSSSCSGGRTMPISPETVVPGRARTKRPRPTTFNHRPVISLVSPTSSVTDPSPMSSSLESVSEFENFAESNPSTKLSKPPSTEQKKRKKKRLAPTSSSMEQSVLPLPMAVRKCLHCEITKTPQWRAGPLGPKTLCNACGVRYKSGRLFPEYRPAASPTFVPKLHSNSHKKVLEMRGTTGSKMANDDEDDEAAVTEFVPGNRLWDAYM*	374
2	1	Aqcoe1G142600	Aquilegia coerulea	Eudicots	2	Aqcoe1G142600.2.p	MEGGDFMDDIGNLDFRGDLFDHIDDLLDFPCEDIQGEIIVGGGGSGGGCSGAVGSNLNGGFQGVWQAPQDGLSASPSLFSNPINNSGFPTDLPVPDEDIAQLEWLSTFVEDSFSPGSVTFNEYLDSNKNDNDENKNKNSNNENKNINIDSEDTHRFQTPSPVSVLESSSSCSGGRTMPISPETVVPGRARTKRPRPTTFNHRPVISLVSPTSSVTDPSPMSSSLESVSEFENFAESNPSTKLSKPPSTEQKKRKKKRLAPTSSSMEQSVLPLPMAVRKCLHCEITKTPQWRAGPLGPKTLCNACGVRYKSGRLFPEYRPAASPTFVPKLHSNSHKKVLEMRGTTGSKMANDDEDDEAAVTEFVPGNRLWDAYM*	374
3	2	Aqcoe2G393600	Aquilegia coerulea	Eudicots	3	Aqcoe2G393600.1.p	MTFSSLPLFLKKKNKNKSPRKLEVFLLSFFLMRMESLESAALTFETLLDFPSDIDEEPDNNDDDNNIKNPSLSLLTNNQQINSAELTISHSDAHLHPFPVLEEELEWLNENSFPDIDTFLSVKPNSNNVAKDQSPVSVLGNSSSSLRHHPVQARSKRRRRRRSSFSDLIGQQWWVSYEPKIKKKNVGATRMSMTSSSGRRCLHCLSEKTPQWRAGPLGPKTLCNACGVRYKSGRLLPEYRPANSPTFSGELHSNSHRKILDMRRQKQNETFLPTSDQDIRYNDLM*	286
4	2	Aqcoe2G393600	Aquilegia coerulea	Eudicots	3	Aqcoe2G393600.2.p	MTFSSLPLFLKKKNKNKSPRKLEVFLLSFFLMRMESLESAALTFETLLDFPSDIDEEPDNNDDDNNIKNPSLSLLTNNQQINSAELTISHSDAHLHPFPVLEEELEWLNENSFPDIDTFLSVKPNSNNVAKDQSPVSVLGNSSSSLRHHPVQARSKRRRRRRSSFSDLIGQQWWVSYEPKIKKKNVGATRMSMTSSSGRRCLHCLSEKTPQWRAGPLGPKTLCNACGVRYKSGRLLPEYRPANSPTFSDIRYNDLM*	257
5	2	Aqcoe2G393600	Aquilegia coerulea	Eudicots	3	Aqcoe2G393600.3.p	MTFSSLPLFLKKKNKNKSPRKLEVFLLSFFLMRMESLESAALTFETLLDFPSDIDEEPDNNDDDNNIKNPSLSLLTNNQQINSAELTISHSDAHLHPFPVLEEELEWLNENSFPDIDTFLSVKPNSNNVAKDQSPVSVLGNSSSSLRHHPVQARSKRRRRRRSSFSDLIGQQWWVSYEPKIKKKNVGATRMSMTSSSGRRCLHCLSEKTPQWRAGPLGPKTLCNACGVRYKSGRLLPEYRPANSPTFSGELHSNSHRKILDMRRQKQNETFLPTSDQGW*	280
6	3	Aqcoe3G261200	Aquilegia coerulea	Eudicots	2	Aqcoe3G261200.1.p	MGKQGPCFHCGVTSTPLWRNGPPEKPVLCNACGSRWRTKGTLVNYTPLHARAEPDDFVEYKVPKVKLVSVKNKEVNFLKRKQIHEHFAVVGEAPQYDQNWRRSIEEDTSNRSSSGSAISYSESCAQYGGTDASSAQSIVWDTHPSRKRTCVTRTKPSSVEKLTKELYSILHDQQSSHFSGSSEEDLLFDGEAPMVSVEFGHGSILMKHPNSVAREEESEASSFTIDNKSYTVNEYSGSTSLPVHIDSRSIKIPNVAMVELKKPVGQGTRQLQNKGEKSHETIQVLRNCNSPLRSIDLKDVVTYEEFVNHFTHEEQLQLMKYLPSVDTFRLPESLKSMFDSLLFAENLSSFQKLLAEGVFDRSLSEVDADEFKTLKKLALVNLTKSNWIEHYNLLKDVKN…	529
7	3	Aqcoe3G261200	Aquilegia coerulea	Eudicots	2	Aqcoe3G261200.2.p	MGKQGPCFHCGVTSTPLWRNGPPEKPVLCNACGSRWRTKGTLVNYTPLHARAEPDDFVEYKVPKVKLVSVKNKEVNFLKRKQIHEHFAVVGEAPQYDQNWRRSIEEDTSNRSSSGSAISYSESCAQYGGTDASSAQSIVWDTHPSRKRTCVTRTKPSSVEKLTKELYSILHDQQSSHFSGSSEEDLLFDGEAPMVSVEFGHGSILMKHPNSVAREEESEASSFTIDNKSYTVNEYSGSTSLPVHIDSRSIKIPNVAMVELKKPVGQGTRQLQNKGEKSHETIQVLRNCNSPLRSIDLKDVVTYEEFVNHFTHEEQLQLMKYLPSVDTFRLPESLKSMFDSLLFAENLSSFQKLLAEGVFDRSLSEVDADEFKTLKKLALVNLTKSNWIEHYNLLKDVKN…	438
8	4	Aqcoe5G315100	Aquilegia coerulea	Eudicots	12	Aqcoe5G315100.1.p	MTTTKDENAIKSRQFLGLATDKEKIQEIIFFCNRLCGFQIESTHVFKFIFKNINAKDPNEEYSFTVQLAHETYTLMNCDPHLDGTKELIQELNQTDDVLKFVGIMREKFQAAAANGSYTVSASAPASSVPVGEGQRDNENAFQVQAEEVDKIPEKVNHGRKRRSPASGSPNSVPLTPIRPCMKLSCTEVPPGSAGSDFSVRRSARLKTTQDITGWTDSKGSTGGDSSMPVPAAKNDLSLKKCMECKTDHPRFWRKGPDGKMSLCNACGTRYKRREMKKLVVPGGGSSMPGPAAKNDRSVKKCMECKTDHSRFWRKGPDGEPLCNACGKRYKRREMKKLVVPGGDPSVPVPAAKNDLSLKKCMECKTEHTGLWRKGPDGKMSLCNACGQRYKKRKMEKLV…	402
9	4	Aqcoe5G315100	Aquilegia coerulea	Eudicots	12	Aqcoe5G315100.10.p	MTTTKDENAIKSRQFLGLATDKEKIQEIIFFCNRLCGFQIESTHVFKFIFKNINAKDPNEEYSFTVQLAHETYTLMNCDPHLDGTKELIQELNQTDDVLKFVGIMREKFQAAAANGSYTVSASAPASSVPVGEGQRDNENAFQVQAEEVDKIPEKVNHGRKRRSPASGSPNSVPLTPIRPCMKLSCTEVPPGSAGSDFSVRRSARLKTTQDITGWTDSKGSTGGDSSMPVPAAKNDLSLKKCMECKTDHPRFWRKGPDGKMSLCNACGTRYKRREMKKLVVPGGGSSMPGPAAKNDRSVKKCMECKTDHSRFWRKGPDGESLCNACGQRYKKRKMEKLVST*	342
10	4	Aqcoe5G315100	Aquilegia coerulea	Eudicots	12	Aqcoe5G315100.11.p	MTTTKDENAIKSRQFLDKEKIQEIIFFCNRLCGFQIESTHVFKFIFKNINAKDPNEEYSFTVQLAHETYTLMNCDPHLDGTKELIQELNQTDDVLKFVGIMREKFQAAAANGSYTVSASAPASSVPVGEGQRDNENAFQVQAEEVDKIPEKVNHGRKRRSPASGSPNSVPLTPIRPCMKLSCTEVPPGSAGSDFSVRRSARLKDITGWTDSKGSTGGDSSMPVPAAKNDLSLKKCMECKTDHPRFWRKGPDGKMSLCNACGTRYKRREMKKLVVPGGGSSMPGPAAKNDRSVKKCMECKTDHSRFWRKGPDGEPLCNACGKRYKRREMKKLVVPGGDPSVPVPAAKNDLSLKKCMECKTEHTGLWRKGPDGKMSLCNACGQRYKKRKMEKLVST*	395
11	4	Aqcoe5G315100	Aquilegia coerulea	Eudicots	12	Aqcoe5G315100.12.p	MTTTKDENAIKSRQFLGLATDKEKIQEIIFFCNRLCGFQIESTHVFKFIFKNINAKDPNEEYSFTVQLAHETYTLMNCDPHLDGTKELIQELNQTDDVLKFVGIMREKFQAAAANVSASAPASSVPVGEGQRDNENAFQVQAEEVDKIPEKVNHGRKRRSPASGSPNSVPLTPIRPCMKLSCTEVPPGSAGSDFSVRRSARLKDITGWTDSKGSTGGDSSMPVPAAKNDLSLKKCMECKTDHPRFWRKGPDGKMSLCNACGTRYKRREMKKLVVPGGGSSMPGPAAKNDRSVKKCMECKTDHSRFWRKGPDGEPLCNACGKRYKRREMKKLVVPGGDPSVPVPAAKNDLSLKKCMECKTEHTGLWRKGPDGKMSLCNACGQRYKKRKMEKLVST*	395
12	4	Aqcoe5G315100	Aquilegia coerulea	Eudicots	12	Aqcoe5G315100.2.p	MTTTKDENAIKSRQFLGLATDKEKIQEIIFFCNRLCGFQIESTHVFKFIFKNINAKDPNEEYSFTVQLAHETYTLMNCDPHLDGTKELIQELNQTDDVLKFVGIMREKFQAAAANGSYTVSASAPASSVPVGEGQRDNENAFQVQAEEVDKIPEKVNHGRKRRSPASGSPNSVPLTPIRPCMKLSCTEVPPGSAGSDFSVRRSARLKDITGWTDSKGSTGGDSSMPVPAAKNDLSLKKCMECKTDHPRFWRKGPDGKMSLCNACGTRYKRREMKKLVVPGGGSSMPGPAAKNDRSVKKCMECKTDHSRFWRKGPDGEPLCNACGKRYKRREMKKLVVPGGDPSVPVPAAKNDLSLKKCMECKTEHTGLWRKGPDGKMSLCNACGQRYKKRKMEKLVST*	399
13	4	Aqcoe5G315100	Aquilegia coerulea	Eudicots	12	Aqcoe5G315100.3.p	MTTTKDENAIKSRQFLGLATDKEKIQEIIFFCNRLCGFQIESTHVFKFIFKNINAKDPNEEYSFTVQLAHETYTLMNCDPHLDGTKELIQELNQTDDVLKFVGIMREKFQAAAANGSYTVSASAPASSVPVGEGQRDNENAFQVQAEEVDKIPEKVNHGRKRRSPASGSPNSVPLTPIRPCMKLSCTEVPPGSAGSDFSVRRSARLKTTQDITGWTDSKGSTGGDSSMPVPAAKNDLSLKKCMECKTDHPRFWRKGPDGKMSLCNACGTRYKRREMKKLVVPGGGSSMPGPAAKNDRSVKKCMECKTDHSRFWRKGPDGEPLCNACGKRYKRREMKKLVVPGGDPSVPVPAAKNDLSLKKCMECKTEHTGLWRKGPDGKMSLCNACGQRYKKRKMEKLV…	402
14	4	Aqcoe5G315100	Aquilegia coerulea	Eudicots	12	Aqcoe5G315100.4.p	MTTTKDENAIKSRQFLGLATDKEKIQEIIFFCNRLCGFQIESTHVFKFIFKNINAKDPNEEYSFTVQLAHETYTLMNCDPHLDGTKELIQELNQTDDVLKFVGIMREKFQAAAANGSYTVSASAPASSVPVGEGQRDNENAFQVQAEEVDKIPEKVNHGRKRRSPASGSPNSVPLTPIRPCMKLSCTEVPPGSAGSDFSVRRSARLKDITGWTDSKGSTGGDSSMPVPAAKNDLSLKKCMECKTDHPRFWRKGPDGKMSLCNACGTRYKRREMKKLVVPGGGSSMPGPAAKNDRSVKKCMECKTDHSRFWRKGPDGEPLCNACGKRYKRREMKKLVVPGGDPSVPVPAAKNDLSLKKCMECKTEHTGLWRKGPDGKMSLCNACGQRYKKRKMEKLVST*	399
15	4	Aqcoe5G315100	Aquilegia coerulea	Eudicots	12	Aqcoe5G315100.5.p	MTTTKDENAIKSRQFLGLATDKEKIQEIIFFCNRLCGFQIESTHVFKFIFKNINAKDPNEEYSFTVQLAHETYTLMNCDPHLDGTKELIQELNQTDDVLKFVGIMREKFQAAAANGSYTVSASAPASSVPVGEGQRDNENAFQVQAEEVDKIPEKVNHGRKRRSPASGSPNSVPLTPIRPCMKLSCTEVPPGSAGSDFSVRRSARLKDITGWTDSKGSTGGDSSMPVPAAKNDLSLKKCMECKTDHPRFWRKGPDGKMSLCNACGTRYKRREMKKLVVPGGGSSMPGPAAKNDRSVKKCMECKTDHSRFWRKGPDGEPLCNACGKRYKRREMKKLVVPGGDPSVPVPAAKNDLSLKKCMECKTEHTGLWRKGPDGKMSLCNACGQRYKKRKMEKLVST*	399
16	4	Aqcoe5G315100	Aquilegia coerulea	Eudicots	12	Aqcoe5G315100.6.p	MTTTKDENAIKSRQFLGLATDKEKIQEIIFFCNRLCGFQIESTHVFKFIFKNINAKDPNEEYSFTVQLAHETYTLMNCDPHLDGTKELIQELNQTDDVLKFVGIMREKFQAAAANGSYTVSASAPASSVPVGEGQRDNENAFQVQAEEVDKIPEKVNHGRKRRSPASGSPNSVPLTPIRPCMKLSCTEVPPGSAGSDFSVRRSARLKDITGWTDSKGSTGGDSSMPVPAAKNDLSLKKCMECKTDHPRFWRKGPDGKMSLCNACGQRYKKRKMEKLVST*	280
17	4	Aqcoe5G315100	Aquilegia coerulea	Eudicots	12	Aqcoe5G315100.7.p	MTTTKDENAIKSRQFLGLATDKEKIQEIIFFCNRLCGFQIESTHVFKFIFKNINAKDPNEEYSFTVQLAHETYTLMNCDPHLDGTKELIQELNQTDDVLKFVGIMREKFQAAAANGSYTVSASAPASSVPVGEGQRDNENAFQVQAEEVDKIPEKVNHGRKRRSPASGSPNSVPLTPIRPCMKLSCTEVPPGSAGSDFSVRRSARLKDITGWTDSKGSTGGDSSMPVPAAKNDLSLKKCMECKTDHPRFWRKGPDGKMSLCNACGTRYKRREMKKLVVPGGGSSMPGPAAKNDRSVKKCMECKTDHSRFWRKGPDGESLCNACGQRYKKRKMEKLVST*	339
18	4	Aqcoe5G315100	Aquilegia coerulea	Eudicots	12	Aqcoe5G315100.8.p	MTTTKDENAIKSRQFLGLATDKEKIQEIIFFCNRLCGFQIESTHVFKFIFKNINAKDPNEEYSFTVQLAHETYTLMNCDPHLDGTKELIQELNQTDDVLKFVGIMREKFQAAAANGSYTVSASAPASSVPVGEGQRDNENAFQVQAEEVDKIPEKVNHGRKRRSPASGSPNSVPLTPIRPCMKLSCTEVPPGSAGSDFSVRRSARLKDITGWTDSKGSTGGDSSMPVPAAKNDLSLKKCMECKTDHPRFWRKGPDGKMSLCNACGQRYKKRKMEKLVST*	280
19	4	Aqcoe5G315100	Aquilegia coerulea	Eudicots	12	Aqcoe5G315100.9.p	MTTTKDENAIKSRQFLGLATDKEKIQEIIFFCNRLCGFQIESTHVFKFIFKNINAKDPNEEYSFTVQLAHETYTLMNCDPHLDGTKELIQELNQTDDVLKFVGIMREKFQAAAANGSYTVSASAPASSVPVGEGQRDNENAFQVQAEEVDKIPEKVNHGRKRRSPASGSPNSVPLTPIRPCMKLSCTEVPPGSAGSDFSVRRSARLKDITGWTDSKGSTGGDSSMPVPAAKNDLSLKKCMECKTDHPRFWRKGPDGKMSLCNACGTRYKRREMKKLVVPGGGSSMPGPAAKNDRSVKKCMECKTDHSRFWRKGPDGESLCNACGQRYKKRKMEKLVST*	339
20	5	Aqcoe5G389300	Aquilegia coerulea	Eudicots	4	Aqcoe5G389300.1.p	MDKVIESSAVMPELSGSSVPHGEPQVGPSSFAYHFHEIKELFSQKEDLFPPASKNSVLFPKTSATVNDDDIHLKSEQVVGPSVSRTLFLNGVGDGFPDIKKGKLQTCLKQSVTVFSQEVDEMLESVLEMCKIKKHLINKELLANDPSSAAGVIQSSPSKKQKLSSSPSSSGDTTHVGTKGSQSRDRASSFGDIGSSEESQSRGLTKICLNCKTTRTPQWRDGPDGPKTLCNACGIRLKKKRMSPLGANEANKKLKQEDDDDLRIILESSGSLAKEAVKKYSDEMFGKLGDMEQQLEKCLDVIMSKCRKMAHPEKQQLRKLIQNLPPKNLDRVVDIIVKHRKSSEGPCSEIHINLENEDNGTLWRLYYYVEAVARASNLS*	380
21	5	Aqcoe5G389300	Aquilegia coerulea	Eudicots	4	Aqcoe5G389300.2.p	MLESVLEMCKIKKHLINKELLANDPSSAAGVIQSSPSKKQKLSSSPSSSGDTTHVGTKGSQSRDRASSFGDIGSSEESQSRGLTKICLNCKTTRTPQWRDGPDGPKTLCNACGIRLKKKRMSPLGANEANKKLKQEDDDDLRIILESSGSLAKEAVKKYSDEMFGKLGDMEQQLEKCLDVIMSKCRKMAHPEKQQLRKLIQNLPPKNLDRVVDIIVKHRKSSEGPCSEIHINLENEDNGTLWRLYYYVEAVARASNLS*	259
22	5	Aqcoe5G389300	Aquilegia coerulea	Eudicots	4	Aqcoe5G389300.3.p	MDKELSGSSVPHGEPQVGPSSFAYHFHEIKELFSQKEDLFPPASKNSVLFPKTSATVNDDDIHLKSEQVVGPSVSRTLFLNGVGDGFPDIKKGKLQTCLKQSVTVFSQEVDEMLESVLEMCKIKKHLINKELLANDPSSAAGVIQSSPSKKQKLSSSPSSSGDTTHVGTKGSQSRDRASSFGDIGSSEESQSRGLTKICLNCKTTRTPQWRDGPDGPKTLCNACGIRLKKKRMSPLGANEANKKLKQEDDDDLRIILESSGSLAKEAVKKYSDEMFGKLGDMEQQLEKCLDVIMSKCRKMAHPEKQQLRKLIQNLPPKNLDRVVDIIVKHRKSSEGPCSEIHINLENEDNGTLWRLYYYVEAVARASNLS*	371
23	5	Aqcoe5G389300	Aquilegia coerulea	Eudicots	4	Aqcoe5G389300.4.p	MPELSGSSVPHGEPQVGPSSFAYHFHEIKELFSQKEDLFPPASKNSVLFPKTSATVNDDDIHLKSEQVVGPSVSRTLFLNGVGDGFPDIKKGKLQTCLKQSVTVFSQEVDEMLESVLEMCKIKKHLINKELLANDPSSAAGVIQSSPSKKQKLSSSPSSSGDTTHVGTKGSQSRDRASSFGDIGSSEESQSRGLTKICLNCKTTRTPQWRDGPDGPKTLCNACGIRLKKKRMSPLGANEANKKLKQEDDDDLRIILESSGSLAKEAVKKYSDEMFGKLGDMEQQLEKCLDVIMSKCRKMAHPEKQQLRKLIQNLPPKNLDRVVDIIVKHRKSSEGPCSEIHINLENEDNGTLWRLYYYVEAVARASNLS*	370
24	6	Aqcoe6G121000	Aquilegia coerulea	Eudicots	2	Aqcoe6G121000.1.p	MHRCSSSHGNSYNPCSSCGFYQAPSNSFSMFFSMPNHQQQQQQQFDHDQVDAYTITPSSSVDCTLSLGTPSTRQTNYNFMDHHHQHSSNISSSSSSGSKKLSWDIFQTKKPSSSGSTAHKSNRGGSNGQDPLLARRCANCDTTSTPLWRNGPRGPKSLCNACGIRYKKEEKRAATSATSTATASSTIMDPHHYMGHHHMNSWVHQGNEFRFIEDNDNDSADNGIPFLSWRLNVPADRASLVHDYS*	246
25	6	Aqcoe6G121000	Aquilegia coerulea	Eudicots	2	Aqcoe6G121000.2.p	MHRCSSSHGNSYNPCSSCGFYQAPSNSFSMFFSMPNHQQQQQQQFDHDQVDAYTITPSSSVDCTLSLGSTAHKSNRGGSNGQDPLLARRCANCDTTSTPLWRNGPRGPKSLCNACGIRYKKEEKRAATSATSTATASSTIMDPHHYMGHHHMNSWVHQGNEFRFIEDNDNDSADNGIPFLSWRLNVPADRASLVHDYS*	199
26	7	23334s0008	Arabidopsis halleri	Eudicots	2	Araha.23334s0008.1.p	MNRLPEAEAEEDFKGLLSGDFFDDLINHLDCPLEDIDSTNVEGDWVARFQDLEPPPMDMFPSLPSDLISCATGGRLGIQRNMIPAFKQSCSSEALSGINTTLHQSSAPPDIKVSKLFQSLSPVSVLENSYGSLSTQNSGSQRLAFPVKGMRSKRKRPTTLRLSYLFPSEPRKPEKSTPGESESESYYSSEQHAKKKRKIHLTNHTVSSSSEASNSDGIVRKCTHCETTKTPQWREGPKGRKTLCNACGVRFRSGRLVPEYRPASSPTFIPSVHSNSHRKIVEMRRKDDEQFDTSMMRAVISRG*	304
27	7	23334s0008	Arabidopsis halleri	Eudicots	2	Araha.23334s0008.2.p	MNRLPEAEAEEDFKGLLSGDFFDDLINHLDCPLEDIDSTNVEGDWVARFQDLEPPPMDMFPSLPSDLISCATGGRLGIQRNMIPAFKQSCSSEALSGINTTLHQSSAPPDIKVSKLFQSLSPVSVLENSYGSLSTQNSGSQRLAFPVKGMRSKRKRPTTLRLSYLFPSEPRKPEKSTPGESESESYYSSEQHAKKKRKIHLTNHTVSSSSEASNSDGIVRKCTHCETTKTPQWREGPKGRKTLCNACGVRFRSGRLVPEYRPASSPTFIPSVHSNSHRKIVEMRRKDDEQFDTSMMRAVISRG*	304
28	8	AT1G08000	Arabidopsis thaliana	Eudicots	2	AT1G08000.1	MNWLPEAEAEEHLKGILSGDFFDGLTNHLDCPLEDIDSTNGEGDWVARFQDLEPPPLDMFPALPSDLTSCPKGAARVRIPNNMIPALKQSCSSEALSGINSTPHQSSAPPDIKVSYLFQSLTPVSVLENSYGSLSTQNSGSQRLAFPVKGMRSKRRRPTTVRLSYLFPFEPRKSTPGESVTEGYYSSEQHAKKKRKIHLITHTESSTLESSKSDGIVRICTHCETITTPQWRQGPSGPKTLCNACGVRFKSGRLVPEYRPASSPTFIPSVHSNSHRKIIEMRKKDDEFDTSMIRSDIQKVKQGRKKMV	308
29	8	AT1G08000	Arabidopsis thaliana	Eudicots	2	AT1G08000.2	MNWLPEAEAEEHLKGILSGDFFDGLTNHLDCPLEDIDSTNGEGDWVARFQDLEPPPLDMFPALPSDLTSCPKGAARVRIPNNMIPALKQSCSSEALSGINSTPHQSSAPPDIKVSYLFQSLTPVSVLENSYGSLSTQNSGSQRLAFPVKGMRSKRRRPTTVRLSYLFPFEPRKSTPGESVTEGYYSSEQHAKKKRKIHLITHTESSTLESSKSDGIVRICTHCETITTPQWRQGPSGPKTLCNACGVRFKSGRLVPEYRPASSPTFIPSVHSNSHRKIIEMRKKDDEFDTSMIRSDIQKVKQGRKKMV	308
30	9	AT1G08010	Arabidopsis thaliana	Eudicots	2	AT1G08010.1	MNWLPEAEAEDDFKGLLSGDFFDDLINHLDVPLDDIDTTNGEGDWVDRFQDLEPPPMDMFPTLPSDLTSCGSGMAKAPRVDIQRNIPALKQSYSSEALSSTLHQSSAPPEIKVSKLFQSLSPVSVLENSYGSLSTHNNGSQRLAFPVKGMRSKRKRPTTLRLSYLFPSEPRKPEKSTPGKPESECYFSSEQHAKKKRKIHLTTRTVSSTLEASNSDGIVRKCTHCETTKTPQWREGPSGPKTLCNACGVRFRSGRLVPEYRPASSPTFIPAVHSNSHRKIIEMRRKDDEQFDSSMIRAVISRG	303
31	9	AT1G08010	Arabidopsis thaliana	Eudicots	2	AT1G08010.2	MNWLPEAEAEDDFKGLLSGDFFDDLINHLDVPLDDIDTTNGEGDWVDRFQDLEPPPMDMFPTLPSDLTSCGSGMAKAPRVDIQRNIPALKQSYSSEALSSTLHQSSAPPEIKVSKLFQSLSPVSVLENSYGSLSTHNNGSQRLAFPVKGMRSKRKRPTTLRLSYLFPSEPRKPEKSTPGKPESECYFSSEQHAKKKRKIHLTTRTVSSTLEASNSDGIVRKCTHCETTKTPQWREGPSGPKTLCNACGVRFRSGRLVPEYRPASSPTFIPAVHSNSHRKIIEMRRKDDEQFDSSMIRAVISRG	303
32	10	AT1G51600	Arabidopsis thaliana	Eudicots	2	AT1G51600.1	MDDLHGSNARMHIREAQDPMHVQFEHHALHHIHNGSGMVDDQADDGNAGGMSEGVETDIPSHPGNVTDNRGEVVDRGSEQGDQLTLSFQGQVYVFDSVLPEKVQAVLLLLGGRELPQAAPPGLGSPHQNNRVSSLPGTPQRFSIPQRLASLVRFREKRKGRNFDKKIRYTVRKEVALRMQRNKGQFTSAKSNNDEAASAGSSWGSNQTWAIESSEAQHQEISCRHCGIGEKSTPMMRRGPAGPRTLCNACGLMWANKGAFRDLSKASPQTAQNLPLNKNEDANLETDHQIMITVANDISNSQ	302
33	10	AT1G51600	Arabidopsis thaliana	Eudicots	2	AT1G51600.2	MDDLHGSNARMHIREAQDPMHVQFEHHALHHIHNGSGMVDDQADDGNAGGMSEGVETDIPSHPGNVTDNRGEVVDRGSEQGDQLTLSFQGQVYVFDSVLPEKVQAVLLLLGGRELPQAAPPGLGSPHQNNRVSSLPGTPQRFSIPQRLASLVRFREKRKGRNFDKKIRYTVRKEVALRMQRNKGQFTSAKSNNDEAASAGSSWGSNQTWAIESSEAQHQEISCRHCGIGEKSTPMMRRGPAGPRTLCNACGLMWANKGAFRDLSKASPQTAQNLPLNKNEDANLETDHQIMITVANDISNSQ	302
34	11	AT3G21175	Arabidopsis thaliana	Eudicots	2	AT3G21175.1	MDDLHGRNGRMHIGVAQNPMHVQYEDHGLHHIDNENSMMDDHADGGMDEGVETDIPSHPGNSADNRGEVVDRGIENGDQLTLSFQGQVYVFDRVSPEKVQAVLLLLGGREVPHTLPTTLGSPHQNNRVLGLSGTPQRLSVPQRLASLLRFREKRKGRNFDKTIRYTVRKEVALRMQRKKGQFTSAKSSNDDSGSTGSDWGSNQSWAVEGTETQKPEVLCRHCGTSEKSTPMMRRGPDGPRTLCNACGLMWANKGTLRDLSKVPPPQTPQHLSLNKNEDANLEADQMMEVTGDISNTQ	297
35	11	AT3G21175	Arabidopsis thaliana	Eudicots	2	AT3G21175.2	MDDLHGRNGRMHIGVAQNPMHVQYEDHGLHHIDNENSMMDDHADGGMDEGVETDIPSHPGNSADNRGEVVDRGIENGDQLTLSFQGQVYVFDRVSPEKVQAVLLLLGGREVPHTLPTTLGSPHQNNRGLSGTPQRLSVPQRLASLLRFREKRKGRNFDKTIRYTVRKEVALRMQRKKGQFTSAKSSNDDSGSTGSDWGSNQSWAVEGTETQKPEVLCRHCGTSEKSTPMMRRGPDGPRTLCNACGLMWANKGTLRDLSKVPPPQTPQHLSLNKNEDANLEADQMMEVTGDISNTQ	295
36	12	AT3G54810	Arabidopsis thaliana	Eudicots	2	AT3G54810.1	MIGTSFPEDLDCGNFFDNMDDLMDFPGGDIDVGFGIGDSDSFPTIWTTHHDTWPAASDPLFSSNTNSDSSPELYVPFEDIVKVERPPSFVEETLVEKKEDSFSTNTDSSSSHSQFRSSSPVSVLESSSSSSQTTNTTSLVLPGKHGRPRTKRPRPPVQDKDRVKDNVCGGDSRLIIRIPKQFLSDHNKMINKKKKKKAKITSSSSSSGIDLEVNGNNVDSYSSEQYPLRKCMHCEVTKTPQWRLGPMGPKTLCNACGVRYKSGRLFPEYRPAASPTFTPALHSNSHKKVAEMRNKRCSDGSYITEENDLQGLIPNNAYIGVD	322
37	12	AT3G54810	Arabidopsis thaliana	Eudicots	2	AT3G54810.2	MIGTSFPEDLDCGNFFDNMDDLMDFPGGDIDVGFGIGDSDSFPTIWTTHHDTWPAASDPLFSSNTNSDSSPELYVPFEDIVKVERPPSFVEETLVEKKEDSFSTNTDSSSSHSQFRSSSPVSVLESSSSSSQTTNTTSLVLPGKHGRPRTKRPRPPVQDKDRVKDNVCGGDSRLIIRIPKQFLSDHNKMINKKKKKKAKITSSSSSSGIDLEVNGNNVDSYSSEQYPLRKCMHCEVTKTPQWRLGPMGPKTLCNACGVRYKSGRLFPEYRPAASPTFTPALHSNSHKKVAEMRNKRCSDGSYITEENDLQGLIPNNAYIGVD	322
38	13	AT4G17570	Arabidopsis thaliana	Eudicots	3	AT4G17570.1	MGKQGPCYHCGVTNTPLWRNGPPEKPVLCNACGSRWRTKGTLVNYTPLHARADGDENDDHHRFQRMKSISLGNKNKEIKMLKRKAIQENIIIKRPVFEFSYGLKAAVIEEDASNRSSSGSAVSNSESCAQFSSADGSPSQSNAWDTTVPCKRRTCVGRPKSSSVEKLTKDLYNILQEQQSSCLSVSSEEDLLFENEMSMVSVEIGHGSVLMKNPHSFAREEESEASSLSSIENKSSISDAYSHSVKRVEIGAVRGSYYGGQTIKQEQFKRTKSQTERVHVLGSHGSPLCSIDLKDVFNFDEFIEQFTEEEQKKLMNLLPQIDSDDLPHSLRMMFESAQFKDNFSLFQQLIADGVFDVSSSSGAKLEEIRTFKKLALTDFNKSRLVESYNLLKEREKGTG…	510
39	13	AT4G17570	Arabidopsis thaliana	Eudicots	3	AT4G17570.2	MIRTNGLGNKDMILGSEFVFMIRNCYTPLWRNGPPEKPVLCNACGSRWRTKGTLVNYTPLHARADGDENDDHHRFQRMKSISLGNKNKEIKMLKRKAIQENIIIKRPVFEFSYGLKAAVIEEDASNRSSSGSAVSNSESCAQFSSADGSELTGPSQSNAWDTTVPCKRRTCVGRPKSSSVEKLTKDLYNILQEQQSSCLSVSSEEDLLFENEMSMVSVEIGHGSVLMKNPHSFAREEESEASSLSSIENKSSISDAYSHSVKRVEIGAVRGSYYGGQTIKQEQFKRTKSQTERVHVLGSHGSPLCSIDLKDVFNFDEFIEQFTEEEQKKLMNLLPQIDSDDLPHSLRMMFESAQFKDNFSLFQQLIADGVFDVSSSSGAKLEEIRTFKKLALTDFNKSR…	526
40	13	AT4G17570	Arabidopsis thaliana	Eudicots	3	AT4G17570.3	MGKQGPCYHCGVTNTPLWRNGPPEKPVLCNACGSRWRTKGTLVNYTPLHARADGDENDDHHRFQRMKSISLGNKNKEIKMLKRKAIQENIIIKRPVFEFSYGLKAAVIEEDASNRSSSGSAVSNSESCAQFSSADGSELTGPSQSNAWDTTVPCKRRTCVGRPKSSSVEKLTKDLYNILQEQQSSCLSVSSEEDLLFENEMSMVSVEIGHGSVLMKNPHSFAREEESEASSLSSIENKSSISDAYSHSVKRVEIGAVRGSYYGGQTIKQEQFKRTKSQTERVHVLGSHGSPLCSIDLKDVFNFDEFIEQFTEEEQKKLMNLLPQIDSDDLPHSLRMMFESAQFKDNFSLFQQLIADGVFDVSSSSGAKLEEIRTFKKLALTDFNKSRLVESYNLLKERE…	514
41	14	AT4G24470	Arabidopsis thaliana	Eudicots	3	AT4G24470.1	MFGRHSIIPNNQIGTASASAGEDHVSASATSGHIPYDDMEEIPHPDSIYGAASDLIPDGSQLVAHRSDGSELLVSRPPEGANQLTISFRGQVYVFDAVGADKVDAVLSLLGGSTELAPGPQVMELAQQQNHMPVVEYQSRCSLPQRAQSLDRFRKKRNARCFEKKVRYGVRQEVALRMARNKGQFTSSKMTDGAYNSGTDQDSAQDDAHPEISCTHCGISSKCTPMMRRGPSGPRTLCNACGLFWANRGTLRDLSKKTEENQLALMKPDDGGSVADAANNLNTEAASVEEHTSMVSLANGDNSNLLGDH	309
42	14	AT4G24470	Arabidopsis thaliana	Eudicots	3	AT4G24470.2	MFGRHSIIPNNQIGTASASAGEDHVSASATSGHIPYDDMEEIPHPDSIYGAASDLIPDGSQLVAHRSDGSELLVSRPPEGANQLTISFRGQVYVFDAVGADKVDAVLSLLGGSTELAPGPQVMELAQQQNHMPVVEYQSRCSLPQRAQSLDRFRKKRNARCFEKKVRYGVRQEVALRMARNKGQFTSSKMTDGAYNSGTDQDSAQDDAHPEISCTHCGISSKCTPMMRRGPSGPRTLCNACGLFWANRGTLRDLSKKTEENQLALMKPDDGGSVADAANNLNTEAASVEEHTSMVSLANGDNSNLLGDH	309
43	14	AT4G24470	Arabidopsis thaliana	Eudicots	3	AT4G24470.3	MFGRHSIIPNNQIGTASASAGEDHVSASATSGHIPYDDMEEIPHPDSIYGAASDLIPDGSQLVAHRSDGSELLVSRPPEGANQLTISFRGQVYVFDAVGADKVDAVLSLLGGSTELAPGPQVMELAQQQNHMPVVEYQSRCSLPQRAQSLDRFRKKRNARCFEKKVRYGVRQEVALRMARNKGQFTSSKMTDGAYNSGTDQDSAQDDAHPEISCTHCGISSKCTPMMRRGPSGPRTLCNACGLFWANRGTLRDLSKKTEENQLALMKPVSSYKYHPDDGGSVADAANNLNTEAASVEEHTSMVSLANGDNSNLLGDH	317
44	15	AT4G34680	Arabidopsis thaliana	Eudicots	2	AT4G34680.1	MELWTEARALKASLRGESTISLKHHQVIVSEDLSRTSSLPEDFSVECFLDFSEGQKEEEEEVVSVSSSQEQEEQEHDCVFSSQPCIFDQLPSLPDEDVEELEWVSRVVDDCSSPEVSLLLTQTHKTKPSFSRIPVKPRTKRSRNSLTGSRVWPLVSTNHQHAATEQLRKKKQETVLVFQRRCSHCGTNNTPQWRTGPVGPKTLCNACGVRFKSGRLCPEYRPADSPTFSNEIHSNLHRKVLELRKSKELGEETGEASTKSDPVKFGSKW	269
45	15	AT4G34680	Arabidopsis thaliana	Eudicots	2	AT4G34680.2	MELWTEARALKASLRGESTISLKHHQVIVSEDLSRTSSLPEDFSVECFLDFSEGQKEEEEEVVSVSSSQEQEEQEHDCVFSSQPCIFDQLPSLPDEDVEELEWVSRVVDDCSSPEVSLLLTQTHKTKPSFSRIPVKPRTKRSRNSLTGSRVWPLVSTNHQHAATEQLRKKKQETVLVFQRRCSHCGTNNTPQWRTGPVGPKTLCNACGVRFKSGRLCPEYRPADSPTFSNEIHSNLHRKVLELRKSKELGEETGEASTKSDPVKFGSKW	269
46	16	AT5G66320	Arabidopsis thaliana	Eudicots	2	AT5G66320.1	MEQAALKSSVRKEMALKTTSPVYEEFLAVTTAQNGFSVDDFSVDDLLDLSNDDVFADEETDLKAQHEMVRVSSEEPNDDGDALRRSSDFSGCDDFGSLPTSELSLPADDLANLEWLSHFVEDSFTEYSGPNLTGTPTEKPAWLTGDRKHPVTAVTEETCFKSPVPAKARSKRNRNGLKVWSLGSSSSSGPSSSGSTSSSSSGPSSPWFSGAELLEPVVTSERPPFPKKHKKRSAESVFSGELQQLQPQRKCSHCGVQKTPQWRAGPMGAKTLCNACGVRYKSGRLLPEYRPACSPTFSSELHSNHHRKVIEMRRKKEPTSDNETGLNQLVQSPQAVPSF	339
47	16	AT5G66320	Arabidopsis thaliana	Eudicots	2	AT5G66320.2	MEQAALKSSVRKEMALKTTSPVYEEFLAVTTAQNGFSVDDFSVDDLLDLSNDDVFADEETDLKAQHEMVRVSSEEPNDDGDALRRSSDFSGCDDFGSLPTSELSLPADDLANLEWLSHFVEDSFTEYSGPNLTGTPTEKPAWLTGDRKHPVTAVTEETCFKSPVPAKARSKRNRNGLKVWSLGSSSSSGPSSSGSTSSSSSGPSSPWFSGAELLEPVVTSERPPFPKKHKKRSAESVFSGELQQLQPQRKCSHCGVQKTPQWRAGPMGAKTLCNACGVRYKSGRLLPEYRPACSPTFSSELHSNHHRKVIEMRRKKEPTSDNETGLNQLVQSPQAVPSF	339
48	17	Bv6_129760_jjxg	Beta vulgaris	Eudicots	2	Bv6_129760_jjxg.t1	MECMVLEDFCSDFTTTFSSGDDFFVDQLLNFNNNEEEDYEQQHQQQQQHEPKIEQQQQQQQQQQQKQFEQKLSPTSKKIPHFLSPPLDSVLSVPAEEADLEWLSHFVEESFSQFSTPYPTGLEQPNSKPKPRSRPSNELDACFAPSNLSKARRSKRARTGGRVWTAALSFSPEFGPHKKQKKREFSGPGLINGIGGPVRRCSHCGVQKTPQWRAGPMGAKSLCNACGVRYKSGRLLPEYRPACSPTFSSELHSNSHRKVLEMRKKKETSTGQPESGSFSHPVSSFGYWNLRCGQPDSIKNVLPKLYQNDRLPHQ	314
49	17	Bv6_129760_jjxg	Beta vulgaris	Eudicots	2	Bv6_129760_jjxg.t2	MECMVLEDFCSDFTTTFSSGDDFFVDQLLNFNNNEEEDYEQQHQQQQQHEPKIEQQQQQQQQQQQKQFEQKLSPTSKKIPHFLSPPLDSVLSVPAEEADLEWLSHFVEESFSQFSTPYPTGLEQPNSKPKPRSRPSNELDACFAPSNLSKARRSKRARTGGRVWTAALSFSPEFGPHKKQKKREFSGPGLINGIGGPVRRCSHCGVQKTPQWRAGPMGAKSLCNACGVRYKSGRLLPEYRPACSPTFSSELHSNSHRKVLEMRKKKETSTGQPESGSFSHPVSSFG	286
50	18	Bv7_165180_jxmy	Beta vulgaris	Eudicots	2	Bv7_165180_jxmy.t1	MMLDLKEECSVSESQSSSNELKRCTDCQTTTTPLWRGGPAGPKTLCNACGIKYHKKRRALLGLDKGKVDKHNNKKKMMNNKSSSSGSSSNGSLGIPLKIKVMASGIRQTSENLRDKLGEVEQAAMLLMALSYGSVYA	137
51	18	Bv7_165180_jxmy	Beta vulgaris	Eudicots	2	Bv7_165180_jxmy.t2	MMLDLKEEQCSVSESQSSSNELKRCTDCQTTTTPLWRGGPAGPKTLCNACGIKYHKKRRALLGLDKGKVDKHNNKKKMMNNKSSSSGSSSNGSLGIPLKIKVMASGIRQTSENLRDKLGEVEQAAMLLMALSYGSVYA	138
52	19	0568s0044	Boechera stricta	Eudicots	2	Bostr.0568s0044.1.p	MEQAALKSSIRKEMAFKTTPPVYEEFLAVTTAQNGFSADDFSVDDLLDLSNDDVFADEETDLKAQEQEMVRVSSEELNDDGDALRRSNDFSGCDDFGSLPTSELSVPADDLANLEWLSHFVDDSFTEYSGPNLTGTPTEKPAWLTGDRKHPVTLATEESCFKSSVPAKARSKRHRNGVKAWSLGSSSSSGPSSSGSTSSSSSSGPSSPWFSGAELLEPMVTSERPPFPKKHKKRSAESPFCSQLQPPRRCSHCGVQKTPQWRAGPMGAKTLCNACGVRYKSGRLLPEYRPACSPTFSSELHSNHHRKVMEMRRKKEPTNDNETGLNQLVQSPQAVPSF*	339
53	19	0568s0044	Boechera stricta	Eudicots	2	Bostr.0568s0044.2.p	MEQAALKSSIRKEMAFKTTPPVYEEFLAVTTAQNGFSADDFSVDDLLDLSNDDVFADEETDLKAQEQEMVRVSSEELNDDGDALRRSNDFSGCDDFGSLPTSELSVPADDLANLEWLSHFVDDSFTEYSGPNLTGTPTEKPAWLTGDRKHPVTLATEESCFKSSVPAKARSKRHRNGVKAWSLGSSSSSGPSSSGSTSSSSSSGPSSPWFSGAELLEPMVTSERPPFPKKHKKRSAESPFCSQLQPPRRCSHCGVQKTPQWRAGPMGAKTLCNACGVRYKSGRLLPEYRPACSPTFSSELHSNHHRKVMEMRRKKEPTNDNETGLNQLVQSPQAVPSF*	339
54	20	25219s0146	Boechera stricta	Eudicots	2	Bostr.25219s0146.1.p	MNWLPEEDFKGLLSDDFFDDLITHLDCPLEDIDTTNGEGDWVAKFQDLEPPPMDMFPTLPSQLTSCANGKAPRLGIQNTVPALKQSRSSEALSGINSTLHQSSSPPDIKVSKLFQSLSPVSVLVNSCDSLSPQNSRSQRLAFPVKGIRSKRKRPTTLRFSYLFPFEPRKAEKLTPGESGSESYYSSEQHAKKKRKIQLTTHTVSSSFEPSYSDGIVRKCTHCETTKTPQWREGPNGPKTLCNACGVRFRSGRLVPEYRPASSPTFIPSVHSNSHRKIIEMRRKDDNQFDTSMMHAVISGA*	301
55	20	25219s0146	Boechera stricta	Eudicots	2	Bostr.25219s0146.2.p	MNWLPEEDFKGLLSDDFFDDLITHLDCPLEDIDTTNGEGDWVAKFQDLEPPPMDMFPTLPSQLTSCANGKAPRLGIQNTVPALKQSRSSEALSGINSTLHQSSSPPDIKVSKLFQSLSPVSVLVNSCDSLSPQNSRSQRLAFPVKGIRSKRKRPTTLRFSYLFPFEPRKAEKLTPGESGSESYYSSEQHAKKKRKIQLTTHTVSSSFEPSYSDGIVRKCTHCETTKTPQWREGPNGPKTLCNACGVRFRSGRLVPEYRPASSPTFIPSVHSNSHRKIIEMRRKDDNQFDTSMMHAVISGA*	301
56	21	29827s0125	Boechera stricta	Eudicots	2	Bostr.29827s0125.1.p	MDARKLMEEEKVTVRCCNDCKTTKTPMWRGGPTGPKSLCNACGIRFRKQRRSELLGIRISHSHKVLDSKKINPKSSSLLSHVGVAVKKRRSLKEEEQAALCLLLLSCSSVFA*	113
57	21	29827s0125	Boechera stricta	Eudicots	2	Bostr.29827s0125.2.p	MDARKLMEEEKVTVRCCNDCKTTKTPMWRGGPTGPKSLCNACGIRFRKQRRSELLGIRISHSHKVLDSKKINPKSSSLLSHVGVAVKKRRSLKEEEQAALCLLLLSCSSVFA*	113
58	22	7867s1329	Boechera stricta	Eudicots	2	Bostr.7867s1329.1.p	MELWTEARALKASLRGESTTSLKHHQVIVSEDLSRTSSLSEDFSVECFLDFSEGQLEEEELVSVSSSQEEQEQEQDCIFSSEPCIFDQLPSLPDEDVEELEWVSRVVDDCSSPEVSLLFTQTHKTKPSFSSRIPVKPRTKRSRNSLTGGRVWPLVSTNHQHAATEKWSKKKQETAVVFQRRCSHCGTNNTPQWRTGPVGPKTLCNACGVRFKSGRLCPEYRPADSPTFSNEIHSNLHRKVLELRKSKELGEETGEASTKSDQVKFGSQW*	270
59	22	7867s1329	Boechera stricta	Eudicots	2	Bostr.7867s1329.2.p	MELWTEARALKASLRGESTTSLKHHQVIVSEDLSRTSSLSEDFSVECFLDFSEGQLEEEELVSVSSSQEEQEQEQDCIFSSEPCIFDQLPSLPDEDVEELEWVSRVVDDCSSPEVSLLFTQTHKTKPSFSSRIPVKPRTKRSRNSLTGGRVWPLVSTNHQHAATEKWSKKKQETAVVFQRRCSHCGTNNTPQWRTGPVGPKTLCNACGVRFKSGRLCPEYRPADSPTFSNEIHSNLHRKVLELRKSKELGEETGEASTKSDQVKFGSQW*	270
60	23	7867s1489	Boechera stricta	Eudicots	2	Bostr.7867s1489.1.p	MECVEAFLGDFSVDDLLDLSNADTAFIGEESSSSQREEEDEQERDKAKRSSDQSTRLSPLEDLLSFPRDVPSVKVGDLQDLEWLSNFVEDSFSESYPSGDFPVSVEVQRQSVPVKPRSKRRRINGRIWSLESSSPLLSTAVSEKKKRGRQTAEVSSGDGVQQQPRRCCSHCGVKKTLQWRMGPLGAKTLCNACGVRFKSGRLLPEYRPACSPTFSTEIHSNSHRKVLELRLMKTADPGRV*	241
61	23	7867s1489	Boechera stricta	Eudicots	2	Bostr.7867s1489.2.p	MECVEAFLGDFSVDDLLDLSNADTAFIGEESSSSQREEEDEQERDKAKRSSDQSTRLSPLEDLLSFPRDVPDLEWLSNFVEDSFSESYPSGDFPVSVEVQRQSVPVKPRSKRRRINGRIWSLESSSPLLSTAVSEKKKRGRQTAEVSSGDGVQQQPRRCCSHCGVKKTLQWRMGPLGAKTLCNACGVRFKSGRLLPEYRPACSPTFSTEIHSNSHRKVLELRLMKTADPGRV*	233
62	24	Bradi1g09550	Brachypodium distachyon	Monocots	2	Bradi1g09550.1.p	MASETAADGHDHPPAVAPGNDENAAAAEALLSTASEQLTLVYQGEVYVFDPVPPQKVQAVLLVLGGCEVPPGLVSMAVPTAYGEKSTTVAAKRVASLMRFREKRKERCFDKKIRYGVRKEVAQKMKRRKGQFAGRADLGDGACSSAVCSSQANGEDDHFLETHCRNCGISSRLTPAMRRGPAGPRSLCNACGLMWANKGTLRSPLNAPKMAVQHPPNLSKMDVLNMDYDKTILCAENDQTTIKMDSGMSPEQVQRLEPPPTDRRRQHDSFPTKDNFMTVDKHLG*	285
63	24	Bradi1g09550	Brachypodium distachyon	Monocots	2	Bradi1g09550.2.p	MAVPTAYGEKSTTVAAKRVASLMRFREKRKERCFDKKIRYGVRKEVAQKMKRRKGQFAGRADLGDGACSSAVCSSQANGEDDHFLETHCRNCGISSRLTPAMRRGPAGPRSLCNACGLMWANKGTLRSPLNAPKMAVQHPPNLSKMDVLNMDYDKTILCAENDQTTIKMDSGMSPEQVQRLEPPPTDRRRQHDSFPTKDNFMTVDKHLG*	210
64	25	Bradi1g33980	Brachypodium distachyon	Monocots	2	Bradi1g33980.1.p	MAQHDGKPYQPRRGPERPPSAPQPADDAALGASAVDHLAAAAAEAEAMNRFDEEHEQQEMEEEDEEEEEVEEEEMEEDDDDEAEGDGQLDGGGNGESVPMDAAAAAAAAAAAGVPLDPHGAMVAANAANASTNQLTLSFQGEVYVFDSVSPDKVQAVLLLLGGRELNPGLGAGSSSSTPYSKRLNFPHRVASLMRFREKRKERNFDKKIRYTVRKEVALRMQRNRGQFTSSKPKPDEATSELATPDGSPNWGSVEGRPPSAAECHHCGINAKNTPMMRRGPDGPRTLCNACGLMWANKGMLRDLAKSTPTPLQVMVSAPNDSNGNAVVAPAAEQENPTAVVTNGHESST*	350
65	25	Bradi1g33980	Brachypodium distachyon	Monocots	2	Bradi1g33980.2.p	MAQHDGKPYQPRRGPERPPSAPQPADDAALGASAVDHLAAAAAEAEAMNRFDEEHEQQEMEEEDEEEEEVEEEEMEEDDDDEAEGDGQLDGGGNGESVPMDAAAAAAAAAAAGVPLDPHGAMVAANAANASTNQLTLSFQGEVYVFDSVSPDKVQAVLLLLGGRELNPGLGAGSSSSTPYSKRLNFPHRVASLMRFREKRKERNFDKKIRYTVRKEVALRMQRNRGQFTSSKPKPDEATSELATPDGSPNWGSVEGRPPSAAECHHCGINAKNTPMMRRGPDGPRTLCNACGLMWANKGMLRDLAKSTPTPLQVMVSAPNDSHLPLNKKIPQQWSPMVMSLQHEWGAAHFNWDRNIILE*	360
66	26	Bradi2g19480	Brachypodium distachyon	Monocots	2	Bradi2g19480.1.p	MEAAAAECAAGGAREKKDAGEIFLVDDLLDLPCDEEEGDEAAAAAEGLDGDCGGGGCGEAGNASGDSSTVTAVDSGNNSLSGLADGDFSGGLCEPYDQLAELEWVSNYMGDDNLPTEDLRKLQLISGFPSSQLPAAAPRAPAPKLAACAGAGAGAGGALHSEPALVPVPGKARSKRSRVAPCNWSSRLLVLPPAPASPPSPASAVISPSESGTAFPPFPAKKPAKAAKKKDPLPAAAAPMTAAAMAAAEGRRCLHCETDKTPQWRTGPLGPKTLCNACGVRYKSGRLVPEYRPAASPTFEASRHSNSHRKVVELRRQKEPPQQQQHLHHHGHQPQPHPGLQVHVPSPLLFDGPLIAGADEFLLRNRIGHHHSYR*	375
67	26	Bradi2g19480	Brachypodium distachyon	Monocots	2	Bradi2g19480.2.p	MEAAAAECAAGGAREKKDAGEIFLVDDLLDLPCDEEEGDEAAAAAEGLDGDCGGGGCGEAGNASGDSSTVTAVDSGNNSLSGLADGDFSGGLCEPYDQLAELEWVSNYMGDDNLPTEDLRKLQLISGFPSSQLPAAAPRAPAPKLAACAGAGAGAGGALHSEPALVPVPGKARSKRSRVAPCNWSSRLLVLPPAPASPPSPASAVISPSESGTAFPPFPAKKPAKAAKKKDPLPAAAAPMTAAAMAAAEGRRCLHCETDKTPQWRTGPLGPKTLCNACGVRYKSGRLVPEYRPAASPTFEASRHSNSHRKVVELRRQKEPPQQQQHLHHHGHQPQPHPGLQVHVPSPLLFDGPLIAGADEFLLRNRIGHHHSYR*	375
68	27	Bradi4g01140	Brachypodium distachyon	Monocots	2	Bradi4g01140.1.p	MDVRRQPNVAAAAAAAAAATLGDLFPHQPAMDSGDNNTEWLSIYLEDCLSTHPVSAEQASQGAVKQKLPPPSSSNARRKKRSLASVIRDEEEHCFTVFVEPPLLLPDQKHWLAESELILPKKDKDQELVQQQEQEHEEEKKRNASAEMLFQQEQMLVCSYCLSNQTPQWWDGPSGVLCNACGLRLQAGNEFSSMERCGQEISKEQEQGKRQEKRRIKRPAYIDEELPQKKRTKKTTYVNEELPPEEPVQRCTHCMSHKTPQWRTGPLGPKTLCNACGVRYKSGRLLPEYRPANSPTFSSYMHSNSHKKVMQMRKSVEHSGQ*	322
69	27	Bradi4g01140	Brachypodium distachyon	Monocots	2	Bradi4g01140.2.p	MDVRRQPNVAAAAAAAAAATLGDLFPHQPAMDSGDNNTEWLSIYLEDCLSTHPVSAEQASQGAVKQKLPPPSSSNARRKKRSLASVIRDEEEHCFTVFVEPPLLLPDQKHWLAESELILPKKDKDQELVQQQEQEHEEEKKRNASAEMLFQQEQMLVCSYCLSNQTPQWWDGPSGVLCNACGLRLQAGNEFSSMERCGQEISKEQEQGKRQEKRRIKRPAYIDEELPQKKRTKKTTYVNEELPPEEPVQRCTHCMSHKTPQWRTGPLGPKTLCNACGVR*	280
70	28	Bradi5g17370	Brachypodium distachyon	Monocots	2	Bradi5g17370.1.p	MVKEGPCRHCGVTSTPLWRNGPADKPVLCNACGSRWRTKGSLENYTPMHSRDDIDVEEPRVSKLKPPMSRLKEQRQLKKRPSHIIKKNEPFSDQNFRKMGDADPSRSSSGSAVSYSESCAPYGSADASEMTGSAQSHAWESLVPSRKRSCVTRSKPSQVEKLVKDLNSIMHEEQFYCLSGSSEEDLLYHSETAVGSFEIGYGSVLLRHANSKSVDGDSEANSVPADNKSYVTSESLSYSGTASFVVHGESKGASNSNALSEKPKWFPVQIHDNARRDKLHYSKPHTLENVDSALVSVALEVKDSKEIGEKENISAVKCLVKPAMKHLKRPHESQLQSCQEVKETTRSPKRGSESGAMAPQFKGSFLPKSGGALNLFMLPPDKLSMLAPQYVDDSDQDLL…	444
71	28	Bradi5g17370	Brachypodium distachyon	Monocots	2	Bradi5g17370.3.p	MVKEGPCRHCGVTSTPLWRNGPADKPVLCNACGSRWRTKGSLENYTPMHSRDDIDVEEPRVSKLKPPMSRLKEQRQLKKRPSHIIKKNEPFSDQNFRKMGDADPSRSSSGSAVSYSESCAPYGSADASEMTGSAQSHAWESLVPSRKRSCVTRSKPSQVEKLVKDLNSIMHEEQFYCLSGSSEEDLLYHSETAVGSFEIGYGSVLLRHANSKSVDGDSEANSVPADNKSYVTSESLSYSGTASFVVHGESKGASNSNALSEKPKWFPVQIHDNARRDKLHYSKPHTLENVDSALVSVALEVKDSKEIGEKENISAVKCLVKPAMKHLKRPHESQLQSCQEVKETTRSPKRDKLSMLAPQYVDDSDQDLLLEVPPNGRHPEAELLCPLSQLSSVSRSSTS…	414
72	29	Brast02G297100	Brachypodium stacei	Monocots	4	Brast02G297100.1.p	MASEPAADGRDHPPAVAPGDDETAAAAAEALLSAASEQLTLVYQGEVYVFDPVPPQKVQAVLLVLGGCEVPPGLASMAVPTAYGEKNTTVAAKRVASLMRFREKRKERCFDKKIRYGVRKEVAQKMKRRKGQFAGRADLGDGACASAVCFSRANGEDDHFLETYCHNCGISSRLTPAMRRGPAGPRSLCNACGLMWANKGTLRSHLNAPKMTVQHPPNLSKMDSMDDDKTILHAEHDHTTIKMDSGMIPEQEQRLEPLQPTEDNSMTASQPKTTS*	276
73	29	Brast02G297100	Brachypodium stacei	Monocots	4	Brast02G297100.2.p	MASEPAADGRDHPPAVAPGDDETAAAAAEALLSAASEQLTLVYQGEVYVFDPVPPQKVQAVLLVLGGCEVPPGLASMAVPTAYGEKNTTVAAKRVASLMRFREKRKERCFDKKIRYGVRKEVAQKMKRRKGQFAGRADLGDGACASAVCFSRANGEDDHFLETYCHNCGISSRLTPAMRRGPAGPRSLCNACGLMWANKGTLRSHLNAPKMTVQHPPNLSKMHG*	225
74	29	Brast02G297100	Brachypodium stacei	Monocots	4	Brast02G297100.3.p	MRFCRLCSSGSLGVQAVLLVLGGCEVPPGLASMAVPTAYGEKNTTVAAKRVASLMRFREKRKERCFDKKIRYGVRKEVAQKMKRRKGQFAGRADLGDGACASAVCFSRANGEDDHFLETYCHNCGISSRLTPAMRRGPAGPRSLCNACGLMWANKGTLRSHLNAPKMTVQHPPNLSKMDSMDDDKTILHAEHDHTTIKMDSGMIPEQEQRLEPLQPTEDNSMTASQPKTTS*	232
75	29	Brast02G297100	Brachypodium stacei	Monocots	4	Brast02G297100.4.p	MRFCRLCSSGSLGVQAVLLVLGGCEVPPGLASMAVPTAYGEKNTTVAAKRVASLMRFREKRKERCFDKKIRYGVRKEVAQKMKRRKGQFAGRADLGDGACASAVCFSRANGEDDHFLETYCHNCGISSRLTPAMRRGPAGPRSLCNACGLMWANKGTLRSHLNAPKMTVQHPPNLSKMHG*	181
76	30	Brast04G303300	Brachypodium stacei	Monocots	2	Brast04G303300.1.p	MSGHHDATKPYQPRRGPERPPPPPQPAEADADAGAGAEAEAEAETEPLAMEQYEPHPQLYEPQPLQYEPHPEHEEEEMEEGEGEEEDEEEGEGEHGHEYAYDYGAGEAVPMDADAAAHAQMQGSMLPVPANAEAGGGGGPHAASNTLTLSFNGEVFVFESVSPDKVQAVLLLLGGRELAPGLGGGPSSSASYSKRINYHPHRMASLMRFRQKRSERNFDKKIRYSVRKEVAHRMQRHKGQFTSAKAKAEDVASPVTTLDGSTNWGAVEGRPPSAAICKHCGKSSTKTPMMRKGPDGPRTLCNACGLSWANKGHMRDISKCSTAPLQVVPPATSDAPNGMTEAAPIDEQQHLAIEAAPGAQPAPAANGHDS*	371
77	30	Brast04G303300	Brachypodium stacei	Monocots	2	Brast04G303300.2.p	MSGHHDATKPYQPRRGPERPPPPPQPAEADADAGAGAEAEAEAETEPLAMEQYEPHPQLYEPQPLQYEPHPEHEEEEMEEGEGEEEDEEEGEGEHGHEYAYDYGAGEAVPMDADAAAHAQMQGSMLPVPANAEAGGGGGPHAASNTLTLSFNGEVFVFESVSPDKVQAVLLLLGGRELAPGLGGGPSSSASYSKRINYHPHRMASLMRFRQKRSERNFDKKIRYSVRKEVAHRMQRHKGQFTSAKAKAEDVASPVTTLDGSTNWGAVEGRPPSAAICKHCGKSSTKTPMMRKGPDGPRTLCNACGLSWANKPNGMTEAAPIDEQQHLAIEAAPGAQPAPAANGHDS*	347
78	31	PK07315	Cannabis sativa	Eudicots	2	PK07315.1	MVKKLDCDEEHPKDFDGAKDIDLFDMLNFPLEDVEVDIGKDDWNNIPLPDLPLDYCLSFPVGVGVFPNDTSKPNKILPTSYEKSCRLKQLPTASSAAETENTIKSSNAGSKLLSHDSTDVKSVRLFNSSSPVSTLESTNAYFTENQRHVDKKFIAPKRRARSKRQRFSNLDRLRSLSFFPPTCSSFASVYPESDSGTVDDGKMFKPCVKKPVRKGGGETRNNKLKEPNTTTTTTTKRCTHCQVTSTPQWREGPSGPKTLCNACGVRYRSGRLFPEYRPAASPTFIPSVHSNSHKKVIEMRNKGGGTSVEHNYGSQPGNSVRHVFD	325
79	31	PK07315	Cannabis sativa	Eudicots	2	PK07315.2	KPNKILPTSYEKSCRLKQLPTASSAAETENTIKSSNAGSKLLSHDSTDVKSVRLFNSSSPVSTLESTNAYFTENQRHVDKKFIAPKRRARSKRQRFSNLDRLRSLSFFPPTCSSFASVYPESDSGTVDDGKMFKPCVKKPVRKGGGETRNNKLKEPNTTTTTTKRCTHCQVTSTPQWREGPSGPKTLCNACGVRYRSGRLFPEYRPAASPTFIPSVHSNSHKKVIEMRNKGGGGTSVEHNSVRHVFD	247
80	32	PK10122	Cannabis sativa	Eudicots	5	PK10122.2	MECVEGTFKTSFEENGDDFFVDDLLNFSNEDCFVEEDEPEQEPEEEEDNKGFDSVSPSLLNPNQTEEQDNSIPVTSTSFSTKHQFGPVPNNNTTTELSVPVDELANLEWLSHFVEDSFSEFSTPYLAGTGGVSSENPKNQTEKIAPEPQMVTIPEKPCFSTPVPAKARSKRTRTGGRVWSMGSPSFTESSSSSTSSSSSSSPSSPWLLYQTVLSHDPAGSVEKPQAKKPKKKLTQVGHATNPANPTNPAGQPSRRCSHCGVQKTPQWRTGPLGAKTLCNACGVRFKSGRLFPEYRPACSPTFSSEVHSNSHRKVLEMRKKKEVVDPDPDPDPGQDPGWPA	340
81	32	PK10122	Cannabis sativa	Eudicots	5	PK10122.3	MECVEGTFKTSFEENGDDFFVDDLLNFSNEDCFVEEDEPEQEPEEEEDNKGFDSVSPSLLNPNQTEEQDNSIPVTSTSFSTKHQFGPVPNNNTTTELSVPVDELANLEWLSHFVEDSFSEFSTPYLAGTGGVSSENPKNQTEKIAPEPQMVTIPEKPCFSTPVPAKARSKRTRTGGRVWSMGSPSFTESSSSSTSSSSSSSPSSPWLLYQTVLSHDPAGSVEKPQAKKPKKKLTQVGHATNPANPTNPAGQPSRRCSHCGVQKTPQWRTGPLGAKTLCNACGVRFKSGRLLPEYRPACSPTFSSELHSNHHRKVLEMRRKKEDVPVAESGFVVPSF	336
82	32	PK10122	Cannabis sativa	Eudicots	5	PK10122.4	MEGMEAKALRPSLRGELTQLEDFEEVYNNNNNGTGISCDDFSIDELLNLQNGEFEEGSVEEEEEEEEKDSLCVDEESLTLSGGSSGAGDSESALTSELAVPDDDLAELEWVSHFVDDSFSDFSLLHPIEKQSTEFHSENQLEQPEPTRPGTNPTCFPSVPVKTRTKRARPTTQPWSRTNSLSQLTESNSTTSSSSSSSPPPCSASFSSNPCLIFNNNVVQTMEFLRNLGEPPIKKPKKKPAAVQAGAGAVVGPQFQRRCSHCQVQKTPQWRTGPLGPKTLCNACGVRFKSGRLFPEYRPACSPTFSSEVHSNSHRKVLEMRKKKEVVGSGSGPGPGSGSGLARVISSF	348
83	32	PK10122	Cannabis sativa	Eudicots	5	PK10122.5	MECVEGTFKTSFEENGDDFFVDDLLNFSNEDCFVEEDEPEQEPEEEEDNKGFDSVSPSLLNPNQTEEQDNSIPVTSTSFSTKHQFGPVPNNNTTTELSVPVDELANLEWLSHFVEDSFSEFSTPYLAGTGGVSSENPKNQTEKIAPEPQMVTIPEKPCFSTPVPAKARSKRTRTGGRVWSMGSPSFTESSSSSTSSSSSSSPSSPWLLYQTVLSHDPAGSVEKPQAKKPKKKLTQVGHATNPANPTNPAGQPSRRCSHCGVQKTPQWRTGPLGAKTLCNACGVRFKSGRLLPEYRPACSPTFSSELHSNHHRKVLEMRRKKEDVPVAESGFVVPSF	336
84	32	PK10122	Cannabis sativa	Eudicots	5	PK10122.6	KKPKKKLTQVGHATNPANPTNPAGQPSRRCSHCGVQKTPQWRTGPLGAKTLCNACGVRFKSGRLLPEYRPACSPTFSSELHSNHHRKVLEMRRKKEDVPVAESGFVVPSF	110
85	33	1637s0009	Capsella grandiflora	Eudicots	2	Cagra.1637s0009.1.p	MNWLPEEDFKGILSDDFFDDLVDQLDCPLEDTNGEGDWVAKFQDLEPPPMDMFPTLPCHLTSCANAKPAPLGFHKTVPPLKHSSSSEALSGINSTLHQSSPPPDIKVSKMFQSLSPVSVFVSSCDSLSPQNSRSQGLAFPVKGMRSKRKRPTTLRFSYLLPFEPRMPEKLTPGESGSESYHSSEQHAKKKRKIQLTTHTVSSSFEASNSDGIVRKCTHCETTKTPQWREGPSGPKTLCNACGVRYRSGRLVPEYRPASSPTFIPSLHSNSHRKIIEMRRKDDNQFDTSMMHVVISGA*	298
86	33	1637s0009	Capsella grandiflora	Eudicots	2	Cagra.1637s0009.2.p	MNWLPEEDFKGILSDDFFDDLVDQLDCPLEDTNGEGDWVAKFQDLEPPPMDMFPTLPCHLTSCANAKPAPLGFHKTVPPLKHSSSSEALSGINSTLHQSSPPPDIKVSKMFQSLSPVSVFVSSCDSLSPQNSRSQGLAFPVKGMRSKRKRPTTLRFSYLLPFEPRMPEKLTPGESGSESYHSSEQHAKKKRKIQLTTHTVSSSFEASNSDGIVRKCTHCETTKTPQWREGPSGPKTLCNACGVRYRSGRLVPEYRPASSPTFIPSLHSNSHRKIIEMRRKDDNQFDTSMMHVVISGA*	298
87	34	maker-scaffold04579-augustus-gene-0	Castanea mollissima	Eudicots	4	maker-scaffold04579-augustus-gene-0.18-mRNA-1	MAESNHEASIYNSNVQQQQQQQNEIEDEDDDVVGGEEESIDNPQMRFVPVSTLNGDVQEVAPNAVFVPGASDYPPVNTVNGGSDQLTLSFQGEVYVFDAVSPDKVQAVLLLLGGYEIPSGIPAVGTIPLNQRGMNDFSGRSIQPQRAASLSRFREKRKERCFDKKIRYNVRKEVALRMQRKKGQFTSSKAISEELGSDTSVYSTTQGSGQDDSMQETICTHCGISSKSTPMMRRGPAGPRTLCNACGLKWANKGILRDLSKVSNVGIQDPPVKLIEQNNGEANDLVVVTTATAIVPSSNGDVSAMDIFPQPSHGMEMVNPQPLQVRPLEEEEEGRENRLVQVPIEMDGDEGGSEYEYMNGRSAQHETMNGGVGGGVEVEARASGASASASASASRTSEL…	724
88	34	maker-scaffold04579-augustus-gene-0	Castanea mollissima	Eudicots	4	maker-scaffold04579-augustus-gene-0.18-mRNA-2	MAESNHEASIYNSNVQQQQQQQNEIEDEDDDVVGGEEESIDNPQMRFVPVSTLNGDVQEVAPNAVFVPGASDYPPVNTVNGGSDQLTLSFQGEVYVFDAVSPDKVQAVLLLLGGYEIPSGIPAVGTIPLNQRGMNDFSGRSIQPQRAASLSRFREKRKERCFDKKIRYNVRKEVALRMQRKKGQFTSSKAISEELGSDTSVYSTTQGSGQDDSMQETICTHCGISSKSTPMMRRGPAGPRTLCNACGLKWANKGILRDLSKVSNVGIQDPPVKLIEQNNGEANDLVVVTTATAIVPSSNGDVSAPLQVRPLEEEEEGRENRLVQVPIEMDGDEGGSEYEYMNGRSAQHETMNGGVGGGVEVEARASGASASASASASRTSELTIAFEGEVYVFPAVTPD…	707
89	34	maker-scaffold04579-augustus-gene-0	Castanea mollissima	Eudicots	4	maker-scaffold04579-augustus-gene-0.18-mRNA-3	MEMVNPQPLQVRPLEEEEEGRENRLVQVPIEMDGDEGGSEYEYMNGRSAQHETMNGGVGGGVEVEARASGASASASASASRTSELTIAFEGEVYVFPAVTPDKVQAVLLLLGGCDIPSSVPSSQFLLQQNSKGIGETSRGSKLSRRIASLVRFREKRKERCFEKKIRYTCRKEVAQRMHRKNGQFASLKNSFKVAGENWDSSDGTPCPAPILRRCQHCGISEKSTPAMRRGPAGPRSLCNACGLMWANKGTLRDLTKAGRTISFDQNEPETPADIKPSTMEPENSYANQDEQGSPDDNKPVLLDPENPSMRSGEQDFLDVAEAVTEHLSIQLDNPSIGLDEQETLDELANASGTEFEIPENFDDQVDIDDSSMVTDWPRS	380
90	34	maker-scaffold04579-augustus-gene-0	Castanea mollissima	Eudicots	4	maker-scaffold04579-augustus-gene-0.18-mRNA-4	MAESNHEASIYNSNVQQQQQQQNEIEDEDDDVVGGEEESIDNPQMRFVPVSTLNGDVQEVAPNAVFVPGASDYPPVNTVNGGSDQLTLSFQGEVYVFDAVSPDKVQAVLLLLGGYEIPSGIPAVGTIPLNQRGMNDFSGRSIQPQRAASLSRFREKRKERCFDKKIRYNVRKEVALRMQRKKGQFTSSKAISEELGSDTSVYSTTQGSGQDDSMQETICTHCGISSKSTPMMRRGPAGPRTLCNACGLKWANKGILRDLSKVSNVGIQDPPVKLIEQNNGEANDLVVVTTATAIVPSSNGDVSAVTAES	309
91	35	11133	Catharanthus roseus	Eudicots	4	cra_locus_11133_iso_1	MGPKTLCNACGVRYKSGRLFPEYRPAASPTFIPSLHSNSHKKVLEMRNVDNTNKTNNGATPAATNPSTGQRDVIADVKPKIDYI	84
92	35	11133	Catharanthus roseus	Eudicots	4	cra_locus_11133_iso_2	MGPNFMDDMDCGSFFDNMDDLIEFPADNDCGNGLVGSGGDCKDFPSIWNDALPDADNIFPGSNCNSASDLSAELSVPYEDIIQLEWLSTFVKETSHNKFHTSSPVSVLESSSSSSSSCSGGKVIPLGSNHRGPQRARSKRPRPATFNPRPAIRLITPTSSFCETPQPFLSSGVSSESENFAESVPARKFPKPEATEQKKKKKVKLAAPVGPLDTTNQNTSQQAVRKCLHCEITKTPQWRAGPMGPKTLCNACGVRYKSGRLFPEYRPAASPTFIPSLHSNSHKKVLEMRNVDNTNKTNNGATPAATNPSTGQRDVIADVKPKIDYI	326
93	35	11133	Catharanthus roseus	Eudicots	4	cra_locus_11133_iso_4	MALTFVEDSFSGGGLTVGKENSSVKETSHNKFHTSSPVSVLESSSSSSSSCSGGKVIPLGSNHRGPQRARSKRPRPATFNPRPAIRLITPTSSFCETPQPFLSSGVSSESENFAESVPARKFPKPEATEQKKKKKVKLAAPVGPLDTTNQNTSQQAVRKCLHCEITKTPQWRAGPMGPKTLCNACGVRYKSGRLFPEYRPAASPTFIPSLHSNSHKKVLEMRNVDNTNKTNNGATPAATNPSTGQRDVIADVKPKIDYI	259
94	35	11133	Catharanthus roseus	Eudicots	4	cra_locus_11133_iso_5	MGPNFMDDMDCGSFFDNMDDLIEFPADNDCGNGLVGSGGDCKDFPSIWNDALPDADNIFPGSNCNSASDLSAELSVPYEDIIQLEWLSTFVEDSFSGGGLTVGKENSSVKETSHNKFHTSSPVSVLESSSSSSSSCSGGKVIPLGSNHRGPQRARSKRPRPATFNPRPAIRLITPTSSFCETPQPFLSSGVSSESENFAESVPARKFPKPEATEQKKKKKVKLAAPVGPLDTTNQNTSQQAVRKCLHCEITKTPQWRAGPMGPKTLCNACGVRYKSGRLFPEYRPAASPTFIPSLHSNSHKKVLEMRNVDNTNKTNNGATPAATNPSTGQRDVIADVKPKIDYI	344
95	36	13088	Catharanthus roseus	Eudicots	3	cra_locus_13088_iso_1	MDLKEEKRSESAPENTKVSSSPSSSKQIKSCSDCHTTRTPLWRGGPAGPKSLCNACGIKYNKKRRELLGLDRGRSENNKGKKKKKSGGGGGGGKSSGSSGGEVAQSLRMKLMALGGEMMLRRSGKLLGKLREEEQAAILLMALSCGSVCA	150
96	36	13088	Catharanthus roseus	Eudicots	3	cra_locus_13088_iso_2	IKSCSDCHTTRTPLWRGGPAGPKSLCNACGIKYNKKRRELLGLDRGRSENNKGKKKKKSGGGGGGGKSSGSSGGEVAQSLRMKLMALGGEMMLRRSGKLLGKLREEEQAAILLMALSCGSVCA	123
97	36	13088	Catharanthus roseus	Eudicots	3	cra_locus_13088_iso_3	MDLKEEKRSESAPENTKVSSSPSSSKQIKSCSDCHTTRTPLWRGGPAGPKSLCNACGIKYNKKRRELLGLDRGRSENNKGKKKKKSGGGGGGGKSSGSSGGEVAQSLRMKLMALGGEMMLRRSGKLLGKLREEEQAAILLMALSCGSVCA	150
98	37	15002	Catharanthus roseus	Eudicots	2	cra_locus_15002_iso_2	MVDLSDKVSESEVMNNSPPTTPERASSDGTHIKTCADCGTTKTPLWRGGPAG	52
99	37	15002	Catharanthus roseus	Eudicots	2	cra_locus_15002_iso_4	MVDLSDKVSESEVMNNSPPTTPERASSDGTHIKTCADCGTTKTPLWRGGPAG	52
100	38	17006	Catharanthus roseus	Eudicots	2	cra_locus_17006_iso_1	MGKQGPCYHCGVTSTPLWRNGPPEKPILCNACGSRWRTKGTLANYTPLHARAEPDDFEDYRTSRLKTISTKNKEAKVHKRKQIQDNADFGVFASDSSQGFRKALDEDTSNRSSSGSAISNSESCAQFGSAEASDLTGPAQPMVWDSMVPSRKRTCVNRPKPSSVEKLSKDLYTILHEQQSYFSGSSEEDLLFETDKPMVSVEIGHGSVLIRHPSTIAREEESEASSLSVDNKLHTPNEAYSRLTPFPVHNNNFSKGVDLPSPGIEKNKKPTGQGTEQEQPKRDKDQIEKLAILGHHNSPLRHVDLKDVLNYGEFVSCLTKEEQQQLLKYLPSVDISGPPDSLKSMFGSLQFEENLSSFQKLLAGGVFDNTISGVKIEDCRILKRFVLCNLIKSKWVEKY…	544
101	38	17006	Catharanthus roseus	Eudicots	2	cra_locus_17006_iso_2	MGKQGPCYHCGVTSTPLWRNGPPEKPILCNACGSRWRTKGTLANYTPLHARAEPDDFEDYRTSRLKTISTKNKEAKVHKRKQIQDNADFGVFASDSSQGFRKALDEDTSNRSSSGSAISNSESCAQFGSAEASDLTGPAQPMVWDSMVPSRKRTCVNRPKPSSVEKLSKDLYTILHEQQSYFSGSSEEDLLFETDKPMVSVEIGHGSVLIRHPSTIAREEESEASSLSVDNKLHTPNEAYSRLTPFPVHNNNFSKGVDLPSPGIEKNKKPTGQGTEQEQPKRDKDQIEKLAILGHHNSPLRHVDLKDVLNYGEFVSCLTKEEQQQLLKYLPSVDISGPPDSLKSMFGSLQFEENLSSFQKLLAGGVFDNTISGVKIEDCRILKRFVLCNLIKSKWVEKY…	410
102	39	2098	Catharanthus roseus	Eudicots	3	cra_locus_2098_iso_1	XLGMSSRTRTRTQESGSFQAHSPVSVLDSSRSSSVRKSLNIKSDIVIPVRTRSKRARPSNLNPWFVMPPISSARKMIRSRKTKEKKKRVSPVSLVKNADEPFQPSEEELLNVSADAAEKNGSQQRSVAMKKCTHCEVTKTPQWREGPMGPKTLCNACGVRYRSGRLFPEYRPAASPTFVPTIHSNSHKKVIEMRKKATVQEEMAVHDEVPVSPPPEFVPMSSSLFDFIY	229
103	39	2098	Catharanthus roseus	Eudicots	3	cra_locus_2098_iso_2	XGLVCLADLSMPLCHTKTVQKKMNMVEPNYLDGFLDAAPDDKGFPEDGPLDILDFLDFPMESLEDDTGGDWDASKSHCLGPIPTDAMLGLPPVPQDNVGNVFPHPQPNAPVGGAGETQESGSFQAHSPVSVLDSSRSSSVRKSLNIKSDIVIPVRTRSKRARPSNLNPWFVMPPISSARKMIRSRKTKEKKKRVSPVSLVKNADEPFQPSEEELLNVSADAAEKNGSQQRSVAMKKCTHCEVTKTPQWREGPMGPKTLCNACGVRYRSGRLFPEYRPAASPTFVPTIHSNSHKKVIEMRKKATVQEEMAVHDEVPVSPPPEFVPMSSSLFDFIY	334
104	39	2098	Catharanthus roseus	Eudicots	3	cra_locus_2098_iso_3	MNMVEPNYLDGFLDAAPDDKGFPEDGPLDILDFLDFPMESLEDDTGGDWDASKSHCLGPIPTDAMLGLPPVPQDNVGNVFPHPQPNAPVGGAGETQESGSFQAHSPVSVLDSSRSSSVRKSLNIKSDIVIPVRTRSKRARPSNLNPWFVMPPISSARKMIRSRKTKEKKKRVSPVSLVKNADEPFQPSEEELLNVSADAAEKNGSQQRSVAMKKCTHCEVTKTPQWREGPMGPKTLCNACGVRYRSGRLFPEYRPAASPTFVPTIHSNSHKKVIEMRKKATVQEEMAVHDEVPVSPPPEFVPMSSSLFDFIY	312
105	40	4371	Catharanthus roseus	Eudicots	8	cra_locus_4371_iso_1	MASNPKARRPYDGDDDDHVVATRIELDEDDDDDEDEDDDGGEYDDTGDDVMDDAEGVRLDASNNYPRYSHRSGPGAGLPVVAQRTSELTLSFEGEVYVFPAVTPEKVQAVLLLLGGRDVPTAVPTIDVPFHPNSKVMDDTPKRSNLSRRIASLVRFREKRKERCFDKKIRYSVRKEVAQRMHRKNGQFASLKEGSGSSSWDSAKTGLQAEGTCRQETVLRRCHHCGVSESCTPAMRRGPDGPRTLCNACGLMWANKGTLRDLSKGGKNMALNPVEPGTPPSKALX	285
106	40	4371	Catharanthus roseus	Eudicots	8	cra_locus_4371_iso_10	MASNPKARRPYDGDDDDHVVATRIELDEDDDDDEDEDDDGGEYDDTGDDVMDDAEGVRLDASNNYPRYSHRSGPGAGLPVVAQRTSELTLSFEGEVYVFPAVTPEKVQAVLLLLGGRDVPTAVPTIDVPFHPNSKVMDDTPKRSNLSRRIASLVRFREKRKERCFDKKIRYSVRKEVAQRMHRKNGQFASLKEGSGSSSWDSAKTGLQAEGTCRQETVLRRCHHCGVSESCTPAMRRGPDGPRTLCNACGLMWANKGTLRDLSKGGKNMALNPVEPGTPADIKPSLIEGENSSGHPDELGTPPSKALMAETYNHSAKPDNRNLCGSREDIPMGIGRSSGDLDEQEPLVDFANTSETEIEIPTSFD	365
107	40	4371	Catharanthus roseus	Eudicots	8	cra_locus_4371_iso_2	MASNPKARRPYDGDDDDHVVATRIELDEDDDDDEDEDDDGGEYDDTGDDVMDDAEGVRLDASNNYPRYSHRSGPGAGLPVVAQRTSELTLSFEGEVYVFPAVTPEKVQAVLLLLGGRDVPTAVPTIDVPFHPNSKVMDDTPKRSNLSRRIASLVRFREKRKERCFDKKIRYSVRKEVAQRMHRKNGQFASLKEGSGSSSWDSAKTGLQAEGTCRQETVLRRCHHCGVSESCTPAMRRGPDGPRTLCNACGLMWANKGTLRDLSKGGKNMALNPVEPGTPADIKPSLIEGENSSGHPDELVCHFWHGAEMFENCEFYCF	318
108	40	4371	Catharanthus roseus	Eudicots	8	cra_locus_4371_iso_3	MASNPKARRPYDGDDDDHVVATRIELDEDDDDDEDEDDDGGEYDDTGDDVMDDAEGVRLDASNNYPRYSHRSGPGAGLPVVAQRTSELTLSFEGEVYVFPAVTPEKVQAVLLLLGGRDVPTAVPTIDVPFHPNSKVVLQSVSSYXYIYVFCNLSMPYLNQIFXAMDDTPKRSNLSRRIASLVRFREKRKERCFDKKIRYSVRKEVAQRMHRKNGQFASLKEGSGSSSWDSAKTGLQAEGTCRQETVLRRCHHCGVSESCTPAMRRGPDGPRTLCNACGLMWANKGTLRDLSKGGKNMALNPVEPGTPADIKPSLIEGENSSGHPDELGTPPSKALMAETYNHSAKPDNRNLCGSREDIPMGIGRSSGDLDEQEPLVDFANTSETEIEIPTSFD	393
109	40	4371	Catharanthus roseus	Eudicots	8	cra_locus_4371_iso_4	MASNPKARRPYDGDDDDHVVATRIELDEDDDDDEDEDDDGGEYDDTGDDVMDDAEGVRLDASNNYPRYSHRSGPGAGLPVVAQRTSELTLSFEGEVYVFPAVTPEKVQAVLLLLGGRDVPTAVPTIDVPFHPNSKVMDDTPKRSNLSRRIASLVRFREKRKERCFDKKIRYSVRKEVAQRMHRKNGQFASLKEGSGSSSWDSAKTGLQAEGTCRQETVLRRCHHCGVSESCTPAMRRGPDGPRTLCNACGLMWANKGTLRDLSKGGKNMALNPVEPGTPADIKPSLIEGENSSGHPDELGTPPSKALMAETYNHSAKPDNRNLCGSREDIPMGIGRSSGDLDEQVVDAPYWFQKNVLHIFFFPLITSKGVYLELENFHW	379
110	40	4371	Catharanthus roseus	Eudicots	8	cra_locus_4371_iso_5	SVWLVMILGSAFLDNILGAKHVMDVPLSFKFVSFVNMHKRQCWCXVTIINXVQAVLLLLGGRDVPTAVPTIDVPFHPNSKVMDDTPKRSNLSRRIASLVRFREKRKERCFDKKIRYSVRKEVAQRMHRKNGQFASLKEGSGSSSWDSAKTGLQAEGTCRQETVLRRCHHCGVSESCTPAMRRGPDGPRTLCNACGLMWANKGTLRDLSKGGKNMALNPVEPGTPADIKPSLIEGENSSGHPDELGTPPSKALMAETYNHSAKPDNRNLCGSREDIPMGIGRSSGDLDEQEPLVDFANTSETEIEIPTSFD	310
111	40	4371	Catharanthus roseus	Eudicots	8	cra_locus_4371_iso_7	MASNPKARRPYDGDDDDHVVATRIELDEDDDDDEDEDDDGGEYDDTGDDVMDDAEGVRLDASNNYPRYSHRSGPGAGLPVVAQRTSELTLSFEGEVYVFPAVTPEKVQAVLLLLGGRDVPTAVPTIDVPFHPNSKVMDDTPKRSNLSRRIASLVRFREKRKERCFDKKIRYSVRKEVAQRLEVFILYCFLIIFXSRCSKYSRXTIKQVFLRMQLMFCXTLKEHLCTLQGAKMIVLLQQLSNFSLRCCNKLLSLSVHCVTEKLTLASAQKRKLICQNLNRGIGNTNSTHKLARMIHCCYLITAFYLSXFVLXLDLVKIFFSPLFQIITMLYFSPRMHRKNGQFASLKEGSGSSSWDSAKTGLQAEGTCRQETVLRRCHHCGVSESCTPAMRRGPDGPRTL…	519
112	40	4371	Catharanthus roseus	Eudicots	8	cra_locus_4371_iso_9	MASNPKARRPYDGDDDDHVVATRIELDEDDDDDEDEDDDGGEYDDTGDDVMDDAEGVRLDASNNYPRYSHRSGPGAGLPVVAQRTSELTLSFEGEVYVFPAVTPEKVQAVLLLLGGRDVPTAVPTIDVPFHPNSKVMDDTPKRSNLSRRIASLVRFREKRKERCFDKKIRYSVRKEVAQRMHRKNGQFASLKEGSGSSSWDSAKTGLQAEGTCRQETVLRRCHHCGVSESCTPAMRRGPDGPRTLCNACGLMW	253
113	41	5114	Catharanthus roseus	Eudicots	2	cra_locus_5114_iso_1	MDVYGLSTPDGFRIDDLLDFSNNDIFTSSTTSTATATDSDAIHHHHFPNYSDKNNFAAGSSAYFHTLNPDTYSATDFTDDIRVPNDDMKELEWLSNFVHDSFTEFPSSSITGTMNIRSETPSNGRSRSKRFRSTVWTSESATTNSDFSNSKKKLDQNSKSITSRDRSASSSETVLRKCTHCESEKTPQWRTGPLGPKTLCNACGVRYKSGRLVPEYRPASSPTFVLTQHSNSHRKVLELRRQKELLSQ	248
114	41	5114	Catharanthus roseus	Eudicots	2	cra_locus_5114_iso_2	MDVYGLSTPDGFRIDDLLDFSNNDIFTSSTTSTATATDSDAIHHHHFPNYSDKNNFAAGSSAYFHTLNPDTYSATDFTDDIRVPNDDMKELEWLSNFVHDSFTEFPSSSITGTMNIRSETPSNGRSRSKRFRSTVWTSESATTNSDFSNSKKKLDQNSKSITSRDRSASSSETVLRKCTHCESEKTPQWRTGPLGPKTLCNACGVRYKSGRLVPEYRPASSPTFVLTQHSNSHRKVLELRRQKELLSQQ	249
115	42	7403	Catharanthus roseus	Eudicots	3	cra_locus_7403_iso_1	MEFVAERALKSSFLSDFSSKQSQQLCIDDSSAWVAATAGGGGLNSVACDDFSVDDLLDFSDKDFKDGCFQEDEEKSSLLVSSQHRNSNSSSFSETDDFGSLLAAELVXSDDLENLEWLSQFVDDSQSELSMLCPAGSFKDHKTVVNLPANRSEPGVQKLIGPSFPLPVSRKMRSKRARPNGGRVWSRSPSLTTTETSSISSSSSYGSSSLSPFVWANPAQDFELFSTVEKPPVKKQKKKQQPTADTTTGSQTLRRCSHCQVQKTPQWRTGPMGPKTLCNACGVRYKSGRLFPEYRPACSPTFSQEIHSNSHRKVLEMRRKKEGSTGLVETGFTPMVQSF	339
116	42	7403	Catharanthus roseus	Eudicots	3	cra_locus_7403_iso_2	MLCPAGSFKDHKTVVNLPANRSEPGVQKLIGPSFPLPVSRKMRSKRARPNGGRVWSRSPSLTTTETSSISSSSSYGSSSLSPFVWANPAQDFELFSTVEKPPVKKQKKKQQPTADTTTGSQTLRRCSHCQVQKTPQWRTGPMGPKTLCNACGVRYKSGRLFPEYRPACSPTFSQEIHSNSHRKVLEMRRKKEGSTGLVETGFTPMVQSF	209
117	42	7403	Catharanthus roseus	Eudicots	3	cra_locus_7403_iso_3	MEFVAERALKSSFLSDFSSKQSQQLCIDDSSAWVAATAGGGGLNSVACDDFSVDDLLDFSDKDFKDGCFQEDEEKSSLLVSSQHRNSNSSSFSETDDFGSLLAAELVVPADDLENLEWLSQFVDDSQSELSMLCPAGSFKDHKTVVNLPANRSEPGVQKLIGPSFPLPVSRKMRSKRARPNGGRVWSRSPSLTTTETSSISSSSSYGSSSLSPFVWANPAQDFELFSTVEKPPVKKQKKKQQPTADTTTGSQTLRRCSHCQVQKTPQWRTGPMGPKTLCNACGVRYKSGRLFPEYRPACSPTFSQEIHSNSHRKVLEMRRKKEGSTGLVETGFTPMVQSF	340
118	43	7877	Catharanthus roseus	Eudicots	7	cra_locus_7877_iso_2	XLSIHHRVFFDSSTTPPPPPDQTQFYTTTTTMLHHPPPHHQDHQDENQAGSYDDDLQGKEGGNKRLKLTLWKNNNEKQENNIPAAKWMSSKMRIMHKMKNSTTTGHNNNKVEDHHHHQQQKQGSYNSTTSFEGDHNLSSCSYNNNSNPPVRVCTDCNTTKTPLWRSGPKGPKSLCNACGIRQRKARRAMAAAAAAATAGGTSQVNYETATTSSTLKMKEKKNNGGRGSGVHLKKGCKMTSAAESSSSADDHNEEEKKKNVFEDFLLNLSKNLAFHRVFPQDEKEAAILLMALSCGLVHG	299
119	43	7877	Catharanthus roseus	Eudicots	7	cra_locus_7877_iso_3	XLSIHHRVFFDSSTTPPPPPDQTQFYTTTTTMLHHPPPHHQDHQDENQAGSYDDDLQGKEGGNKRLKLTLWKNNNEKQENNIPAAKWMSSKMRIMHKMKNSTTTGHNNNKVEDHHHHQQQKQGSYNSTTSFEGDHNLSSCSYNNNSNPPVRVCTDCNTTKTPLWRSGPKGPKSLCNACGIRQRKARRAMAAAAAAATAGGTSQVNYETATTSSTLKMKEKKNNGGRGSGVHLKKGCKMTSAAESSSSADDHNEEEKKKNVFEDFLLNLSKNLAFHRVFPQDEKEAAILLMALSCGLVHG	299
120	43	7877	Catharanthus roseus	Eudicots	7	cra_locus_7877_iso_5	SFYSSSCFLRLIYYSSSSARSNPILYYYYYXXXXXXXXXPPHHQDHQDENQAGSYDDDLQGKEGGNKRLKLTLWKNNNEKQENNIPAAKWMSSKMRIMHKMKNSTTTGHNNNKVEDHHHHQQQKQGSYNSTTSFEGDHNLSSCSYNNNSNPPVRVCTDCNTTKTPLWRSGPKGPKSLCNACGIRQRKARRAMAAAAAAATAGGTSQVNYETATTSSTLKMKEKKNNGGRGSGVHLKKGCKMTSAAESSSSADDHNEEEKKKNVFEDFLLNLSKNLAFHRVFPQDEKEAAILLMALSCGLVHG	302
121	43	7877	Catharanthus roseus	Eudicots	7	cra_locus_7877_iso_6	SFYSSSCFLRLIYYSSSSARSNPILYYYYYYYYSXXXXXXXXXPPHHQDHQDENQAGSYDDDLQGKEGGNKRLKLTLWKNNNEKQENNIPAAKWMSSKMRIMHKMKNSTTTGHNNNKVEDHHHHQQQKQGSYNSTTSFEGDHNLSSCSYNNNSNPPVRVCTDCNTTKTPLWRSGPKGPKSLCNACGIRQRKARRAMAAAAAAATAGGTSQVNYETATTSSTLKMKEKKNNGGRGSGVHLKKGCKMTSAAESSSSADDHNEEEKKKNVFEDFLLNLSKNLAFHRVFPQDEKEAAILLMALSCGLVHG	306
122	43	7877	Catharanthus roseus	Eudicots	7	cra_locus_7877_iso_7	XLSIHHRVFFDSSTTPPPPPDQTQFYTTTTTMLHHPPPHHQDHQDENQAGSYDDDLQGKEGGNKRLKLTLWKNNNEKQENNIPAAKWMSSKMRIMHKMKNSTTTGHNNNKVEDHHHHQQQKQGSYNSTTSFEGDHNLSSCSYNNNSNPPVRVCTDCNTTKTPLWRSGPKGPKSLCNACGIRQRKARRAMAAAAAAATAGGTSQVNYETATTSSTLKMKEKKNNGGRGSGVHLKKGCKMTSAAESSSSADDHNEEEKKKNVFEDFLLNLSKNLAFHRVFPQDEKEAAILLMALSCGLVHG	299
123	43	7877	Catharanthus roseus	Eudicots	7	cra_locus_7877_iso_8	XLSIHHRVFFDSSTTPPPPPDQTQFYTTTTTMLHHPPPHHQDHQDENQAGSYDDDLQGKEGGNKRLKLTLWKNNNEKQENNIPAAKWMSSKMRIMHKMKNSTTTGHNNNKVEDHHHHQQQKQGSYNSTTSFEGDHNLSSCSYNNNSNPPVRVCTDCNTTKTPLWRSGPKGPKSLCNACGIRQRKARRAMAAAAAAATAGGTSQVNYETATTSSTLKMKEKKNNGGRGSGVHLKKGCKMTSAAESSSSADDHNEEEKKKNVFEDFLLNLSKNLAFHRVFPQDEKEAAILLMALSCGLVHG	299
124	43	7877	Catharanthus roseus	Eudicots	7	cra_locus_7877_iso_9	XLSIHHRVFFDSSTTPPPPPDQTQFYTTTTTMLHHPPPHHQDHQDENQAGSYDDDLQGKEGGNKRLKLTLWKNNNEKQENNIPAAKWMSSKMRIMHKMKNSTTTGHNNNKVEDHHHHQQQKQGSYNSTTSFEGDHNLSSCSYNNNSNPPVRVCTDCNTTKTPLWRSGPKGPKSLCNACGIRQRKARRAMAAAAAAATAGGTSQVNYETATTSSTLKMKEKKNNGGRGSGVHLKKGCKMTSAAESSSSADDHNEEEKKKNVFEDFLLNLSKNLAFHRVFPQDEKEAAILLMALSCGLVHG	299
125	44	8285	Catharanthus roseus	Eudicots	4	cra_locus_8285_iso_2	MRRGPAGPRTLCNACGLMWANKGTLRDLSKGAKPSPFDQSELDMSDIKSCMMETENSYHNQNEEDLLEAAEGLAEDSSIVMGNPSMKLDDQENLEELANASGSELEIPANFDEQVWLSSNPDLI	124
126	44	8285	Catharanthus roseus	Eudicots	4	cra_locus_8285_iso_3	HGTRAEGHVLQRCNHCGVSENETPAMRRGPAGPRTLCNACGLMWANKGTLRDLSKGAKPSPFDQSELDMSDIKSCMMETENSYHNQNEEDLLEAAEGLAEDSSIVMGNPSMKLDDQENLEELANASGSELEIPANFDEQVWLSSNPDLI	149
127	44	8285	Catharanthus roseus	Eudicots	4	cra_locus_8285_iso_5	MESLNVRPFQPMRFHEENANWPIRVDEDGGGFGGLDVTGGGADEPISGGGEDVHAVSSVPMSNSVNFTSGASSVASRTSELTISFEGEVYVFPAVTPEKVQAVLLLLGGRDKPSSSVSATGFLLQQNIKVLDDDSGKPSVSRRIASLLRFREKRKERCFEKKIRYTCRKEVAQRMHRKNGQFASSKETVETTDKNLYHGTRAEGHVLQRCNHCGVSENETPAMRRGPAGPRTLCNACGLMWANKGTLRDLSKGAKPSPFDQSELDMSDIKSCMMETENSYHNQNEEVIRFCMTVMMVRFCNSVVEIKNMLLI	312
128	44	8285	Catharanthus roseus	Eudicots	4	cra_locus_8285_iso_6	MESLNVRPFQPMRFHEENANWPIRVDEDGGGFGGLDVTGGGADEPISGGGEDVHAVSSVPMSNSVNFTSGASSVASRTSELTISFEGEVYVFPAVTPEKVQAVLLLLGGRDKPSSSVSATGFLLQQNIKVLDDDSGKPSVSRRIASLLRFREKRKERCFEKKIRYTCRKEVAQRMHRKNGQFASSKETVETTDKNLYHGTRAEGHVLQRCNHCGVSENETPAMRRGPAGPRTLCNACGLMWANKGTLRDLSKGAKPSPFDQSELDMSDIKSCMMETENSYHNQNEEDLLEAAEGLAEDSSIVMGNPSMKLDDQENLEELANASGSELEIPANFDEQVWLSSNPDLI	346
129	45	MELO3C006696	Cucumis melo	Eudicots	2	MELO3C006696P1	MVSDQCLLMVQGSESEDMSGKNSSGVSSEESQVNEQNKKTCADCGTSKTPLWRGGPAGPKSLCNACGIRSRKKRRAILGLSKGVVEDKKNKKSSNISSNSKLRDSLKQRLLALGREVLMQRSTVERQRKKLGEEEQAAVLLMALSCGSVYA*	152
130	45	MELO3C006696	Cucumis melo	Eudicots	2	MELO3C006696P2	MMDPSDRGSESEDMSGKNSSGVSSEESQVNEQNKKTCADCGTSKTPLWRGGPAGPKSLCNACGIRSRKKRRAILGLSKGVVEDKKNKKSSNISSNSKLRDSLKQRLLALGREVLMQRSTVERQRKKLGEEEQAAVLLMALSCGSVYA*	148
131	46	MELO3C011078	Cucumis melo	Eudicots	3	MELO3C011078P1	MAAANPQPLQARPFQEHVQVPSMMGDDDGEYEDGGGGGGGGDVMDDVEEAHMTSVSVANHGGLVMASRTSELTLSFEGEVYVFPAVTPEKVQAVLLLLGGRDVPAGVPTMEVPYDHNNRGMVDTPKRSNLSRRIASLVRFREKRKERCFDKKIRYTVRKEVAQRMHRKNGQFASLKESSGASSWESAHSCLQDGTRSETVLRKCQHCGVSENNTPAMRRGPAGPRTLCNACGLMWANKGTLRDLSKGGRNVSLDHMEPETPMDVKPVIMEGEFSGIQDEHGTPEDPSKTMTEGSSNPSIDLDEEDINETTGDLTNSLPMRIVNHSSNDDEQEPLVELANPSDTDIDIPTNFD*	353
132	46	MELO3C011078	Cucumis melo	Eudicots	3	MELO3C011078P2	MAAANPQPLQARPFQEHVQVPSMMGDDDGEYEDGGGGGGGGDVMDDVEEAHMTSVSVANHGGLVMASRTSELTLSFEGEVYVFPAVTPEKVQAVLLLLGGRDVPAGVPTMEVPYDHNNRVMQIMEILLHIMWVCSYVRSCIHLQGMVDTPKRSNLSRRIASLVRFREKRKERCFDKKIRYTVRKEVAQRMHRKNGQFASLKESSGASSWESAHSCLQDGTRSETVLRKCQHCGVSENNTPAMRRGPAGPRTLCNACGLMWANKGTLRDLSKGGRNVSLDHMEPETPMDVKPVIMEGEFSGIQDEHGTPEDPSKTMTEGSSNPSIDLDEEDINETTGDLTNSLPMRIVNHSSNDDEQEPLVELANPSDTDIDIPTNFD*	378
133	46	MELO3C011078	Cucumis melo	Eudicots	3	MELO3C011078P3	MAAANPQPLQARPFQEHVQVPSMMGDDDGEYEDGGGGGGGGDVMDDVEEAHMTSVSVANHGGLVMASRTSELTLSFEGEVYVFPAVTPEKVQAVLLLLGGRDVPAGVPTMEVPYDHNNRGMVDTPKRSNLSRRIASLVRFREKRKERCFDKKIRYTVRKEVAQRMHRKNGQFASLKESSGASSWESAHSCLQDGTRSETVLRKCQHCGVSENNTPAMRRGPAGPRTLCNACGLMWANKGTLRDLSKGGRNVSLDHMEPVRNIKERY*	267
134	47	MELO3C013904	Cucumis melo	Eudicots	2	MELO3C013904P1	MGKQGPCYHCGVTSTPLWRNGPPDKPVLCNACGSRWRTKGTLANYTPLHARADPDEFEDKRISRWKNLSMCKNKEVKLLKRKQYQDNGLVVGVIPDHAQSFHKVVDEDTSNRSSSGSAISNSESCAQFGGADASDLTGPSQSTAWEAMVPSRKRTCVGRPKSTAVEKLTKDLYTILREQQSYFSGSSEEDLLFENETPMVSVEIGHGSVLMRHPSSIAREEESEASSISVDNKQFSLNEVHSESSILPVHYEAQNTFVNFSTLGIGRKHSTGQGFLNEQIKRDRPQSERMQALGNRNSPLCNIDLTDILNFREFTKQLTSENQQELMKYLPSVDTEELPDSLNSMFESPQFKENLNSFKQLLTEGVFDFSFPGAKREDCKILSRLVLLDLSKSKWVEQY…	540
135	47	MELO3C013904	Cucumis melo	Eudicots	2	MELO3C013904P2	MHPYPPGLPHVLEFIFHLHNPQRVEVVTILLIAASKDFPSTPLWRNGPPDKPVLCNACGSRWRTKGTLANYTPLHARADPDEFEDKRISRWKNLSMCKNKEVKLLKRKQYQDNGLVVGVIPDHAQSFHKVVDEDTSNRSSSGSAISNSESCAQFGGADASDLTGPSQSTAWEAMVPSRKRTCVGRPKSTAVEKLTKDLYTILREQQSYFSGSSEEDLLFENETPMVSVEIGHGSVLMRHPSSIAREEESEASSISVDNKQFSLNEVHSESSILPVHYEAQNTFVNFSTLGIGRKHSTGQGFLNEQIKRDRPQSERMQALGNRNSPLCNIDLTDILNFREFTKQLTSENQQELMKYLPSVDTEELPDSLNSMFESPQFKENLNSFKQLLTEGVFDFSFPG…	566
136	48	MELO3C021288	Cucumis melo	Eudicots	2	MELO3C021288P1	MESEQNKKTCADCGTTKTPLWRGGPAGPKSLCNACGIRSRKKRRSLLGLNRGGEVERKNKGSSNNRNNNGGGNQGKIGGESLKWRSMAFGRKELMQRTQLGEEEQAAVLLMALSYGSVYA*	121
137	48	MELO3C021288	Cucumis melo	Eudicots	2	MELO3C021288P2	MMDPIEEGSEFKDAGKTSPMESEQNKKTCADCGTTKTPLWRGGPAGPKSLCNACGIRSRKKRRSLLGLNRGGEVERKNKGSSNNRNNNGGGNQGKIGGESLKWRSMAFGRKELMQRTQLGEEEQAAVLLMALSYGSVYA*	140
138	49	109180	Cucumis sativus	Eudicots	3	Cucsa.109180.1	MEFLEAKALKSSFHWELAMKSAQQDALVEEVWCLNGPNLVSGEDFEIEEFLNFPNGDLEHGSSLRLQEDDDCEEFEKNRFSVSSNSNQSDGSPVVGEEDSKSLLAVELAFPGDSLTDLEWVSQFVDDSSSEFSCAAVAFNRSEPEKKLTGTVISCLPTFFPVRPRTKRSRQSRQAKSAGSSLNQSPSSSSSSTSSGVSSAAPRFIFSDAGENVDFLNVTGEPPKKQRKKPSSPSPSSTGLLPTGSTGQIPRRCSHCLVQKTPQWRTGPNGAKTLCNACGVRYKSGRLFPEYRPALSPTFCSGVHSNSHRKVLEMRKTKEVPQPATELAPMVPSY*	335
139	49	109180	Cucumis sativus	Eudicots	3	Cucsa.109180.2	MEFLEAKALKSSFHWELAMKSAQQDALVEEVWCLNGPNLVSGEDFEIEEFLNFPNGDLEHGSSLRLQEDDDCEEFEKNRFSVSSNSNQSDGSPVVGEEDSKSLLAVELAFPGDSLTDLEWVSQFVDDSSSEFSCAAVAFNRSEPEKKLTGTVISCLPTFFPVRPRTKRSRQSRQAKSAGSSLNQSPSSSSSSTSSGVSSAAPRFIFSDAGENVDFLNVTGEPPKKQRKKPSSPSPSSTGLLPTGSTGQIPRRCSHCLVQKTPQWRTGPNGAKTLCNACGVRYKSGRLFPEYRPALSPTFCSGVHSNSHRKVLEMRKTKEVPQPATELAPMVPSY*	335
140	49	109180	Cucumis sativus	Eudicots	3	Cucsa.109180.3	MEFLEAKALKSSFHWELAMKSAQQDALVEEVWCLNGPNLVSGEDFEIEEFLNFPNGDLEHGSSLRLQEDDDCEEFEKNRFSVSSNSNQSDGSPVVGEEDSKSLLAVELAFPGDSLTDLEWVSQFVDDSSSEFSCAAVAFNRSEPEKKLTGTVISCLPTFFPVRPRTKRSRQSRQAKSAGSSLNQSPSSSSSSTSSGVSSAAPRFIFSDAGENVDFLNVTGEPPKKQRKKPSSPSPSSTGLLPTGSTGQIPRRCSHCLVQKTPQWRTGPNGAKTLCNACGVRYKSGRLFPEYRPALSPTFCSGVHSNSHRKVLEMRKTKEVPQPATELAPMVPSY*	335
141	50	160520	Cucumis sativus	Eudicots	7	Cucsa.160520.1	MAAANPQPLQARPFQEHVQVPSMMADDDGEYEDGGGGGGGGDVMDDVEEAHMTSVSVANHGGLVMASRASELTLSFEGEVYVFPEVTPEKVQAVLLLLGGRDVPADVPTMEVPYDHNNRGMVDTPKRSNLSRRIASLVRFREKRKERCFDKKIRYTVRKEVAQRMHRKNGQFASLKESSGASSWESAHSCLQDGTRSETVLRKCQHCGVSENNTPAMRRGPAGPRTLCNACGLMWANKGTLRDLSKGGRNVSLDHMEPETPMDVKPVIMEGEFSGIQDEHGTPEDPSKTMTEGSSNPSIDLDEEDINETTGELTNSLPMRIVNHSSNDDEQEPLVELANPSDTDIDIPTNFD*	353
142	50	160520	Cucumis sativus	Eudicots	7	Cucsa.160520.2	MAAANPQPLQARPFQEHVQVPSMMADDDGEYEDGGGGGGGGDVMDDVEEAHMTSVSVANHGGLVMASRASELTLSFEGEVYVFPEVTPEKVQAVLLLLGGRDVPADVPTMEVPYDHNNRGMVDTPKRSNLSRRIASLVRFREKRKERCFDKKIRYTVRKEVAQRMHRKNGQFASLKESSGASSWESAHSCLQDGTRSETVLRKCQHCGVSENNTPAMRRGPAGPRTLCNACGLMWANKGTLRDLSKGGRNVSLDHMEPETPMDVKPVIMEGEFSGIQDEHGTPEDPSKTMTEGSSNPSIDLDEEDINETTGELTNSLPMRIVNHSSNDDEQEPLVELANPSDTDIDIPTNFD*	353
143	50	160520	Cucumis sativus	Eudicots	7	Cucsa.160520.3	MAAANPQPLQARPFQEHVQVPSMMADDDGEYEDGGGGGGGGDVMDDVEEAHMTSVSVANHGGLVMASRASELTLSFEGEVYVFPEVTPEKVQAVLLLLGGRDVPADVPTMEVPYDHNNRGMVDTPKRSNLSRRIASLVRFREKRKERCFDKKIRYTVRKEVAQRMHRKNGQFASLKESSGASSWESAHSCLQDGTRSETVLRKCQHCGVSENNTPAMRRGPAGPRTLCNACGLMWANKGTLRDLSKGGRNVSLDHMEPETPMDVKPVIMEGEFSGIQDEHGTPEDPSKTMTEGSSNPSIDLDEEDINETTGELTNSLPMRIVNHSSNDDEQEPLVELANPSDTDIDIPTNFD*	353
144	50	160520	Cucumis sativus	Eudicots	7	Cucsa.160520.4	MAAANPQPLQARPFQEHVQVPSMMADDDGEYEDGGGGGGGGDVMDDVEEAHMTSVSVANHGGLVMASRASELTLSFEGEVYVFPEVTPEKVQAVLLLLGGRDVPADVPTMEVPYDHNNRGMVDTPKRSNLSRRIASLVRFREKRKERCFDKKIRYTVRKEVAQRMHRKNGQFASLKESSGASSWESAHSCLQDGTRSETVLRKCQHCGVSENNTPAMRRGPAGPRTLCNACGLMWANKGTLRDLSKGGRNVSLDHMEPETPMDVKPVIMEGEFSGIQDEHGTPEDPSKTMTEGSSNPSIDLDEEDINETTGELTNSLPMRIVNHSSNDDEQEPLVELANPSDTDIDIPTNFD*	353
145	50	160520	Cucumis sativus	Eudicots	7	Cucsa.160520.5	MAAANPQPLQARPFQEHVQVPSMMADDDGEYEDGGGGGGGGDVMDDVEEAHMTSVSVANHGGLVMASRASELTLSFEGEVYVFPEVTPEKVQAVLLLLGGRDVPADVPTMEVPYDHNNRGMVDTPKRSNLSRRIASLVRFREKRKERCFDKKIRYTVRKEVAQRMHRKNGQFASLKESSGASSWESAHSCLQDGTRSETVLRKCQHCGVSENNTPAMRRGPAGPRTLCNACGLMWANKGTLRDLSKGGRNVSLDHMEPETPMDVKPVIMEGEFSGIQDEHDINETTGELTNSLPMRIVNHSSNDDEQEPLVELANPSDTDIDIPTNFD*	329
146	50	160520	Cucumis sativus	Eudicots	7	Cucsa.160520.6	MAAANPQPLQARPFQEHVQVPSMMADDDGEYEDGGGGGGGGDVMDDVEEAHMTSVSVANHGGLVMASRASELTLSFEGEVYVFPEVTPEKVQAVLLLLGGRDVPADVPTMEVPYDHNNRGMVDTPKRSNLSRRIASLVRFREKRKERCFDKKIRYTVRKEVAQRMHRKNGQFASLKESSGASSWESAHSCLQDGTRSETVLRKCQHCGVSENNTPAMRRGPAGPRTLCNACGLMWANKGTLRDLSKGGRNVSLDHMEPETPMDVKPVIMEGEFSGIQDEHDINETTGELTNSLPMRIVNHSSNDDEQEPLVELANPSDTDIDIPTNFD*	329
147	50	160520	Cucumis sativus	Eudicots	7	Cucsa.160520.7	MAAANPQPLQARPFQEHVQVPSMMADDDGEYEDGGGGGGGGDVMDDVEEAHMTSVSVANHGGLVMASRASELTLSFEGEVYVFPEVTPEKVQAVLLLLGGRDVPADVPTMEVPYDHNNRGMVDTPKRSNLSRRIASLVRFREKRKERCFDKKIRYTVRKEVAQRMHRKNGQFASLKESSGASSWESAHSCLQDGTRSETVLRKCQHCGVSENNTPAMRRGPAGPRTLCNACGLMWANKGTLRDLSKGGRNVSLDHMEPETPMDVKPVIMEGEFSGIQDEHGTPEDPSKTMTEGSSNPSIDLDEEVCPYLSGF*	313
148	51	321290	Cucumis sativus	Eudicots	2	Cucsa.321290.1	MGKQGPCYHCGVTSTPLWRNGPPDKPVLCNACGSRWRTKGTLANYTPLHARADPDEFEDKRISRWKNLSMCKNKEVKLLKRKQYQDNGLVVGVLPDHAQSFHKVVDEDTSNRSSSGSAISNSESCAQFGGADASDLTGPSQSTAWEAMVPSRKRTCVGRPKSTAVEKLTKDLYTILREQQSYFSGSSEEDLLFENETPMVSVEIGHGSVLMRHPSSIAREEESEASSISVDNKQFSLNEVHSESSILPVHYETQNKFVNFSTLGIGRKHSTGQGFLNDQIKRDRPQSERMQALGNRNSPLCNIDLTDILNFREFTKQLTSENQQELMKYLPSVDSEELPDSLNSMFESPQFKENLNSFKQLLTEGVFDFSFPGAKREDCKILSRLVLLDLSKSKWVERY…	540
149	51	321290	Cucumis sativus	Eudicots	2	Cucsa.321290.2	MGKQGPCYHCGVTSTPLWRNGPPDKPVLCNACGSRWRTKGTLANYTPLHARADPDEFEDKRISRWKNLSMCKNKEVKLLKRKQYQDNGLVVGVLPDHAQSFHKVVDEDTSNRSSSGSAISNSESCAQFGGADASDLTGPSQSTAWEAMVPSRKRTCVGRPKSTAVEKLTKDLYTILREQQSYFSGSSEEDLLFENETPMVSVEIGHGSVLMRHPSSIAREEESEASSISVDNKQFSLNEVHSESSILPVHYETQNKFVNFSTLGIGRKHSTGQGFLNDQIKRDRPQSERMQALGNRNSPLCNIDLTDILNFREFTKQLTSENQQELMKYLPSVDSEELPDSLNSMFESPQFKENLNSFKQLLTEGVFDFSFPGAKREDCKILSRLVLLDLSKSKWVERY…	404
150	52	359570	Cucumis sativus	Eudicots	3	Cucsa.359570.1	MDSIHPSDGRMHIGHAQHSMHTQSVQEQEHHDLHYMSNGNGLADEHENEGHGIMVVEREVQSDHGDLAENRGVMVDRGGENCDQLTLSYQGQVYVFDSVSPEKVQAVLLLLGGREVPLRVPSIPITNQPNDRHLTDEAFNQALANIPPRLSVPQRLASLIRFREKRKERNFDKKIRYTVRKEVALRMQRNKGQFTSSKPIHEDSSLAMASWEQNESWSSDGNGSQQQEILCRHCGISEKSTPMMRRGPDGPRTLCNACGLMWANKGTLRDLSKTPNQGGQTATFNRNENAVQNGDSESNPKGV*	304
151	52	359570	Cucumis sativus	Eudicots	3	Cucsa.359570.5	MDSIHPSDGRMHIGHAQHSMHTQSVQEQEHHDLHYMSNGNGLADEHENEGHGIMVVEREVQSDHGDLAENRGVMVDRGGENCDQLTLSYQGQVYVFDSVSPEKVQAVLLLLGGREVPLRVPSIPITNQPNDRHLTDEAFNQALANIPPRLSVPQRLASLIRFREKRKERNFDKKIRYTVRKEVALRMQRNKGQFTSSKPIHEDSSLAMASWEQNESWSSDGNGSQQQEILCRHCGISEKSTPMMRRGPDGPRTLCNACGLMWANKGTLRDLSKTPNQGGQTATFNRNENGDSESNPKGV*	300
152	52	359570	Cucumis sativus	Eudicots	3	Cucsa.359570.6	MDSIHPSDGRMHIGHAQHSMHTQSVQEQEHHDLHYMSNGNGLADEHENEGHGIMVVEREVQSDHGDLAENRGVMVDRGGENCDQLTLSYQGQVYVFDSVSPEKVQAVLLLLGGREVPLRVPSIPITNQPNDRALANIPPRLSVPQRLASLIRFREKRKERNFDKKIRYTVRKEVALRMQRNKGQFTSSKPIHEDSSLAMASWEQNESWSSDGNGSQQQEILCRHCGISEKSTPMMRRGPDGPRTLCNACGLMWANKGTLRDLSKTPNQGGQTATFNRNENAVQNGDSESNPKGV*	295
153	53	D02129	Eucalyptus grandis	Eudicots	2	Eucgr.D02129.1.p	MGKQGPCYHCGVTSTPLWRNGPPEKPVLCNACGSRWRTKGTLANYTPLHARAEPGDYEDHRFGRGKNISININKNKEVKVPKRKQYTDDMVFGGIMSDYNQGFQKFIDDDTSNRSSSGSAISNSDAQFGSADASDLTGPAQSVVWDSMVPSRKRTCVNRPKPSPVEKLTRDLHTILHEQQSSCLSGSSEEDLLLESEMPMGSVEIGHGTVLIRHPSGIARDEESEASSLSVDRKHYKRSEAYSRPASIPLYNNARMVSSPSAKPGMERSKNSSGQGMRVEHLRRDISQHEKLQGLGNHNSPLCHINLKELLNFEEFTRLLNDDERRQLLKYLPPVDNSQLPDSLEYLFDSPIFEENLSSFQKLLSEGVFDRSFLGVKAEDYKTLRRLALSSSMKCKWVE…	546
154	53	D02129	Eucalyptus grandis	Eudicots	2	Eucgr.D02129.2.p	MGKQGPCYHCGVTSTPLWRNGPPEKPVLCNACGSRWRTKGPAQSVVWDSMVPSRKRTCVNRPKPSPVEKLTRDLHTILHEQQSSCLSGSSEEDLLLESEMPMGSVEIGHGTVLIRHPSGIARDEESEASSLSVDRKHYKRSEAYSRPASIPLYNNARMVSSPSAKPGMERSKNSSGQGMRVEHLRRDISQHEKLQGLGNHNSPLCHINLKELLNFEEFTRLLNDDERRQLLKYLPPVDNSQLPDSLEYLFDSPIFEENLSSFQKLLSEGVFDRSFLGVKAEDYKTLRRLALSSSMKCKWVECLQQLQDSKNTSGESTAGRYHANLARNLINGKRVRDIQSQNFPEAKMMMKSPKGGAWKGSCENKDLLDNDGSCFSPRSLFALPPDNSTLMLDSFPVID…	448
155	54	E00364	Eucalyptus grandis	Eudicots	3	Eucgr.E00364.1.p	MVKQGPCCHCGVTSTPLWRNGPPEKPVLCNACGSRWRTKGTLANYTPLHSRADPENYEDHRVARTKSMSVNKKKEVKVLKRKYDSENTTVRGNSHEYSQSFHKFADDDTSNWSSSGSALSNSESCAQFGSADASDLTGPAQSVVWDSLVPSRKRTCVNRPKPSAVEKLARDLHTILHEQQSSCLSGSSEEDLLLESETPMVSVEIGHGSVLIRHPSSIAREEESEASSLSVDNKQLKINDVHSHPLTIPVHNNKCVNLPSSKAQTLESPFGQGKEQGQLKRDKSQHEKLRMLGTQSLLVSIELRDVLNFDQFVKYLTYEEQQQLLKYLPQVDRANFPDSLRSMFDGAAFLENLSSFQHLLAEGLFDASLSVAKEEDYKTLRRLVLSDSIKCKWVEHFHQ…	542
156	54	E00364	Eucalyptus grandis	Eudicots	3	Eucgr.E00364.2.p	MVKQGPCCHCGVTSTPLWRNGPPEKPVLCNACGSRWRTKGTLANYTPLHSRADPENYEDHRVARTKSMSVNKKKEVKVLKRKYDSENTTVRGNSHEYSQSFHKFADDDTSNWSSSGSALSNSESCAQFGSADASDLTGPAQSVVWDSLVPSRKRTCVNRPKPSAVEKLARDLHTILHEQQSSCLSGSSEEDLLLESETPMVSVEIGHGSVLIRHPSSIAREEESEASSLSVDNKQLKINDVHSHPLTIPVHNNKCVNLPSSKAQTLESPFGQGKEQGQLKRDKSQHEKLRMLGTQSLLVSIELRDVLNFDQFVKYLTYEEQQQLLKYLPQVDRANFPDSLRSMFDGAAFLENLSSFQHLLAEGLFDASLSVAKEEDYKTLRRLVLSDSIKCKWVEHFHQ…	540
157	54	E00364	Eucalyptus grandis	Eudicots	3	Eucgr.E00364.3.p	MVKQGPCCHCGVTSTPLWRNGPPEKPVLCNACGSRWRTKGTLANYTPLHSRADPENYEDHRVARTKSMSVNKKKEVKVLKRKYDSENTTVRGNSHEYSQSFHKFADDDTSNWSSSGSALSNSESCAQFGSADASDLTGPAQSVVWDSLVPSRKRTCVNRPKPSAVEKLARDLHTILHEQQSSCLSGSSEEDLLLESETPMVSVEIGHGSVLIRHPSSIAREEESEASSLSVDNKQLKINDVHSHPLTIPVHNNKCVNLPSSKAQTLESPFGQGKEQGQLKRDKSQHEKLRMLGTQSLLVSIELRDVLNFDQFVKYLTYEEQQQLLKYLPQVDRANFPDSLRSMFDGAAFLENLSSFQHLLAEGLFDASLSVAKEEDYKTLRRLVLSDSIKCKWVEHFHQ…	448
158	55	F02157	Eucalyptus grandis	Eudicots	2	Eucgr.F02157.1.p	MYAHPHHVNLPKPIAGDEDGSGNSGGDSMEGSHIRYEPQALDDGATAGASMGGMIEDIPPDAVYVPGSGADMGMAGGEEASQLTLSFRGQVYVFDAVTPKKVHAVLLLLGGCELSSGTQSMDLALQNQRVGVVDFPPRCSLPQRAASLNRFRQKRKERCFDKKVRYSVRQEVALRMQRNKGQFTSSKKSEGESGWGSAQDSGQDEAPQETCCTHCGTSSKCTPMMRRGPSGPRSLCNACGLFWANRGTLRDLSKRTQDHPLTSAEQCEGEVNNSDSGTGIHPNNSLVSFSKADSGALIAER*	302
159	55	F02157	Eucalyptus grandis	Eudicots	2	Eucgr.F02157.2.p	MYAHPHHVNLPKPIAGDEDGSGNSGGDSMEGSHIRYEPQALDDGATAGASMGGMIEDIPPDAVYVPGSGADMGMAGGEEASQLTLSFRGQVYVFDAVTPKKVHAVLLLLGGCELSSGTQSMDLALQNQRGVVDFPPRCSLPQRAASLNRFRQKRKERCFDKKVRYSVRQEVALRMQRNKGQFTSSKKSEGESGWGSAQDSGQDEAPQETCCTHCGTSSKCTPMMRRGPSGPRSLCNACGLFWANRGTLRDLSKRTQDHPLTSAEQCEGEVNNSDSGTGIHPNNSLVSFSKADSGALIAER*	301
160	56	J01083	Eucalyptus grandis	Eudicots	3	Eucgr.J01083.1.p	MTGPNFIDEIDCGSFFDDFLDFPSEDIEAGLPVGKPDSLPSIWSAQPEPLPGSDAVFSGNSSSSLSAELSVPYEDIVQLEWLSTFVEESFSGGSLTMSKEQVSNGGGGGGGGGSGGGSGNNTDSSSQQFQTSSPVSVLDSSSSCSVDNKPRPPSPEAINPARCGRARSKRPRPANFNPRPAIQLAPQQSSDVAENEPGSENSEESNCLPVIKAPKKQASGGAEPKKKKKIKFTMPPAPPAEADQGLPQQAVRKCLHCEITKTPQWRAGPLGPKTLCNACGVRYKSGRLYPEYRPAASPTFIPSLHSNSHKKVLEMRNKTTDNADDSGTASAATDSLELIPNMSGWITCED*	351
161	56	J01083	Eucalyptus grandis	Eudicots	3	Eucgr.J01083.2.p	MTGPNFIDEIDCGSFFDDFLDFPSEDIEAGLPVGKPDSLPSIWSAQPEPLPGSDAVFSGNSSSSLSAELSVPYEDIVQLEWLSTFVEESFSGGSLTMSKEQVSNGGGGGGGGGSGGGSGNNTDSSSQQFQTSSPVSVLDSSSSCSVDNKPRPPSPEAINPARCGRARSKRPRPANFNPRPAIQLAPQQSSDVAENEPGSENSEESNCLPVIKAPKKQASGGAEPKKKKKIKFTMPPAPPAEADQGLPQQAVRKCLHCEITKTPQWRAGPLGPKTLCNACGVRYKSGRLYPEYRPAASPTFIPSLHSNSHKKVLEMRNKTTDNADDSGTASAATDSLELIPNMSGWITCED*	351
162	56	J01083	Eucalyptus grandis	Eudicots	3	Eucgr.J01083.3.p	MTGPNFIDEIDCGSFFDDFLDFPSEDIEAGLPVGKPDSLPSIWSAQPEPLPGSDAVFSGNSSSSLSAELSVPYEDIVQLEWLSTFVEESFSGGSLTMSKEQVSNGGGGGGGGGSGGGSGNNTDSSSQQFQTSSPVSVLDSSSSCSVDNKPRPPSPEAINPARCGRARSKRPRPANFNPRPAIQLAPQQSSDVAENEPGSENSEESNCLPVIKAPKKQASGGAEPKKKKKIKFTMPPAPPAEADQGLPQQAVRKCLHCEITKTPQWRAGPLGPKTLCNACGVRYKSGRLYPEYRPAASPTFIPSLHSNSHKKVLEMRNKTTDNADDSGTASAATDSLELIPNMSGWITCED*	351
163	57	J03166	Eucalyptus grandis	Eudicots	2	Eucgr.J03166.1.p	MDGSHGGDDGMDGGDPTHDRHPMQPHYRHHHGLQAQPHLSNGNDMNDDHDHDGGGGEGVEGDVPSDAGNDSDNRGGGDDADQLTLSFQGQVYVFDSVPPQKVQAVLLLLGAREVTPNPPAIPVATNQNQDLMGTPQRSNVPQRLASLIRFREKKKERNFDKKIRYAVRKEVALRMQRNKGQFSSSKPNNDESSSAVTTWESNQSWGPESNGSPHQEILCHHCGISEKSTPMMRRGPEGPRTLCNACGLMWANKGTLRDLSKAAHPGVQVSSLNRNEMQSANLGAD*	286
164	57	J03166	Eucalyptus grandis	Eudicots	2	Eucgr.J03166.2.p	MDGSHGGDDGMDGGDPTHDRHPMQPHYRHHHGLQAQPHLSNGNDMNDDHDHDGGGGEGVEGDVPSDAGNDSDNRGGGDDADQLTLSFQGQVYVFDSVPPQKVQAVLLLLGAREVTPNPPAIPVATNQNQDLMGTPQRSNVPQRLASLIRFREKKKERNFDKKIRYAVRKEVALRMQRNKGQFSSSKPNNDESSSAVTTWESNQSWGPESNGSPHQEILCHHCGISEKSTPMMRRGPEGPRTLCNACGLMWANKGTLRDLSKAAHPGVQVSSLNRNESANLGAD*	284
165	58	01G169400	Glycine max	Eudicots	2	Glyma.01G169400.1.p	MLYQTPYPQPFQFHHPLPSSFSPLLAVPTTPPPLYLPFPQAEKEMECVEAALKSNYRKEMTLKLSPQTFTEEVSVQNGTTCDDFFVNDLLDFSHVEEEPEQQEDTPCVSLQHENPSHEPCTFKDDYASVPTSELSVLADDLADLEWLSHFVEDSFSEFSAAFPTVTENPTACLKEAEPEPEIPVFSFKTPVQTKARSKRTRNGLRVWPFGSPSFTDSSSSSTTSSSSSSSPSSPLLIYTQSLDHLCSEPNTKKMKKKPSSDTLAPRRCSHCGVQKTPQWRTGPLGPKTLCNACGVRFKSGRLLPEYRPACSPTFSSELHSNHHRKVLEMRQKKETVSVDETGFAPAHVVPSF*	353
166	58	01G169400	Glycine max	Eudicots	2	Glyma.01G169400.2.p	MECVEAALKSNYRKEMTLKLSPQTFTEEVSVQNGTTCDDFFVNDLLDFSHVEEEPEQQEDTPCVSLQHENPSHEPCTFKDDYASVPTSELSVLADDLADLEWLSHFVEDSFSEFSAAFPTVTENPTACLKEAEPEPEIPVFSFKTPVQTKARSKRTRNGLRVWPFGSPSFTDSSSSSTTSSSSSSSPSSPLLIYTQSLDHLCSEPNTKKMKKKPSSDTLAPRRCSHCGVQKTPQWRTGPLGPKTLCNACGVRFKSGRLLPEYRPACSPTFSSELHSNHHRKVLEMRQKKETVSVDETGFAPAHVVPSF*	309
167	59	02G071500	Glycine max	Eudicots	3	Glyma.02G071500.1.p	MLWSFILLLVDMDVCRNVSVSSSECQQELPTLDDLFSHQNTEVDFGLEWLSVFVEDCFSSRPSCLLAPGGVQTTSTSTSTKPSSGTILQRPQQLSHHCPLQNFAVPGKARSKRKRKRLSAPRTTKHTLSTWSQHFSTQNDGVSSDPPLLKQAYWLADSELIVPKKKDVEQEEEEGVVVVVKKEKLGDYCDHDEGDEINNNNSNNDDNVQHPIPRRCTHCLAQRTPQWRAGPLGPKTLCNACGVRFKSGRLLPEYRPAKSPTFVSYLHSNSHKKVMEMRMGVVGVFSTDNNK*	292
168	59	02G071500	Glycine max	Eudicots	3	Glyma.02G071500.2.p	MDVCRNVSVSSSECQQELPTLDDLFSHQNTEVDFGLEWLSVFVEDCFSSRPSCLLAPGGVQTTSTSTSTKPSSGTILQRPQQLSHHCPLQNFAVPGKARSKRKRKRLSAPRTTKHTLSTWSQHFSTQNDGVSSDPPLLKQAYWLADSELIVPKKKDVEQEEEEGVVVVVKKEKLGDYCDHDEGDEINNNNSNNDDNVQHPIPRRCTHCLAQRTPQWRAGPLGPKTLCNACGVRFKSGRLLPEYRPAKSPTFVSYLHSNSHKKVMEMRMGVVGVFSTDNNK*	281
169	59	02G071500	Glycine max	Eudicots	3	Glyma.02G071500.3.p	MDVCRNVSVSSSECQQELPTLDDLFSHQNTEVDFGLEWLSVFVEDCFSSRPSCLLAPGGVQTTSTSTSTKPSSGTILQRPQQLSHHCPLQNFAVPGKARSKRKRKRLSAPRTTKHTLSTWSQHFSTQNDGVSSDPPLLKQAYWLADSELIVPKKKDVEQEEEEGVVVVVKKEKLGDYCDHDEGDEINNNNSNNDDNVQHPIPRRCTHCLAQRTPQWRAGPLGPKTLCNACGVRFKSGRLLPEYRPAKSPTFVSYLHSNSHKKVMEMRMGVVGVFSTDNNK*	281
170	60	02G073900	Glycine max	Eudicots	4	Glyma.02G073900.1.p	MTSVNVRSLFHGGHPAPFVGPPTWALLLITDFETIHSLITHSSNKQNLKNKKIKIKHTLSFFFPFVSHSHFSFSQENRKRKRKMIGNFIDDIDCGSFFDHIDDLLEFPDDNAAPVAPPANFWSAESDSLPASYTVFSDNSVTDLSAELSVSYDDIVQLEWLSNFVEDSFSGGSITMKKEEEPQCTTTTKEDIAHAQFQTASPVSVLESSSFCSGEKAASRGPEIYIPVPCGRVRSKRPRPATFNPHPVMQLISPASSTGENVQHNATTTSKAASSDSENFAESVIKGPKQASGEHKNKRKIKVTFSSGQEQQNAPSQAVRKCLHCEITKTPQWRAGPMGPKTLCNACGVRYKSGRLFPEYRPAASPTFCAAVHSNSHKKVIEMRNKTGTKSGFATDSAA…	417
171	60	02G073900	Glycine max	Eudicots	4	Glyma.02G073900.2.p	MIGNFIDDIDCGSFFDHIDDLLEFPDDNAAPVAPPANFWSAESDSLPASYTVFSDNSVTDLSAELSVSYDDIVQLEWLSNFVEDSFSGGSITMKKEEEPQCTTTTKEDIAHAQFQTASPVSVLESSSFCSGEKAASRGPEIYIPVPCGRVRSKRPRPATFNPHPVMQLISPASSTGENVQHNATTTSKAASSDSENFAESVIKGPKQASGEHKNKRKIKVTFSSGQEQQNAPSQAVRKCLHCEITKTPQWRAGPMGPKTLCNACGVRYKSGRLFPEYRPAASPTFCAAVHSNSHKKVIEMRNKTGTKSGFATDSAASPELIPNTNNSLTLEYM*	334
172	60	02G073900	Glycine max	Eudicots	4	Glyma.02G073900.3.p	MIGNFIDDIDCGSFFDHIDDLLEFPDDNAAPVAPPANFWSAESDSLPASYTVFSDNSVTDLSAELSVSYDDIVQLEWLSNFVEDSFSGGSITMKKEEEPQCTTTTKEDIAHAQFQTASPVSVLESSSFCSGEKAASRGPEIYIPVPCGRVRSKRPRPATFNPHPVMQLISPASSTGENVQHNATTTSKAASSDSENFAESVIKGPKQASGEHKNKRKIKVTFSSGQEQQNAPSQAVRKCLHCEITKTPQWRAGPMGPKTLCNACGVRYKSGRLFPEYRPAASPTFCAAVHSNSHKKVIEMRNKTGTKSGFATDSAASPELIPNTNNSLTLEYM*	334
173	60	02G073900	Glycine max	Eudicots	4	Glyma.02G073900.4.p	MKKEEEPQCTTTTKEDIAHAQFQTASPVSVLESSSFCSGEKAASRGPEIYIPVPCGRVRSKRPRPATFNPHPVMQLISPASSTGENVQHNATTTSKAASSDSENFAESVIKGPKQASGEHKNKRKIKVTFSSGQEQQNAPSQAVRKCLHCEITKTPQWRAGPMGPKTLCNACGVRYKSGRLFPEYRPAASPTFCAAVHSNSHKKVIEMRNKTGTKSGFATDSAASPELIPNTNNSLTLEYM*	242
174	61	04G008900	Glycine max	Eudicots	2	Glyma.04G008900.1.p	MEVAVAKALKPSLRREFIVQQMLCEDIFSLNANTVAAGEDFSVDDLFDFSNGSLHNEQQQEYDEGKQSLSASEDRGEDDCNSNSTGVSYDSLFSTELAVPAGDLEDLEWVSHFVDDSLPELSLLYPVRSEEANRFVEPEPSAKKTPCFPWEMKITTKARTVRNRKPSNSRMWSLGSPLLSLPSSPSSPSSCSSSVREPPAKKQKKQAQAQPVGAQIQRRCSHCHVQKTPQWRTGPLGAKTLCNACGVRYKSGRLFSEYRPACSPTFCSDIHSNSHRKVLEIRKRKEVAQPDTGLAQAQTQMVPTC*	306
175	61	04G008900	Glycine max	Eudicots	2	Glyma.04G008900.2.p	MEVAVAKALKPSLRREFIVQQMLCEDIFSLNANTVAAGEDFSVDDLFDFSNGSLHNEQQQEYDEGKQSLSASEDRGEDDCNSNSTGVSYDSLFSTELAVPAGDLEDLEWVSHFVDDSLPELSLLYPVRSEEANRFVEPEPSAKKTPCFPWEMKITTKARTVRNRKPSNSRMWSLGSPLLSLPSSPSSPSSCSSSVREPPAKKQKKQAQAQPVGAQIQRRCSHCHVQKTPQWRTGPLGAKTLCNACGVRYKSGRLFSEYRPACSPTFCSDIHSNSHRKVLEIRKRKEVAQPDTGLAQAQTQMVPTC*	306
176	62	07G243000	Glycine max	Eudicots	2	Glyma.07G243000.1.p	MVDPTGKGSEIEVEDSNSNPNAPSSGNSPSSNNEQKKTCADCGTTKTPLWRGGPAGPKVSSPSISQIAPRGVKPTLDLTLCYPFFQSLCNACGIRSRKKKRAILGINKGSNEDGRKGKRTGGALGKEVLLHRSHWKKLGEEEKAAVLLMSLSYGSVYA*	159
177	62	07G243000	Glycine max	Eudicots	2	Glyma.07G243000.2.p	MVDPTGKGSEIEVEDSNSNPNAPSSGNSPSSNNEQKKTCADCGTTKTPLWRGGPAGPKSLCNACGIRSRKKKRAILGINKGSNEDGRKGKRTGGALGKEVLLHRSHWKKLGEEEKAAVLLMSLSYGSVYA*	131
178	63	08G221800	Glycine max	Eudicots	10	Glyma.08G221800.1.p	MLSLKCFKCLQSLFVLSVAKGGFPCCWCFGSSCIMDGIHGGDSRIHITDGQHPIHVPYVQEHEHHGLHHISNGNGIDDDHNDGGDTNCGGSESMEGEVPSNHGNLPDNHAVMMDQGGDSGDQLTLSFQGQVYVFDSVSPEKVQAVLLLLGGREIPPTMPAMPVSPNHNNRGYTGTPQKFSVPQRLASLIRFREKRKERNYDKKIRYTVRKEVALRMQRNKGQFTSSKSNNDESASNATNWGMDENWTADNSGSQQQDIVCRHCGISEKSTPMMRRGPEGPRTLCNACGLMWANKGILRDLSRAAPLSGTIKNENKSLEANQIVHRVAGEADDSS*	335
179	63	08G221800	Glycine max	Eudicots	10	Glyma.08G221800.10.p	MDGIHGGDSRIHITDGQHPIHVPYVQEHEHHGLHHISNGNGIDDDHNDGGDTNCGGSESMEGEVPSNHGNLPDNHAVMMDQGGDSGDQLTLSFQGQVYVFDSVSPEKVQAVLLLLGGREIPPTMPAMPVSPNHNNRGYTGTPQKFSVPQRLASLIRFREKRKERNYDKKIRYTVRKEVALRMQRNKGQFTSSKSNNDESASNATNWGMDENWTADNSGSQQQDIVCRHCGISEKSTPMMRRGPEGPRTLCNACGLMWANKSFV*	264
180	63	08G221800	Glycine max	Eudicots	10	Glyma.08G221800.2.p	MDGIHGGDSRIHITDGQHPIHVPYVQEHEHHGLHHISNGNGIDDDHNDGGDTNCGGSESMEGEVPSNHGNLPDNHAVMMDQGGDSGDQLTLSFQGQVYVFDSVSPEKVQAVLLLLGGREIPPTMPAMPVSPNHNNRGYTGTPQKFSVPQRLASLIRFREKRKERNYDKKIRYTVRKEVALRMQRNKGQFTSSKSNNDESASNATNWGMDENWTADNSGSQQQDIVCRHCGISEKSTPMMRRGPEGPRTLCNACGLMWANKGILRDLSRAAPLSGTIKNENKSLEANQIVHRVAGEADDSS*	301
181	63	08G221800	Glycine max	Eudicots	10	Glyma.08G221800.3.p	MDGIHGGDSRIHITDGQHPIHVPYVQEHEHHGLHHISNGNGIDDDHNDGGDTNCGGSESMEGEVPSNHGNLPDNHAVMMDQGGDSGDQLTLSFQGQVYVFDSVSPEKVQAVLLLLGGREIPPTMPAMPVSPNHNNRGYTGTPQKFSVPQRLASLIRFREKRKERNYDKKIRYTVRKEVALRMQRNKGQFTSSKSNNDESASNATNWGMDENWTADNSGSQQQDIVCRHCGISEKSTPMMRRGPEGPRTLCNACGLMWANKSFV*	264
182	63	08G221800	Glycine max	Eudicots	10	Glyma.08G221800.4.p	MLSLKCFKCLQSLFVLSVAKGGFPCCWCFGSSCIMDGIHGGDSRIHITDGQHPIHVPYVQEHEHHGLHHISNGNGIDDDHNDGGDTNCGGSESMEGEVPSNHGNLPDNHAVMMDQGGDSGDQLTLSFQGQVYVFDSVSPEKVQAVLLLLGGREIPPTMPAMPVSPNHNNRGYTGTPQKFSVPQRLASLIRFREKRKERNYDKKIRYTVRKEVALRMQRNKGQFTSSKSNNDESASNATNWGMDENWTADNSGSQQQDIVCRHCGISEKSTPMMRRGPEGPRTLCNACGLMWANKSFV*	298
183	63	08G221800	Glycine max	Eudicots	10	Glyma.08G221800.5.p	MDGIHGGDSRIHITDGQHPIHVPYVQEHEHHGLHHISNGNGIDDDHNDGGDTNCGGSESMEGEVPSNHGNLPDNHAVMMDQGGDSGDQLTLSFQGQVYVFDSVSPEKVQAVLLLLGGREIPPTMPAMPVSPNHNNRGYTGTPQKFSVPQRLASLIRFREKRKERNYDKKIRYTVRKEVALRMQRNKGQFTSSKSNNDESASNATNWGMDENWTADNSGSQQQDIVCRHCGISEKSTPMMRRGPEGPRTLCNACGLMWANKGILRDLSRAAPLSGTIKNENKSLEANQIVHRVAGEADDSS*	301
184	63	08G221800	Glycine max	Eudicots	10	Glyma.08G221800.6.p	MDGIHGGDSRIHITDGQHPIHVPYVQEHEHHGLHHISNGNGIDDDHNDGGDTNCGGSESMEGEVPSNHGNLPDNHAVMMDQGGDSGDQLTLSFQGQVYVFDSVSPEKVQAVLLLLGGREIPPTMPAMPVSPNHNNRGYTGTPQKFSVPQRLASLIRFREKRKERNYDKKIRYTVRKEVALRMQRNKGQFTSSKSNNDESASNATNWGMDENWTADNSGSQQQDIVCRHCGISEKSTPMMRRGPEGPRTLCNACGLMWANKECDKNLGRIIL*	272
185	63	08G221800	Glycine max	Eudicots	10	Glyma.08G221800.7.p	MLSLKCFKCLQSLFVLSVAKGGFPCCWCFGSSCIMDGIHGGDSRIHITDGQHPIHVPYVQEHEHHGLHHISNGNGIDDDHNDGGDTNCGGSESMEGEVPSNHGNLPDNHAVMMDQGGDSGDQLTLSFQGQVYVFDSVSPEKVQAVLLLLGGREIPPTMPAMPVSPNHNNRGYTGTPQKFSVPQRLASLIRFREKRKERNYDKKIRYTVRKEVALRMQRNKGQFTSSKSNNDESASNATNWGMDENWTADNSGSQQQDIVCRHCGISEKSTPMMRRGPEGPRTLCNACGLMWANKECDKNLGRIIL*	306
186	63	08G221800	Glycine max	Eudicots	10	Glyma.08G221800.8.p	MDGIHGGDSRIHITDGQHPIHVPYVQEHEHHGLHHISNGNGIDDDHNDGGDTNCGGSESMEGEVPSNHGNLPDNHAVMMDQGGDSGDQLTLSFQGQVYVFDSVSPEKVQAVLLLLGGREIPPTMPAMPVSPNHNNRGYTGTPQKFSVPQRLASLIRFREKRKERNYDKKIRYTVRKEVALRMQRNKGQFTSSKSNNDESASNATNWGMDENWTADNSGSQQQDIVHCGISEKSTPMMRRGPEGPRTLCNACGLMWANKECDKNLGRIIL*	270
187	63	08G221800	Glycine max	Eudicots	10	Glyma.08G221800.9.p	MDGIHGGDSRIHITDGQHPIHVPYVQEHEHHGLHHISNGNGIDDDHNDGGDTNCGGSESMEGEVPSNHGNLPDNHAVMMDQGGDSGDQLTLSFQGQVYVFDSVSPEKVQAVLLLLGGREIPPTMPAMPVSPNHNNRGYTGTPQKFSVPQRLASLIRFREKRKERNYDKKIRYTVRKEVALRMQRNKGQFTSSKSNNDESASNATNWGMDENWTADNSGSQQQDIVHCGISEKSTPMMRRGPEGPRTLCNACGLMWANKECDKNLGRIIL*	270
188	64	10G126900	Glycine max	Eudicots	3	Glyma.10G126900.1.p	MCKHDFLSLSRMETIGSVDDLLDFSSDIGEEDDYDDKPRKACPSLNSKCAGPSLFNPLVQVDPNHSFSEFAEEELEWLSNKDAFPSVETFVDLSSIQPGTTKNQKSAPVLECSTGSSNSNNSTNSISLLNSCDHLKVPVRARSKSRSRHRPGLAENSSQQVWWRQPSNGTSKADEGMKISSIGRKCQHCGAEKTPQWRAGPSGPKTLCNACGVRFKSGRLVPEYRPASSPTFHSDLHSNSHRKIVEMRRQKQMGMG*	257
189	64	10G126900	Glycine max	Eudicots	3	Glyma.10G126900.2.p	METIGSVDDLLDFSSDIGEEDDYDDKPRKACPSLNSKCAGPSLFNPLVQVDPNHSFSEFAEEELEWLSNKDAFPSVETFVDLSSIQPGTTKNQKSAPVLECSTGSSNSNNSTNSISLLNSCDHLKVPVRARSKSRSRHRPGLAENSSQQVWWRQPSNGTSKADEGMKISSIGRKCQHCGAEKTPQWRAGPSGPKTLCNACGVRFKSGRLVPEYRPASSPTFHSDLHSNSHRKIVEMRRQKQMGMG*	246
190	64	10G126900	Glycine max	Eudicots	3	Glyma.10G126900.3.p	METIGSVDDLLDFSSDIGEEDDYDDKPRKACPSLNSKCAGPSLFNPLVQVDPNHSFSEFAEEELEWLSNKDAFPSVETFVDLSSIQPGTTKNQKSAPVLECSTGSSNSNNSTNSISLLNSCDHLKVPVRARSKSRSRHRPGLAENSSQQVWWRQPSNGTSKADEGMKISSIGRKCQHCGAEKTPQWRAGPSGPKTLCNACGVRFKSGRLVPEYRPASSPTFHSDLHSNSHRKIVEMRRQKQMGMG*	246
191	65	10G210500	Glycine max	Eudicots	3	Glyma.10G210500.1.p	MVGPNFMDEIDCGSFFDHIDDLLDFPVEDVDGGAATLPSVSAGNSNSLASIWPSESDSFPASDSVFSGNSASDLSAELSVPYEDIVQLEWLSNFVEDSFCGGSLTMNKVEEPSCTTKEDSVNTQFHTSSPVSVLESSSSCSGGKTLPPRSPEIYIPVPCGRARSKRPRPATFNPRPAMNLISPASSFVGENMQPNVISSKASSDSENFAESQLVPKMPKLASGEPKKKKKVKVPLPVAPADNNQNASQPVRKCMHCEITKTPQWRAGPMGPKTLCNACGVRYKSGRLFPEYRPAASPTFCPSVHSNSHKKVLEMRCRGFDKSGFAINSAASPELIPNTNSSLTLEYM*	348
192	65	10G210500	Glycine max	Eudicots	3	Glyma.10G210500.2.p	MVGPNFMDEIDCGSFFDHIDDLLDFPVEDVDGGAATLPSVSAGNSNSLASIWPSESDSFPASDSVFSGNSASDLSAELSVPYEDIVQLEWLSNFVEDSFCGGSLTMNKVEEPSCTTKEDSVNTQFHTSSPVSVLESSSSCSGGKTLPPRSPEIYIPVPCGRARSKRPRPATFNPRPAMNLISPASSFVGENMQPNVISSKASSDSENFAESQLVPKMPKLASGEPKKKKKVKVPLPVAPADNNQNASQPVRKCMHCEITKTPQWRAGPMGPKTLCNACGVRYKSGRLFPEYRPAASPTFCPSVHSNSHKKVLEMRCRGFDKSGFAINSAASPELIPNTNSSLTLEYM*	348
193	65	10G210500	Glycine max	Eudicots	3	Glyma.10G210500.3.p	MVGPNFMDEIDCGSFFDHIDDLLDFPVEDVDGGAATLPSVSAGNSNSLASIWPSESDSFPASDSVFSGNSASDLSAELSVPYEDIVQLEWLSNFVEDSFCGGSLTMNKVEEPSCTTKEDSVNTQFHTSSPVSVLESSSSCSGGKTLPPRSPEIYIPVPCGRARSKRPRPATFNPRPAMNLISPASSFVGENMQPNVISSKASSDSENFAESQLVPKMPKLASGEPKKKKKVKVPLPVAPADNNQNASQPVRKCMHCEITKTPQWRAGPMGPKTLCNACGVRYKSGRLFPEYRPAASPTFCPSVHSNSHKKVLEMRCRGFDKSGFAINSAASPELIPNTNSSLTLEYM*	348
194	66	11G145400	Glycine max	Eudicots	3	Glyma.11G145400.1.p	MKDCWFFDNNFNGLSDESLDDVMDMELLDLPLDFEDVETDAVEEQDWDAQLKLLEDPPPPLGVFPLQQSSAFCGQTRNENAKLGSKSFSASLAKTVRPAYGKTIPVQKVSLKGKDLLQFQTNSPVSVFESSSSSPSVENSNFELPVIPTKRPRTKRRRLSNISLLYSIPFILTSPAFQKFQRMDFSKSDIQTQPSGELLCKFKKKQRKKDIPLPTNKIEMKRSSSQESVAPRKCLHCEVTKTPQWREGPMGPKTLCNACGVRYRSGRLFAEYRPASSPTFVASLHSNSHKKVLEIRNRATQVTVR*	306
195	66	11G145400	Glycine max	Eudicots	3	Glyma.11G145400.2.p	MEEGTFIELKLAKTVRPAYGKTIPVQKVSLKGKDLLQFQTNSPVSVFESSSSSPSVENSNFELPVIPTKRPRTKRRRLSNISLLYSIPFILTSPAFQKFQRMDFSKSDIQTQPSGELLCKFKKKQRKKDIPLPTNKIEMKRSSSQESVAPRKCLHCEVTKTPQWREGPMGPKTLCNACGVRYRSGRLFAEYRPASSPTFVASLHSNSHKKVLEIRNRATQVTVR*	225
196	66	11G145400	Glycine max	Eudicots	3	Glyma.11G145400.3.p	MKDCWFFDNNFNGLSDESLDDVMDMELLDLPLDFEDVETDAVEEQDWDAQLKLLEDPPPPLGVFPLQQSSAFCGQTRNENAKLGSKSFSASLAKTVRPAYGKTIPVQKVSLKGKDLLQFQTNSPVSVFESSSSSPSVENSNFELPVIPTKRPRTKRRRLSNISLLYSIPFILTSPAFQKFQRMDFSKSDIQTQPSGELLCKFKKKQRKKDIPLPTNKIEMKRSSSQESVAPRKCLHCEVTKTPQWREGPMGPKTLCNACGVRYRSGRLFAEYRPASSPTFVASLHSNSHKKVLEIRNRATQVTVR*	306
197	67	12G037700	Glycine max	Eudicots	2	Glyma.12G037700.1.p	MEVAAAKALKPSLRTEFIFPQAIYDEILCFNANNVVAGEDFSVDDLLDFSNGEFQVGKDFDDYEEDEDEEKGSTSGSLQSQDRTEDDSNSNSTAGGGGDSVFAGELSVPADDVADLEWVSHFVDDSLPELSLLYPVRCSEQTRVCTEPEPRPGSVQTIPAVPRKPRTGKTRKPNARVWSSMSSLCSSVTAKKQKKKVEAQNGGAQSLRRCSHCQVQKTPQWRTGPLGPKTLCNACGVRFKSGRLFPEYRPACSPTFSDDIHSNSHRKVLEMRRKKEIVESDRIQLIPSC*	290
198	67	12G037700	Glycine max	Eudicots	2	Glyma.12G037700.2.p	MEVAAAKALKPSLRTEFIFPQAIYDEILCFNANNVVAGEDFSVDDLLDFSNGEFQVGKDFDDYEEDEDEEKGSTSGSLQSQDRTEDDSNSNSTAGGGGDSVFAGELSVPADDVADLEWVSHFVDDSLPELSLLYPVRCSEQTRVCTEPEPRPGSVQTIPAVPRKPRTGKTRKPNARVWSSMSSLCSSVTAKKQKKKVEAQNGGAQSLRRCSHCQVQKTPQWRTGPLGPKTLCNACGVRFKSGRLFPEYRPACSPTFSDDIHSNSHRKVLEMRRKKEIVESDRIQLIPSC*	290
199	68	12G174200	Glycine max	Eudicots	2	Glyma.12G174200.1.p	MSKDIANMKDSWFFDNNFNGLSDEIFDDVINFFDFPLEDVDANGVEEDWDAQLKCLEDPRFDVYSASSAGLCAETQNEKPQLGMKLSASSNGISPIKQLAKAPGPAYGKTIPHQNVTSNGKDLHQFQTYTYSPVSVFESSSSSSVENSNFDRPVIPVKRARSKRQRPSNFSPLFSIPLIVNLPAVRKDQRTAASDSDFGTNVAGNLSNKVKKQRKKDLSLLSDVEMTRSSSPESGPPRKCMHCEVTKTPQWREGPMGPKTLCNACGVRYRSGRLFPEYRPAASPTFVASLHSNCHKKVVEMRSRVIQEPVRCSMLASSNLHGNSVG*	327
200	68	12G174200	Glycine max	Eudicots	2	Glyma.12G174200.2.p	MKDSWFFDNNFNGLSDEIFDDVINFFDFPLEDVDANGVEEDWDAQLKCLEDPRFDVYSASSAGLCAETQNEKPQLGMKLSASSNGISPIKQLAKAPGPAYGKTIPHQNVTSNGKDLHQFQTYTYSPVSVFESSSSSSVENSNFDRPVIPVKRARSKRQRPSNFSPLFSIPLIVNLPAVRKDQRTAASDSDFGTNVAGNLSNKVKKQRKKDLSLLSDVEMTRSSSPESGPPRKCMHCEVTKTPQWREGPMGPKTLCNACGVRYRSGRLFPEYRPAASPTFVASLHSNCHKKVVEMRSRVIQEPVRCSMLASSNLHGNSVG*	320
201	69	14G094800	Glycine max	Eudicots	2	Glyma.14G094800.1.p	MTPYSLNPPGPSIQAGQNQLFNISPNNQDCRTFFNIFDPRQTSIEIGGLRENYRQDDKMILHDGSSSNCNSSFNISPETVVMVDPLSSACDRRNLPSEEESKNNDHGSGNKWMSSKMRLMKKMMRPSISPTTDKAINSSPRFQNHQGLESRRYSQRSPRNNNGSSTPRVCSDCNTSTTPLWRTGPKGPKSLCNACGIRQRKARRAMAEAANGLVTPIACEKTRLHNKEKKSRMNHFAQFKNKYKSTTTTTTTTVGSSEGVRKLEYFNNFAISLRSNNSDFEQMFPRDEVAEAALLLMDLSCGFVHL*	307
202	69	14G094800	Glycine max	Eudicots	2	Glyma.14G094800.2.p	MILHDGSSSNCNSSFNISPETVVMVDPLSSACDRRNLPSEEESKNNDHGSGNKWMSSKMRLMKKMMRPSISPTTDKAINSSPRFQNHQGLESRRYSQRSPRNNNGSSTPRVCSDCNTSTTPLWRTGPKGPKSLCNACGIRQRKARRAMAEAANGLVTPIACEKTRLHNKEKKSRMNHFAQFKNKYKSTTTTTTTTVGSSEGVRKLEYFNNFAISLRSNNSDFEQMFPRDEVAEAALLLMDLSCGFVHL*	249
203	70	16G155300	Glycine max	Eudicots	3	Glyma.16G155300.1.p	MIGNFIDDIDCGNFFDHIDDLLEFPDDAAAADTSAAAPVPPPANFWSAESDSLPATDTVFSDNSVTDLSAELSVPYEDIMQLEWLSNFVEDSFSGGSMTMKKEEPQCTTTKEDIAPAQFQTASPVSVLESSSFCSGEKAGTEINISVPCGRARSKRPRPATFNPNPVMQLISPASSTGENTQHNAANTSKASSDSENFAESVIKAPKQASGEHKKKKKIKVTFPSGQERNAPSQAIRKCLHCEITKTPQWRAGPMGPKTLCNACGVRYKSGRLFPEYRPAASPTFCAAMHSNSHKKVLEMRNKTGTKSGFATVSAASPELIPNTNSSLTLEYM*	334
204	70	16G155300	Glycine max	Eudicots	3	Glyma.16G155300.2.p	MIGNFIDDIDCGNFFDHIDDLLEFPDDAAAADTSAAAPVPPPANFWSAESDSLPATDTVFSDNSVTDLSAELSVPYEDIMQLEWLSNFVEDSFSGGSMTMKKEEPQCTTTKEDIAPAQFQTASPVSVLESSSFCSGEKAGTEINISVPCGRARSKRPRPATFNPNPVMQLISPASSTGENTQHNAANTSKASSDSENFAESVIKAPKQASGEHKKKKKIKVTFPSGQERNAPSQAIRKCLHCEITKTPQWRAGPMGPKTLCNACGVRYKSGRLFPEYRPAASPTFCAAMHSNSHKKVLEMRNKTGTKSGFATVSAASPELIPNTNSSLTLEYM*	334
205	70	16G155300	Glycine max	Eudicots	3	Glyma.16G155300.3.p	MIGNFIDDIDCGNFFDHIDDLLEFPDDAAAADTSAAAPVPPPANFWSAESDSLPATDTVFSDNSVTDLSAELSVPYEDIMQLEWLSNFVEDSFSGGSMTMKKEEPQCTTTKEDIAPAQFQTASPVSVLESSSFCSGEKAGTEINISVPCGRARSKRPRPATFNPNPVMQLISPASSTGENTQHNAANTSKASSDSENFAESVIKAPKQASGEHKKKKKIKVTFPSGQERNAPSQAIRKCLHCEITKTPQWRAGPMGPKTLCNACGVRYKSGRLFPEYRPAASPTFCAAMHSNSHKKVLEMRNKTGTKSGFATVSAASPELIPNTNSSLTLEYM*	334
206	71	17G055200	Glycine max	Eudicots	2	Glyma.17G055200.1.p	MIPAYRHSVSSVMPLDLNEDQNHEFFSPTHHPSSSFSSLSSYPILFNPPNQDQEARSYYWEPTKQYLPSHEEETEKIIPSSGSWDHSVAESEHNKATVWKKAEERNENLESVAAEDGSLKWMPAKMRIMRKMLVSDQTDTYTNSDNNTTHKFDDQKQQLSSPLGTDNSSSNNYSNHSNNTVRVCSDCHTTKTPLWRSGPRGPKSLCNACGIRQRKARRAMAAAAASASGNGTVIVEAKKSVKGRNKLQKKKEKKTRTEGAAQMKKKRKLGVGSAKASQSRNKFGFEDLTLRLRKNLAMHQVFPQDEKEAAILLMALSYGLVH*	323
207	71	17G055200	Glycine max	Eudicots	2	Glyma.17G055200.2.p	MPLDLNEDQNHEFFSPTHHPSSSFSSLSSYPILFNPPNQDQEARSYYWEPTKQYLPSHEEETEKIIPSSGSWDHSVAESEHNKATVWKKAEERNENLESVAAEDGSLKWMPAKMRIMRKMLVSDQTDTYTNSDNNTTHKFDDQKQQLSSPLGTDNSSSNNYSNHSNNTVRVCSDCHTTKTPLWRSGPRGPKSLCNACGIRQRKARRAMAAAAASASGNGTVIVEAKKSVKGRNKLQKKKEKKTRTEGAAQMKKKRKLGVGSAKASQSRNKFGFEDLTLRLRKNLAMHQVFPQDEKEAAILLMALSYGLVH*	311
208	72	002G138300	Gossypium raimondii	Eudicots	2	Gorai.002G138300.1	MKHLIIVTSGLPFSVQLESAAFRCVYMAAANPQPLQVRPFEEHARGTMQIDDDDGDYADDAMDDVEDANINSVNVAEHGMGLIGGVIGGGGAAGGGVVRALRTSELTLSFEGEVYVFPAVTSEKVQAVLLLLGGRDIPTGVPTIEVPFDQNNMGVADVSKRSNLSRRIASLVRFREKRKERCFEKKIRYTVRKEVAQSRMHRKNGQFASVKESTSPSGWDSSQIGFQDGTRPETAIRSCQHCGVSENNTPAMRRGPAGPRTLCNACGLMWANKGTLRDLSKGGRNISLEQSEPETPIEVKPSIVEGDLSANRDENGNPSKDLTNGSNNASVSPDEEDLHESAEDLTNSVYGDSSFF*	357
209	72	002G138300	Gossypium raimondii	Eudicots	2	Gorai.002G138300.2	MKHLIIVTSGLPFSVQLESAAFRCVYMAAANPQPLQVRPFEEHARGTMQIDDDDGDYADDAMDDVEDANINSVNVAEHGMGLIGGVIGGGGAAGGGVVRALRTSELTLSFEGEVYVFPAVTSEKVQAVLLLLGGRDIPTGVPTIEVPFDQNNMGVADVSKRSNLSRRIASLVRFREKRKERCFEKKIRYTVRKEVAQRMHRKNGQFASVKESTSPSGWDSSQIGFQDGTRPETAIRSCQHCGVSENNTPAMRRGPAGPRTLCNACGLMWANKVCFTQFSVMLS*	284
210	73	003G142600	Gossypium raimondii	Eudicots	2	Gorai.003G142600.1	MNNSWFDEGFDGVNDDFFDDVIKYLDFPLEDVEGTDGGDGSSGEGVIDFHLPLDDDVEQNNSGGGEEWDCNFQNLEPPPANVLAGMSSGFSGDFFNDSSPKCLTVSCDGSSQLNQWSSVTEASSGRSVTLHSESTDVKGSIRFQTSSPVSVLESSSTCSAANPVPINPKLGFLVKRGRSKRRRASAFNVHFTLPFTSSTSSTSRGSNSSVGSESESESHLTEEPAKKRLKKKMNLTWLSDFSEMKKSPSRQPIEVRKCLHCEVTKTPQWREGPMGPKTLCNACGVRFRSGRLLPEYRPAASPTFVPALHSNSHKKVVEMRKQANLPMTGTPPMLSIPQAPISM*	344
211	73	003G142600	Gossypium raimondii	Eudicots	2	Gorai.003G142600.2	MFSPACLPDFLCDGSSQLNQWSSVTEASSGRSVTLHSESTDVKGSIRFQTSSPVSVLESSSTCSAANPVPINPKLGFLVKRGRSKRRRASAFNVHFTLPFTSSTSSTSRGSNSSVGSESESESHLTEEPAKKRLKKKMNLTWLSDFSEMKKSPSRQPIEVRKCLHCEVTKTPQWREGPMGPKTLCNACGVRFRSGRLLPEYRPAASPTFVPALHSNSHKKVVEMRKQANLPMTGTPPMLSIPQAPISM*	249
212	74	005G226000	Gossypium raimondii	Eudicots	6	Gorai.005G226000.1	MVDGVAMDTVNQRGLLGRPYGYLHDDGGFERKDIKGAHKAVMNGVMSSVQPTRTSELTIAFEGEVYVFPAVTSEKVQAVLLLLGGCDTSINVPSSEFLLQEKVKVVGDSSRGSKISRRIASLVRFREKRKERCFEKKIRYTCRKEVAQRMHRKNGQFASVKDSNSGEGSCDQSDDTPDSVLRSCQHCGINEKLTPAMRRGPAGPRTLCNACGLMWANKGTLRDLRKGGRSTHFDSKELETPTDIKPSTLEPENSFANNDEQGSPQEKKPVPMDSENHLITSNEQILVGHYISNLRYRVARDCIFAHYQVANDPILLIHQILSTDMQEFAQNSHPFLIHVENSSVNLDNEDIQETLEELADASGSDFEIPSHFDEQVDIDDSNIVTLWPGT*	391
213	74	005G226000	Gossypium raimondii	Eudicots	6	Gorai.005G226000.2	MVDGVAMDTVNQRGLLGRPYGYLHDDGGFERKDIKGAHKAVMNGVMSSVQPTRTSELTIAFEGEVYVFPAVTSEKVQAVLLLLGGCDTSINVPSSEFLLQEKVKVVGDSSRGSKISRRIASLVRFREKRKERCFEKKIRYTCRKEVAQRMHRKNGQFASVKDSNSGEGSCDQSDDTPDSVLRSCQHCGINEKLTPAMRRGPAGPRTLCNACGLMWANKGTLRDLRKGGRSTHFDSKELETPTDIKPSTLEPENSFANNDEQGSPQEKKPVPMDSENHLITSNEQEFAQNSHPFLIHVENSSVNLDNEDIQETLEELADASGSDFEIPSHFDEQVDIDDSNIVTLWPGT*	349
214	74	005G226000	Gossypium raimondii	Eudicots	6	Gorai.005G226000.3	MVDGVAMDTVNQRGLLGRPYGYLHDDGGFERKDIKGAHKAVMNGVMSSVQPTRTSELTIAFEGEVYVFPAVTSEKVQAVLLLLGGCDTSINVPSSEFLLQEKVVGDSSRGSKISRRIASLVRFREKRKERCFEKKIRYTCRKEVAQRMHRKNGQFASVKDSNSGEGSCDQSDDTPDSVLRSCQHCGINEKLTPAMRRGPAGPRTLCNACGLMWANKGTLRDLRKGGRSTHFDSKELETPTDIKPSTLEPENSFANNDEQGSPQEKKPVPMDSENHLITSNEQEFAQNSHPFLIHVENSSVNLDNEDIQETLEELADASGSDFEIPSHFDEQVDIDDSNIVTLWPGT*	347
215	74	005G226000	Gossypium raimondii	Eudicots	6	Gorai.005G226000.4	MVDGVAMDTVNQRGLLGRPYGYLHDDGGFERKDIKGAHKAVMNGVMSSVQPTRTSELTIAFEGEVYVFPAVTSEKVQAVLLLLGGCDTSINVPSSEFLLQEKVKVVGDSSRGSKISRRIASLVRFREKRKERCFEKKIRYTCRKEVAQRMHRKNGQFASVKDSNSGEGSCDQSDDTPDSVCQHCGINEKLTPAMRRGPAGPRTLCNACGLMWANKGTLRDLRKGGRSTHFDSKELETPTDIKPSTLEPENSFANNDEQGSPQEKKPVPMDSENHLITSNEQEFAQNSHPFLIHVENSSVNLDNEDIQETLEELADASGSDFEIPSHFDEQVDIDDSNIVTLWPGT*	346
216	74	005G226000	Gossypium raimondii	Eudicots	6	Gorai.005G226000.5	MVDGVAMDTVNQRGLLGRPYGYLHDDGGFERKDIKGAHKAVMNGVMSSVQPTRTSELTIAFEGEVYVFPAVTSEKVQAVLLLLGGCDTSINVPSSEFLLQEKVKVVGDSSRGSKISRRIASLVRFREKRKERCFEKKIRYTCRKEVAQRMHRKNGQFASVKDSNSGEGSCDQSDDTPDSVLRSCQHCGINEKLTPAMRRGPAGPRTLCNACGLMWANKGTLRDLRKGGRSTHFDSKELETPTDIKPSTLEPENSFANNDEQGSPQEKKPVPMDSENHLITSNEQEFAQNSHPFLIHVENSSVNLDNEVFFWSHTV*	316
217	74	005G226000	Gossypium raimondii	Eudicots	6	Gorai.005G226000.6	MVDGVAMDTVNQRGLLGRPYGYLHDDGGFERKDIKGAHKAVMNGVMSSVQPTRTSELTIAFEGEVYVFPAVTSEKVQAVLLLLGGCDTSINVPSSEFLLQEKVKVVGDSSRGSKISRRIASLVRFREKRKERCFEKKIRYTCRKEVAQRMHRKNGQFASVKDSNSGEGSCDQSDDTPDSVLRSCQHCGINEKLTPAMRRGPAGPRTLCNACGLMWANKVGVE*	223
218	75	005G247900	Gossypium raimondii	Eudicots	2	Gorai.005G247900.1	MELCMEAKALKSSVRGEFTKNSHNQNQHVAFDDFFSSNGGVSSEEFSVDCFFDFTNGEFEEENEEKNSALIFSQEERVTDDDSNSNSSSFSFDSGLTNELSVPDDEIAGLEWVSQFVDDSFPVLPFSCPVFKQQAENQPEARFEPESAPVFVKTPCFSSPIPSKSRSKRAKPTGKTWPFGSFSRFESSTSSTTTASSSSTSSGFSISSTPTQKPNLGDIIEPPTKKQRRKSVVQSNGNAFQRRCSHCQVQKTPQWRTGPLGAKTLCNACGVRYKSGRLYPEYRPACSPTFSGDMHSNSHRKVLEMRKKKELAGKEPDELTPVVPSF*	327
219	75	005G247900	Gossypium raimondii	Eudicots	2	Gorai.005G247900.2	MELCMEAKALKSSVRGEFTKNSHNQNQHVAFDDFFSSNGGVSSEEFSVDCFFDFTNGEFEEENEEKNSALIFSQEERVTDDDSNSNSSSFSFDSGLTNELSDDEIAGLEWVSQFVDDSFPVLPFSCPVFKQQAENQPEARFEPESAPVFVKTPCFSSPIPSKSRSKRAKPTGKTWPFGSFSRFESSTSSTTTASSSSTSSGFSISSTPTQKPNLGDIIEPPTKKQRRKSVVQSNGNAFQRRCSHCQVQKTPQWRTGPLGAKTLCNACGVRYKSGRLYPEYRPACSPTFSGDMHSNSHRKVLEMRKKKELAGKEPDELTPVVPSF*	325
220	76	006G054800	Gossypium raimondii	Eudicots	2	Gorai.006G054800.1	MEAFDMAACFEDNLLDFASDVGEEDEDKEHNKKSSTSSSSLNPNNSCFSEFAEEELEWLSNKDAFPAVETSFVDVLGTATKHQSSLTLTNGNVVMYCFGNVKIPVKARSKRLRKCRDLRDHEKNWWVHENVKTSNATAKGNRWRTMGRKCQHCGAEKTPQWRAGPLGPKTLCNACGVRYKSGRLVPEYRPASSPTFSSKLHSNSHRKILEMRRHKQLGFPSMKPMDKRL*	230
221	76	006G054800	Gossypium raimondii	Eudicots	2	Gorai.006G054800.2	MEAFDMAACFEDNLLDFASDVGEEDEDKEHNKKSSTSSSSLNPNNSCFSEFAEEELEWLSNKDAFPAVETSFVDVLGTATKHQSSLTLTNGNVVMYCFGNVKIPVKARSKRLRKCRDLRDHEKNWWVHENVKTSNATAKGNRWRTMGRKCQHCGAEKTPQWRAGPLGPKTLCNACGVRYKSGRLVPEYRPASSPTFSSKLHSNSHRKILEMRRHKQLGFPSMKPMDKR*	229
222	77	007G049700	Gossypium raimondii	Eudicots	3	Gorai.007G049700.1	MDAFYHHSMLYQTHHHPFFFKFPPLASTTPLLLSSSLQEMECVEAALKTSFRKEMALKSSPQALLEDIWVVNNGQNGVSCDDFSVDDLFDFTHEEGFLEQHDEDEEEEEEQVPVSSSHKRQKLSQEHHFSNDTINFDYSSLSTNELAVPADDVANLEWLSHFVEDSFSEHSAAAYPAGMLTEKPNLPDHKLPKPEKPVTTCFKTRVPGKARSKRSRTGGRVWCLVASPPFTESSSSSSSSSSSSPSASSPWFLCSNSGSDSTLELSESLSMEKKHKKRPATESTIGNGTQPTRRCSHCGVTKTPQWRAGPMGVKTLCNACGVRFKSGRLLPEYRPACSPTFSSELHSNHHRKVLEMRRKREAPGEAEPGSVPTSVPSFG*	380
223	77	007G049700	Gossypium raimondii	Eudicots	3	Gorai.007G049700.2	MECVEAALKTSFRKEMALKSSPQALLEDIWVVNNGQNGVSCDDFSVDDLFDFTHEEGFLEQHDEDEEEEEEQVPVSSSHKRQKLSQEHHFSNDTINFDYSSLSTNELAVPADDVANLEWLSHFVEDSFSEHSAAAYPAGMLTEKPNLPDHKLPKPEKPVTTCFKTRVPGKARSKRSRTGGRVWCLVASPPFTESSSSSSSSSSSSPSASSPWFLCSNSGSDSTLELSESLSMEKKHKKRPATESTIGNGTQPTRRCSHCGVTKTPQWRAGPMGVKTLCNACGVRFKSGRLLPEYRPACSPTFSSELHSNHHRKVLEMRRKREAPGEAEPGSVPTSVPSFG*	341
224	77	007G049700	Gossypium raimondii	Eudicots	3	Gorai.007G049700.3	MVRKVPFLQADDVANLEWLSHFVEDSFSEHSAAAYPAGMLTEKPNLPDHKLPKPEKPVTTCFKTRVPGKARSKRSRTGGRVWCLVASPPFTESSSSSSSSSSSSPSASSPWFLCSNSGSDSTLELSESLSMEKKHKKRPATESTIGNGTQPTRRCSHCGVTKTPQWRAGPMGVKTLCNACGVRFKSGRLLPEYRPACSPTFSSELHSNHHRKVLEMRRKREAPGEAEPGSVPTSVPSFG*	240
225	78	007G197900	Gossypium raimondii	Eudicots	3	Gorai.007G197900.1	MECVEAALKTSFRKEMALKPSPQAFLEDIWVVNGQNGVSCDDFSVDDLFDFSNEEGFLQQKREDEEDEEEEEVPASSSLPKRQKLSQDNAHFSNDSTTNFDYGSLSTNELAVPVPFLQADDVENLEWLSHFVEDSFLEHSTVYPTGTLMEKPKLLDGKFPEPEKSVTTTACFETPVPAKARSKRVRTGGRVWSLVATPSLTESSSSSTSSSSSSSPSPWMFCPNSGSGSIFELSEPLSVEKPPVKKHKKRPSTDTTGCNGTQPTRRCSHCGVTKTPQWRAGPMGAKTLCNACGVRFKSGRLLPEYRPACSPTFSSELHSNHHRKVLEMRRKKETLGQAEPGLTPPVVPSFG*	352
226	78	007G197900	Gossypium raimondii	Eudicots	3	Gorai.007G197900.2	MECVEAALKTSFRKEMALKPSPQAFLEDIWVVNGQNGVSCDDFSVDDLFDFSNEEGFLQQKREDEEDEEEEEVPASSSLPKRQKLSQDNAHFSNDSTTNFDYGSLSTNELAVPADDVENLEWLSHFVEDSFLEHSTVYPTGTLMEKPKLLDGKFPEPEKSVTTTACFETPVPAKARSKRVRTGGRVWSLVATPSLTESSSSSTSSSSSSSPSPWMFCPNSGSGSIFELSEPLSVEKPPVKKHKKRPSTDTTGCNGTQPTRRCSHCGVTKTPQWRAGPMGAKTLCNACGVRFKSGRLLPEYRPACSPTFSSELHSNHHRKVLEMRRKKETLGQAEPGLTPPVVPSFG*	347
227	78	007G197900	Gossypium raimondii	Eudicots	3	Gorai.007G197900.3	MECVEAALKTSFRKEMALKPSPQAFLEDIWVVNGQNGVSCDDFSVDDLFDFSNEEGFLQQKREDEEDEEEEEVPASSSLPKRQKLSQDNAHFSNDSTTNFDYGSLSTNELAVPADDVENLEWLSHFVEDSFLEHSTVYPTGTLMEKPKLLDGKFPEPEKSVTTTACFETPVPAKARSKRVRTGGRVWSLVATPSLTESSSSSTSSSSSSSPSPWMFCPNSGSGSIFELSEPLSVEKPPVKKHKKRPSTDTTGCNGTQPTRRCSHCGVTKTPQWRAGPMGAKTLCNACGVRFKSGRLLPEYRPACSPTFSSELHSNHHRKVLEMRRKKETLGQAEPGLTPPVVPSFG*	347
228	79	007G202900	Gossypium raimondii	Eudicots	2	Gorai.007G202900.1	MHRCSSSQGNMVGPCSCGLYHNQSNSSWLFSIPNHRSCDETNMYPFMPSSSSSVDCTLSLGTPSTRLCEDDDKHIRHERSNPCISNYYWDMLQNKSAPYSHQTTKASRGSNGNSSNGSGNDPLLARRCANCDTTSTPLWRNGPRGPKSLCNACGIRFKKEERRATAANANNSSSATASMLEQQHHGYQYHHNNSWVHQNQKMPCFSPLNEFRFIEDTDRDSDTGIPYLSWRLNVTDRPTSLVHDFTR*	248
229	79	007G202900	Gossypium raimondii	Eudicots	2	Gorai.007G202900.2	MVGPCSCGLYHNQSNSSWLFSIPNHRSCDETNMYPFMPSSSSSVDCTLSLGTPSTRLCEDDDKHIRHERSNPCISNYYWDMLQNKSAPYSHQTTKASRGSNGNSSNGSGNDPLLARRCANCDTTSTPLWRNGPRGPKSLCNACGIRFKKEERRATAANANNSSSATASMLEQQHHGYQYHHNNSWVHQNQKMPCFSPLNEFRFIEDTDRDSDTGIPYLSWRLNVTDRPTSLVHDFTR*	238
230	80	008G017800	Gossypium raimondii	Eudicots	3	Gorai.008G017800.1	MANSNHQRTPMYGSGAANMQRNIDEEEDDDVPGGAGGGGEESVDNPQIGFQENGAVVAVMNNGMDEASHAHVYGQGSDSTSAPGNGGADQLTLSFQGEVYVFDSVSPDKVQAVLLLLGGYEIPSGIPAMGTVSVTQRGLSDFPGRSIQPQRAASLNRFREKRKERCFEKKIRYTVRKEVALRMQRKKGQFTSSKAISEEVASASSGWSGTPGSGQDENIQEVLCTHCGISSKKTPMMRRGPAGPRTLCNACGLKWANKGVLRDLSKVSTVAIPDPTVKTAEQSDAEANESEAVTVTPDVVSSSNGDNSTVTAER*	315
231	80	008G017800	Gossypium raimondii	Eudicots	3	Gorai.008G017800.2	MANSNHQRTPMYGSGAANMQRNIDEEEDDDVPGGAGGGGEESVDNPQIGFQENGAVVAVMNNGMDEASHAHVYGQGSDSTSAPGNGGADQLTLSFQGEVYVFDSVSPDKVQAVLLLLGGYEIPSGIPAMGTVSVTQRGLSDFPGRSIQPQRAASLNRFREKRKERCFEKKIRYTVRKEVALRMQRKKGQFTSSKAISEEVASASSGWSGTPGSGQDENIQEVLCTHCGISSKKTPMMRRGPAGPRTLCNACGLKWANKGVLRDLSKVSTVAIPDPTVKTAEQSDAEANESEAVTVTPDVVSSSNGDNSTVTAER*	315
232	80	008G017800	Gossypium raimondii	Eudicots	3	Gorai.008G017800.3	MANSNHQRTPMYGSGAANMQRNIDEEEDDDVPGGAGGGGEESVDNPQIGFQENGAVVAVMNNGMDEASHAHVYGQGSDSTSAPGNGGADQLTLSFQGEVYVFDSVSPDKVQAVLLLLGGYEIPSGIPAMGTVSVTQRGLSDFPGRSIQPQRAASLNRFREKRKERCFEKKIRYTVRKEVALRMQRKKGQFTSSKAISEEVASASSGWSGTPGSGQDENIQEVLCTHCGISSKKTPMMRRGPAGPRTLCNACGLKWANKGVLRDLSKVSTVAIPDPTVKTAEQVLLAQNNSIDDCYLLPFFIVIKS*	306
233	81	008G231500	Gossypium raimondii	Eudicots	2	Gorai.008G231500.1	MGKQGPCYHCGVTSTPLWRNGPPEKPVLCNACGSRWRTKGTLANYTPLHARVEPDDYEDRRTSRVKNISIKKNKEIKLLKSKANHGTAVVAPDYNLGFRKFVDEDSSNRSSSGSAISNSESCAQFGSADASDLTGPAQSNVWESMVPSKKRTFVNRPKQSPLEKLTKDLYTILHEQQSSYFSGSSEEDLLLESETPMVSVEIGHGSVLIRHPSSIARDEESEASSLSVENKQYSTNEAYSHSSTFPVYSDSKAIKSLGHAIEKAKNPAEQGMQHEQLKRDKAQNEKSLMLESQKSPLCNIDLNDILNFEEFVKHLTNEEQQQLLQYLPPLDVAKLPDSLQSMFESSQFKENLCYFQQLLAEGVFNISVPGVKAEDCRTLKRLALFNLTKSQWVERRHVL…	540
234	81	008G231500	Gossypium raimondii	Eudicots	2	Gorai.008G231500.2	MGKQGPCYHCGVTSTPLWRNGPPEKPVLCNACGSRWRTKGTLANYTPLHARVEPDDYEDRRTSRVKNISIKKNKEIKLLKSKANHGTAVVAPDYNLGFRKFVDEDSSNRSSSGSAISNSESCAQFGSADASDLTGPAQSNVWESMVPSKKRTFVNRPKQSPLEKLTKDLYTILHEQQSSYFSGSSEEDLLLESETPMVSVEIGHGSVLIRHPSSIARDEESEASSLSVENKQYSTNEAYSHSSTFPVYSDSKKAKNPAEQGMQHEQLKRDKAQNEKSLMLESQKSPLCNIDLNDILNFEEFVKHLTNEEQQQLLQYLPPLDVAKLPDSLQSMFESSQFKENLCYFQQLLAEGVFNISVPGVKAEDCRTLKRLALFNLTKSQWVERRHVLKRCQDSIGAP…	530
235	82	009G031400	Gossypium raimondii	Eudicots	2	Gorai.009G031400.1	MTSSNCYSSLYPFPIDLNEDDQHQHHQLFNLISQPSSSSSSSSSSSSPSTSLTCPFSFSPTVQHQQAAFYQSLPQQFHDDQQDQEKIHVPQDGPLRSDCELRLSIWKKEERVETHHQSHDSAKWMPSKTRMMSSDHTDLSNSPTPKSEDHQEQKQPSSSPDNNNSTIRVCADCNTTKTPLWRSGPRGPKSLCNACGIRQRKARRAAAAAAAAGIVVAAETPPSMKSEVQRLKAKRSINDGFPHLKNKKCKLNSQSQSRKKLCFEDLRIILSKNSAFHGVFPQDEKEAAILLMALSYGLVHG*	302
236	82	009G031400	Gossypium raimondii	Eudicots	2	Gorai.009G031400.2	MTSSNCYSSLYPFPIDLNEDDQHQHHQLFNLISQPSSSSSSSSSSSSPSTSLTCPFSFSPTVQHQQAAFYQSLPQQFHDDQQDQEKIHVPQDGPLRSDCELRLSIWKKEERVETHHQSHDSAKWMPSKTRMMSSDHTDLSNSPTPKSEDHQEQKQPSSSPDNNNSTIRVCADCNTTKTPLWRSGPRGPKVLKFPVFFFFLIQTLALKSNVKSTKAIATQFLLKIFH*	227
237	83	009G070200	Gossypium raimondii	Eudicots	4	Gorai.009G070200.1	MDNSPWFNQAAAEMNGQNNDNNNAGNSRVDLTLKLGLPLFNPLQNPALYHNIQQGPVNEGAMPEAPQQHFNGGQYAAWPSPDQIGNGSSAHNMNYPNVFNNFSGPSVEFPPYDTTNSYNYVTPPPPPPLHELPPNSYTLLDVPPRRAAQLQQREFESSSGLSLGQGQRGYGLYNDPNKRCTNYNCNTNDTPMWRRGPLGPKTLCNACGIKYRKEGEKRKAREGKDGEQQFDLNE*	235
238	83	009G070200	Gossypium raimondii	Eudicots	4	Gorai.009G070200.2	MDNSPWFNQAAAEMNGQNNDNNNAGNSRVDLTLKLGLPLFNPLQNPALYHNIQQGPVNEGAMPEAPQQHFNGGQYAAWPSPDQIGNGSSAHNMNYPNVFNNFSGPSVEFPPYDTTNSYNYVTPPPPPPLHELPPNSYTLLDVPPRRAAQLQQREFESSSGLSLGQGQRGYGLYNDPNKRCTNYNCNTNDTPMWRRGPLGPKTLCNACGIKYRKEGEKRKAREGKDGEQQFDLNE*	235
239	83	009G070200	Gossypium raimondii	Eudicots	4	Gorai.009G070200.3	MDNSPWFNQAAAEMNGQNNDNNNAGNSRVDLTLKLGLPLFNPLQNPALYHNIQQGPVNEGAMPEAPQQHFNGGQYAAWPSPDQIGNGSSAHNMNYPNVFNNFSGPSVEFPPYDTTNSYNYVTPPPPPPLHELPPNSYTLLDVPPRRAAQLQQREFESSSGLSLGQGQRGYGLYNDPNKRCTNYNCNTNDTPMWRRGPLGPKTLCNACGIKYRKEGEKRKAREGKDGEQQFDLNE*	235
240	83	009G070200	Gossypium raimondii	Eudicots	4	Gorai.009G070200.4	MPEAPQQHFNGGQYAAWPSPDQIGNGSSAHNMNYPNVFNNFSGPSVEFPPYDTTNSYNYVTPPPPPPLHELPPNSYTLLDVPPRRAAQLQQREFESSSGLSLGQGQRGYGLYNDPNKRCTNYNCNTNDTPMWRRGPLGPKTLCNACGIKYRKEGEKRKAREGKDGEQQFDLNE*	174
241	84	009G107900	Gossypium raimondii	Eudicots	4	Gorai.009G107900.1	MFNTRVCDGSSQLNQLSSTTSITPHSDCTDVKGSTWFQTSSPVSVLESSSPCSAANPTPIDPKLSFLVKKRGRSKRRPASTFNQQFIFSSISSTSSASRGTNYVVGSESESENNPTEKPAKKRQKKKKNLTLLSGCNETKKPPSLQPIVIMKCTHCEVTETPQWREGPMGPKTLCNACGVRYRSGRLFPEYRPAASPTFVASMHSNSHKKVVEMRKKAKLPLSLSSIPPKMSFR*	235
242	84	009G107900	Gossypium raimondii	Eudicots	4	Gorai.009G107900.2	MSKSWFDKGYNGVGPNDDFFDDVIKYLDLPLEDVEGPDGNGSIEDVNNFLLPVEENNDGGEDWDCDFENLEPPPTNVLASLSSGFYGDFFSDSLAQNLTDSCDGSSQLNQLSSTTSITPHSDCTDVKGSTWFQTSSPVSVLESSSPCSAANPTPIDPKLSFLVKKRGRSKRRPASTFNQQFIFSSISSTSSASRGTNYVVGSESESENNPTEKPAKKRQKKKKNLTLLSGCNETKKPPSLQPIVIMKCTHCEVTETPQWREGPMGPKTLCNACGVRYRSGRLFPEYRPAASPTFVASMHSNSHKKVVEMRKKAKLPLSLSSIPPKMSFR*	330
243	84	009G107900	Gossypium raimondii	Eudicots	4	Gorai.009G107900.3	MNFYSLPLTKIPKSSIDAKESLSLPPFSFSSDPNKKQRTRLQPSSSNQCDGSSQLNQLSSTTSITPHSDCTDVKGSTWFQTSSPVSVLESSSPCSAANPTPIDPKLSFLVKKRGRSKRRPASTFNQQFIFSSISSTSSASRGTNYVVGSESESENNPTEKPAKKRQKKKKNLTLLSGCNETKKPPSLQPIVIMKCTHCEVTETPQWREGPMGPKTLCNACGVRYRSGRLFPEYRPAASPTFVASMHSNSHKKVVEMRKKAKLPLSLSSIPPKMSFR*	277
244	84	009G107900	Gossypium raimondii	Eudicots	4	Gorai.009G107900.4	MSKSWFDKGYNGVGPNDDFFDDVIKYLDLPLEDVEGPDGNGSIEDVNNFLLPVEENNDGGEDWDCDFENLEPPPTNVLASLSSGFYGDFFSDSLAQNLTDSCDGSSQLNQLSSTTSITPHSDCTDVKGSTWFQTSSPVSVLESSSPCSAANPTPIDPKLSFLVKKRGRSKRRPASTFNQQFIFSSISSTSSASRGTNYVVGSESESENNPTEKPAKKRQKKKKNLTLLSGCNETKKPPSLQPIVIMKCTHCEVTETPQWREGPMGPKTLCNACGVRYRSGRLFPEYRPAASPTFVASMHSNSHKKVVEMRKKAKLPLSLSSIPPKMSFR*	330
245	85	009G279200	Gossypium raimondii	Eudicots	2	Gorai.009G279200.1	MYGQSQPMNVPAPVTSSGVDVRDDVSASASVDNHQNVSYDAHPLNNGVGVEGVHTDPIYATAEAASAADLAIVQRVDDASQLTLSFRGQVYVFDAITPNKFHAVLLLLGGCELTSGPHGVEMSSQNLRSGVDFPRSNQPHRAASLDRFRQKRKERCFDKKVRYGVRQEVALRMQRNKGQFTSSKKSDRTDSCSTQDNDNLPDSSCTHCGISSNSTPMMRRGPSGPRSLCNACGLFWANKGTLRDLPKKTRDHSVPPVEHRDSEANDSDSGTAIPTQSNIVSV*	283
246	85	009G279200	Gossypium raimondii	Eudicots	2	Gorai.009G279200.2	MYGQSQPMNVPAPVTSSGVDVRDDVSASASVDNHQNVSYDAHPLNNGVGVEGVHTDPIYATAEAASAADLAIVQRVDDASQLTLSFRGQVYVFDAITPNKFHAVLLLLGGCELTSGPHGVEMSSQNLRSGVDFPRSNQPHRAASLDRFRQKRKERCFDKKVRYGVRQEVALRCTHCGISSNSTPMMRRGPSGPRSLCNACGLFWANKGTLRDLPKKTRDHSVPPVEHRDSEANDSDSGTAIPTQSNIVSV*	251
247	86	009G313700	Gossypium raimondii	Eudicots	2	Gorai.009G313700.1	MIGSTDFIDEIDCGSFFDDLIDFPNEDVEAYESTAVINAAAFPSIWTTQPESLPLSDSVFLNNSASELSTELFVPYEDIVQLEWMSKFVEDTQCGASLTTKKEDSSSISEGSNHQFQTCSPVSVLESSSSCSGMKPLPRSPETSAPGKRGRPRSKRPRLATFNHHPGVQMTSPASSVNENDIPQPFAVPKVLSDSENYAESRLLIKLPKQVNPEHKKKKLSVSAAAGIADYSQNPTGQAVRKCMHCEITKTPQWRAGPMGPKTLCNACGVRYKSGRLFPEYRPAASPTFVPSVHSNSHKKVLEMRTKSCALAPTTTMAANNLPELIPNKSNPALDYI*	338
248	86	009G313700	Gossypium raimondii	Eudicots	2	Gorai.009G313700.2	MIGSTDFIDEIDCGSFFDDLIDFPNEDVEAYESTAVINAAAFPSIWTTQPESLPLSDSVFLNNSASELSTELFVPYEDIVQLEWMSKFVEDTQCGASLTTKKEDSSSISEGSNHQFQTCSPVSVLESSSSCSGMKPLPRSPETSAPGKRGRPRSKRPRLATFNHHPGVQMTSPASSVNENDIPQPFAVPKVLSDSENYAESRLLIKLPKQVNPEHKKKKLSVSAAAGIADYSQNPTGQAVRKCMHCEITKTPQWRAGPMGPKTLCNACGVRYKSGRLFPEYRPAASPTFVPSVHSNSHKKVLEMRTKSCALAPTTTMAANNLPELIPNKSNPALDYI*	338
249	87	010G033400	Gossypium raimondii	Eudicots	10	Gorai.010G033400.1	MAAANPQPLQTRPFVDHARGTIQIEDDDGDYEDDAMDDVEDANANSVNVAEHGTGVVGGVNDGGGVVMASRTSELTLSFEGEVYVFPAVTPEKVQAVLLLLGGREIPTDVPTIEVPFDQNNRGVGDLPKRSNLSRRIASLVRFREKRKERCFDKKIRYTVRKEVAQRMHRKNGQFASLKESTSTSSWDSSQTDLQDGTPRPKTVVRRCQHCGVSENNTPAMRRGPAGPRTLCNACGLMWANKGTLRDLSKGGRSISMDQNEPETTIDVKPSIMEGNFPGNQDEHGNPLKDVTDGSNNASVNPDEEDLHENAEDLKNSLPVGIVHPAADDDEQEVEYFFLEPLVELANPSDTEIDIPSSFD*	361
250	87	010G033400	Gossypium raimondii	Eudicots	10	Gorai.010G033400.10	MAAANPQPLQTRPFVDHARGTIQIEDDDGDYEDDAMDDVEDANANSVNVAEHGTGVVGGVNDGGGVVMASRTSELTLSFEGEVYVFPAVTPEKVQAVLLLLGGREIPTDVPTIEVPFDQNNRGVGDLPKRSNLSRRIASLVRFREKRKERCFDKKIRYTVRKEVAQRMHRKNGQFASLKESTSTSSWDSSQTDLQDGTPRPKTVVRRCQHCGVSENNTPAMRRGPAGPRTLCNACGLMWANKGTLRDLSKGGRSISMDQNEPETTIDVKPSIMEGNFPGNQDEHGNPLKDVTDGSNNASVNPDEEDLHENAEDLKNSLPVGIVHPAADDDEQFIQNAGTSG*	342
251	87	010G033400	Gossypium raimondii	Eudicots	10	Gorai.010G033400.11	MAAANPQPLQTRPFVDHARGTIQIEDDDGDYEDDAMDDVEDANANSVNVAEHGTGVVGGVNDGGGVVMASRTSELTLSFEGEVYVFPAVTPEKVQAVLLLLGGREIPTDVPTIEVPFDQNNRGVGDLPKRSNLSRRIASLVRFREKRKERCFDKKIRYTVRKEVAQRMHRKNGQFASLKESTSTSSWDSSQTDLQDGTPRPKTVVRRCQHCGVSENNTPAMRRGPAGPRTLCNACGLMWANKGTLRDLSKGGRSISMDQNEPETTIDVKPSIMEGNFPGNQDEHIVQGNPLKDVTDGSNNASVNPDEEVGFLILTELELHVFILKGKSVTT*	332
252	87	010G033400	Gossypium raimondii	Eudicots	10	Gorai.010G033400.2	MAAANPQPLQTRPFVDHARGTIQIEDDDGDYEDDAMDDVEDANANSVNVAEHGTGVVGGVNDGGGVVMASRTSELTLSFEGEVYVFPAVTPEKVQAVLLLLGGREIPTDVPTIEVPFDQNNRGVGDLPKRSNLSRRIASLVRFREKRKERCFDKKIRYTVRKEVAQRMHRKNGQFASLKESTSTSSWDSSQTDLQDGTPRPKTVVRRCQHCGVSENNTPAMRRGPAGPRTLCNACGLMWANKGTLRDLSKGGRSISMDQNEPETTIDVKPSIMEGNFPGNQDEHGNPLKDVTDGSNNASVNPDEEDLHENAEDLKNSLPVGIVHPAADDDEQEPLVELANPSDTEIDIPSSFD*	354
253	87	010G033400	Gossypium raimondii	Eudicots	10	Gorai.010G033400.3	MAAANPQPLQTRPFVDHARGTIQIEDDDGDYEDDAMDDVEDANANSVNVAEHGTGVVGGVNDGGGVVMASRTSELTLSFEGEVYVFPAVTPEKVQAVLLLLGGREIPTDVPTIEVPFDQNNRGVGDLPKRSNLSRRIASLVRFREKRKERCFDKKIRYTVRKEVAQRMHRKNGQFASLKESTSTSSWDSSQTDLQDGTPRPKTVVRRCQHCGVSENNTPAMRRGPAGPRTLCNACGLMWANKGTLRDLSKGGRSISMDQNEPETTIDVKPSIMEGNFPGNQDEHIVQGNPLKDVTDGSNNASVNPDEEVDIYLHIEATEQDSAEQFSELK*	331
254	87	010G033400	Gossypium raimondii	Eudicots	10	Gorai.010G033400.4	MAAANPQPLQTRPFVDHARGTIQIEDDDGDYEDDAMDDVEDANANSVNVAEHGTGVVGGVNDGGGVVMASRTSELTLSFEGEVYVFPAVTPEKVQAVLLLLGGREIPTDVPTIEVPFDQNNRGVGDLPKRSNLSRRIASLVRFREKRKERCFDKKIRYTVRKEVAQRMHRKNGQFASLKESTSTSSWDSSQTDLQDGTPRPKTVVRRCQHCGVSENNTPAMRRGPAGPRTLCNACGLMWANKGTLRDLSKGGRSISMDQNEPETTIDVKPSIMEGNFPGNQDEHGNPLKDVTDGSNNASVNPDEEVDIYLHIEATEQDSAEQFSELK*	328
255	87	010G033400	Gossypium raimondii	Eudicots	10	Gorai.010G033400.5	MAAANPQPLQTRPFVDHARGTIQIEDDDGDYEDDAMDDVEDANANSVNVAEHGTGVVGGVNDGGGVVMASRTSELTLSFEGEVYVFPAVTPEKVQAVLLLLGGREIPTDVPTIEVPFDQNNRGVGDLPKRSNLSRRIASLVRFREKRKERCFDKKIRYTVRKEVAQRMHRKNGQFASLKESTSTSSWDSSQTDLQDGTPRPKTVVRRCQHCGVSENNTPAMRRGPAGPRTLCNACGLMWANKGTLRDLSKGGRSISMDQNEPETTIDVKPSIMEGNFPGNQDEHGNPLKDVTDGSNNASVNPDEEDLHENAEDLKNSLPVGIVHPAADDDEQEPLVELANPSDTEIDIPSSFD*	354
256	87	010G033400	Gossypium raimondii	Eudicots	10	Gorai.010G033400.6	MAAANPQPLQTRPFVDHARGTIQIEDDDGDYEDDAMDDVEDANANSVNVAEHGTGVVGGVNDGGGVVMASRTSELTLSFEGEVYVFPAVTPEKVQAVLLLLGGREIPTDVPTIEVPFDQNNRGVGDLPKRSNLSRRIASLVRFREKRKERCFDKKIRYTVRKEVAQRMHRKNGQFASLKESTSTSSWDSSQTDLQDGTPRPKTVVRRCQHCGVSENNTPAMRRGPAGPRTLCNACGLMWANKGTLRDLSKGGRSISMDQNEPETTIDVKPSIMEGNFPGNQDEHIVQGNPLKDVTDGSNNASVNPDEEVDIYLHIEATEQDSAEQFSELK*	331
257	87	010G033400	Gossypium raimondii	Eudicots	10	Gorai.010G033400.7	MAAANPQPLQTRPFVDHARGTIQIEDDDGDYEDDAMDDVEDANANSVNVAEHGTGVVGGVNDGGGVVMASRTSELTLSFEGEVYVFPAVTPEKVQAVLLLLGGREIPTDVPTIEVPFDQNNRGVGDLPKRSNLSRRIASLVRFREKRKERCFDKKIRYTVRKEVAQRMHRKNGQFASLKESTSTSSWDSSQTDLQDGTPRPKTVVRRCQHCGVSENNTPAMRRGPAGPRTLCNACGLMWANKGTLRDLSKGGRSISMDQNEPETTIDVKPSIMEGNFPGNQDEHGNPLKDVTDGSNNASVNPDEEVDIYLHIEATEQDSAEQFSELK*	328
258	87	010G033400	Gossypium raimondii	Eudicots	10	Gorai.010G033400.9	MAAANPQPLQTRPFVDHARGTIQIEDDDGDYEDDAMDDVEDANANSVNVAEHGTGVVGGVNDGGGVVMASRTSELTLSFEGEVYVFPAVTPEKVQAVLLLLGGREIPTDVPTIEVPFDQNNRGVGDLPKRSNLSRRIASLVRFREKRKERCFDKKIRYTVRKEVAQRMHRKNGQFASLKESTSTSSWDSSQTDLQDGTPRPKTVVRRCQHCGVSENNTPAMRRGPAGPRTLCNACGLMWANKGTLRDLSKGGRSISMDQNEPETTIDVKPSIMEGNFPGNQDEHIVQGNPLKDVTDGSNNASVNPDEEDLHENAEDLKNSLPVGIVHPAADDDEQEPLVELANPSDTEIDIPSSFD*	357
259	88	011G238800	Gossypium raimondii	Eudicots	3	Gorai.011G238800.1	MIGPTNFIDEIDCGSFFDHIDDLLDFPNEDVEAGFSAPDSAVNAAAFPSIWTAHPESFPGSDSVFSNNSASDLSAELSVPYEDIVQLEWLSNFVEDSNCGASLTIKKQEPNSNNKDSPSHHDHDHHQFQTSSPVSVLESSSSYSGEKPVAAPGKCGRARSKRPRPATFNPRPAIQLISPSSSVNDNDVPQSLFVPKVPSDSENHAESRLLIKLPRQVNPEHKKKKKIKLTLPAAAAPPTDNNTTQNPSVRKCMHCEITKTPQWRAGPMGPKTLCNACGVRYKSGRLFPEYRPAASPTFIPSVHSNSHKKVLEMRTKCGTADAPEMIPNKSNPALDYI*	338
260	88	011G238800	Gossypium raimondii	Eudicots	3	Gorai.011G238800.2	MIGPTNFIDEIDCGSFFDHIDDLLDFPNEDVEAGFSAPDSAVNAAAFPSIWTAHPESFPGSDSVFSNNSASDLSAELSVPYEDIVQLEWLSNFVEDSNCGASLTIKKQEPNSNNKDSPSHHDHDHHQFQTSSPVSVLESSSSYSGEKPVAAPGKCGRARSKRPRPATFNPRPAIQLISPSSSVNDNDVPQSLFVPKVPSDSENHAESRLLIKLPRQVNPEHKKKKKIKLTLPAAAAPPTDNNTTQNPSVRKCMHCEITKTPQWRAGPMGPKTLCNACGVRYKSGRLFPEYRPAASPTFIPSVHSNSHKKVLEMRTKCGTADAPEMIPNKSNPALDYI*	338
261	88	011G238800	Gossypium raimondii	Eudicots	3	Gorai.011G238800.3	MIGPTNFIDEIDCGSFFDHIDDLLDFPNEDVEAGFSAPDSAVNAAAFPSIWTAHPESFPGSDSVFSNNSASDLSAELSVPYEDIVQLEWLSNFVEDSNCGASLTIKKQEPNSNNKDSPSHHDHDHHQFQTSSPVSVLESSSSYSGEKPVAAPGKCGRARSKRPRPATFNPRPAIQLISPSSSVNDNDVPQSLFVPKVPSDSENHAESRLLIKLPRQVNPEHKKKKKIKLTLPAAAAPPTDNNTTQNPSVRKCMHCEITKTPQWRAGPMGPKTLCNACGVRYKSGRLFPEYRPAASPTFIPSVHSNSHKKVLEMRTKCGTADAPEMIPNKSNPALDYI*	338
262	89	013G032900	Gossypium raimondii	Eudicots	2	Gorai.013G032900.1	MDLRALKSSVRELTMQNTHHVFDDSLVMNVMNGAVAGEDFSIDCFLDFNNGEFEEGSVEEEEKNSVSTSYQLRVADDDSNSNSTSFTLSVPNDEIAGLEWVSHFVDDSVPEIPLPCPVFKQETDNHAGTRFEAETGPVFVKTPSFSSSVPSKARSKRSKPTVPTWSVGSLPISESSSSTASSSSTCSGSSMTSTELANGFRVPPTKKQKKKPVAVQGSGLSSGNPFQRRCSHCQVQKTPQWRTGPLGAKTLCNACGVRYKSGRLFPEYRPACSPTFSGDLHSNSHRKVLEMRKRKELTVNDSVESTRLVPSF*	313
263	89	013G032900	Gossypium raimondii	Eudicots	2	Gorai.013G032900.2	MMINDEIAGLEWVSHFVDDSVPEIPLPCPVFKQETDNHAGTRFEAETGPVFVKTPSFSSSVPSKARSKRSKPTVPTWSVGSLPISESSSSTASSSSTCSGSSMTSTELANGFRVPPTKKQKKKPVAVQGSGLSSGNPFQRRCSHCQVQKTPQWRTGPLGAKTLCNACGVRYKSGRLFPEYRPACSPTFSGDLHSNSHRKVLEMRKRKELTVNDSVESTRLVPSF*	225
264	90	013G055000	Gossypium raimondii	Eudicots	3	Gorai.013G055000.1	MENSNHHSTSLYGSGAMNMQRNPEDEEEDVPGGGGGGGEESVDNPQIGYQESGGGVVTVMNNGMEEASHANLYGQGSDLTAVQGNSSADQLTLSFQGEVYVFDSVSPDKVQAVLLLLGGYEIPSGIPALAATPIAQRGMGDFPGRSIQPHRAASLNRFREKRKERCFDKKIRYTVRKEVALRMQRKKGQFTSAKAISDEVASASSGWSGTPGSGQDESMQETLCSHCGISSKKTPMMRRGPAGPRTLCNACGLKWANKGVLRDLSKVSMVAIQDPTVKTTEQSDAEANESEAVTGTAVVVFSSNRDNSGVTSER*	315
265	90	013G055000	Gossypium raimondii	Eudicots	3	Gorai.013G055000.2	MENSNHHSTSLYGSGAMNMQRNPEDEEEDVPGGGGGGGEESVDNPQIGYQESGGGVVTVMNNGMEEASHANLYGQGSDLTAVQGNSSADQLTLSFQGEVYVFDSVSPDKVQAVLLLLGGYEIPSGIPALAATPIAQRGMGDFPGRSIQPHRAASLNRFREKRKERCFDKKIRYTVRKEVALRMQRKKGQFTSAKAISDEVASASSGWSGTPGSGQDESMQETLCSHCGISSKKTPMMRRGPAGPRTLCNACGLKWANKGVLRDLSKVSMVAIQDPTVKTTEQSDAEANESEAVTGTAVVVFSSNRDNSGVTSER*	315
266	90	013G055000	Gossypium raimondii	Eudicots	3	Gorai.013G055000.3	MENSNHHSTSLYGSGAMNMQRNPEDEEEDVPGGGGGGGEESVDNPQIGYQESGGGVVTVMNNGMEEASHANLYGQGSDLTAVQGNSSADQLTLSFQGEVYVFDSVSPDKVQAVLLLLGGYEIPSGIPALAATPIAQRGMGDFPGRSIQPHRAASLNRFREKRKERCFDKKIRYTVRKEVALRMQRKKGQFTSAKAISDEVASASSGWSGTPGSGQDESMQETLCSHCGISSKKTPMMRRGPAGPRTLCNACGLKWANKVC*	261
267	91	013G127900	Gossypium raimondii	Eudicots	2	Gorai.013G127900.1	MGVMDLRAKKSWSEDMMSESNKKFCTDCKTTKTPLWRGGPAGPKSLCNACGIRYRKKRRAMLGLNKGIEKKKKEISHSPSSDSSSSSAPTNDGGGENLSANLNGLSESVKMRLFALGSEVLLQTSSSLSGVVKKQRCQRRRKLGEEEQAAISLMALSCDTVFA*	164
268	91	013G127900	Gossypium raimondii	Eudicots	2	Gorai.013G127900.2	MMSESNKKFCTDCKTTKTPLWRGGPAGPKSLCNACGIRYRKKRRAMLGLNKGIEKKKKEISHSPSSDSSSSSAPTNDGGGENLSANLNGLSESVKMRLFALGSEVLLQTSSSLSGVVKKQRCQRRRKLGEEEQAAISLMALSCDTVFA*	149
269	92	MLOC_17061	Hordeum vulgare	Monocots	2	MLOC_17061.3	MRFREKRKERNFDKKIRYTVRKEVALRMQRNRGQFTSSKPKPDEGTSELATADGSPNWGSVEGRPPSAAACHHCGTNAHNTPMMRRGPEGPRTLCNACGLMWANKGMLRDLAKSTPQSLQMMATAPNDSNGNTLSQQNGNALSQQNGNAAIVPFAEQQTLAQATDANGHSHGSST	175
270	92	MLOC_17061	Hordeum vulgare	Monocots	2	MLOC_17061.4	MRFREKRKERNFDKKIRYTVRKEVALRMQRNRGQFTSSKPKPDEGTSELATADGSPNWGSVEGRPPSAAACHHCGTNAHNTPMMRRGPEGPRTLCNACGLMWANKGMLRDLAKSTPQSLQMMATAPNDSQNGNTLSQQNGNALSQQNGNAAIVPFAEQQTLAQATDANGHSHGSST	176
271	93	MLOC_3107	Hordeum vulgare	Monocots	2	MLOC_3107.1	MDEEAAAAAAHAHHGAAGPLGMEAGGAPQAPSNTLTLSFQGEVFVFESVSAEKVQAVLLLLGGRELGPGMGAGPSSSASYSKRLNSHRMASLMRFREKRKERNFDKKIRYSVRKEVAHRMHRHKGQFTSSKAKAEEAASVANSDWGAVEGRPPSAPVCQHCGISSNNTPMMRRGPDGPRTLCNACGLAWANKGMMREVKGHTPLKVVPPATDDAQNGVAEAPTAEQQHLALEAAPEAPAPAANGHDS	247
272	93	MLOC_3107	Hordeum vulgare	Monocots	2	MLOC_3107.2	MDEEAAAAAAHAHHGAAGPLGMEAGGAPQAPSNTLTLSFQGEVFVFESVSAEKVQAVLLLLGGRELGPGMGAGPSSSASYSKRLNSHRMASLMRFREKRKERNFDKKIRYSVRKEVAHRMHRHKGQFTSSKAKAEEAASVANSDWGAVEGRPPSAPVCQHCGISSNNTPMMRRGPDGPRTLCNACGLAWANKGMMREVKGHTPLKVVPPATDDAQNGVAEAPTAEQQHLALEAAPEAPAPAANGHDS	247
273	94	MLOC_54886	Hordeum vulgare	Monocots	2	MLOC_54886.2	MSPAEMGSDKMKMKMKMIEVEVQAAAADPDDCTASGAGDPKSCADCNTTKTPLWRGGPNGPKSLCNACGIRYRKRRRVAMGLDPEAKRKPKRDDAINSAAAAAEASTQQQEEVTKPTDDDKAVSTNKTTKTHTVELHMVGFGKDAVLKQRRRMRRRKPSCLGEEERAAMLLMALSSGVIYA	181
274	94	MLOC_54886	Hordeum vulgare	Monocots	2	MLOC_54886.3	MSPAEMGSDKMKMKMKMIEVEVQAAAADPDDCTASGAGDPKSCADCNTTKTPLWRGGPNGPKSLCNACGIRYRKRRRVAMGLDPEAKRKPKRDDAINSAAAAAEASTQQQEEVTKPTDDDKAVSTNKTTKTHTVELHMVGFGKDAVLKQRRRMRRRKPSCLGEEERAAMLLMALSSGVIYA	181
275	95	MLOC_56963	Hordeum vulgare	Monocots	3	MLOC_56963.1	MDMAQLEWLSGLFDDTSIPHEPAFACAAPIIRASALSANAGVVLPDKMEDALFRSSSPTSVLEDGANNVNVNMNNNSGGSSASSTSSSASSSSESFSGSGRPWSVPLSPRPEPPVLVIPARARSKRSRASAFPTAIRAAVPAPEATILVPTPMFSSTSSYSEEPECIAESNSQPKKKKKAKRPTPPVTSDAEGDADYEEGGGAALPAGEVRRCTHCQIEKTPQWRAGPLGPKTLCNACGVRYKSGRLFPEYRPAASPTFVPAIHSNSHKKVVEMRQKVEPKGDDLLQFIRRRD	293
276	95	MLOC_56963	Hordeum vulgare	Monocots	3	MLOC_56963.2	MASGRFMEEMMREHEQSLLEASCGGLFDHIEDLLDFPKEDSPEDVLLLDAPVPDSPLAACVLAGVPPPPPASLEQQHAASLMAPPPPPAGDHSAAFLGALGDTHIGTCDELDMDMAQLEWLSGLFDDTSIPHEPAFACAAPIIRASALSANAGVVLPDKMEDALFRSSSPTSVLEDGANNVNVNMNNNSGGSSASSTSSSASSSSESFSGSGRPWSVPLSPRPEPPVLVIPARARSKRSRASAFPTAIRAAVPAPEATILVPTPMFSSTSSYSEEPECIAESNSQPKKKKKAKRPTPPVTSDAEGDADYEEGGGAALPAGEVRRCTHCQIEKTPQWRAGPLGPKTLCNACGVRYKSGRLFPEYRPAASPTFVPAIHSNSHKKVVEMRQKVEPKGDDLLQ…	405
277	95	MLOC_56963	Hordeum vulgare	Monocots	3	MLOC_56963.3	MASGRFMEEMMREHEQSLLEASCGGLFDHIEDLLDFPKEDSPEDVLLLDAPVPDSPLAACVLAGVPPPPPASLEQQHAASLMAPPPPPAGDHSAAFLGALGDTHIGTCDELDMDMAQLEWLSGLFDDTSIPHEPAFACAAPIIRASALSANAGVVLPDKMEDALFRSSSPTSVLEDGANNVNVNMNNNSGGSSASSTSSSASSSSESFSGSGRPWSVPLSPRPEPPVLVIPARARSKRSRASAFPTAIRAAVPAPEATILVPTPMFSSTSSYSEEPECIAESNSQPKKKKKAKRPTPPVTSDAEGDADYEEGGGAALPAGEVRRCTHCQIEKTPQWRAGPLGPKTLCNACGVRYKSGRLFPEYRPAASPTFVPAIHSNSHKKVVEMRQKVEPKGDDLLQ…	405
278	96	MLOC_57142	Hordeum vulgare	Monocots	4	MLOC_57142.1	MLQVLLQLVSLQPMARMIISENPSDCQNCGVSSRLTPAMRRGPAGPRTLCNACGLMWANKGTLRSPLNAPKMTVQHPANPSKMESVDDDKAIVCAEHNHTAVKMDSEMSPEQEQKPELRPATEGDSMADS	130
279	96	MLOC_57142	Hordeum vulgare	Monocots	4	MLOC_57142.6	MAAEPAADGHDPPLADASGDDDAAAADALLSAASEQLTLVYQGEVYVFDPVPPQKVQAALLVLGGCELPTGLVSMAGPTAYGEKSTTVAAKRVASLMRFREKRKERCFDKKIRYGVRKEVAQKMKRRKGQFAGRADFGDAASSSAACVSAADGEDDHFRESHCQNCGVSSRLTPAMRRGPAGPRTLCNACGLMWANKGTLRSPLNAPKMTVQHPANPSKMVRSVI	225
280	96	MLOC_57142	Hordeum vulgare	Monocots	4	MLOC_57142.7	MAAEPAADGHDPPLADASGDDDAAAADALLSAASEQLTLVYQGEVYVFDPVPPQKVQAALLVLGGCELPTGLVSMAGPTAYGEKSTTVAAKRVASLMRFREKRKERCFDKKIRYGVRKEVAQKMKRRKGQFAGRADFGDAASSSAACVSAADGEDDHFRESHCQNCGVSSRLTPAMRRGPAGPRTLCNACGLMWANKGTLRSPLNAPKMTVQHPANPSKMESVDDDKAIVCAEHNHTAVKMDSEMSPEQEQKPELRPATEGDSMADS	267
281	96	MLOC_57142	Hordeum vulgare	Monocots	4	MLOC_57142.8	MKRRKGQFAGRADFGDAASSSAACVSAADGEDDHFRESHCQNCGVSSRLTPAMRRGPAGPRTLCNACGLMWANKGTLRSPLNAPKMTVQHPANPSKMESVDDDKAIVCAEHNHTAVKMDSEMSPEQEQKPELRPATEGDSMADS	144
282	97	MLOC_6017	Hordeum vulgare	Monocots	3	MLOC_6017.11	MVLPSRRENRGYEDLLQRTDIPAKRVASLIRFREKRKGRNFDKQIRYAVRKEVAHRMQRRKGQFVGSANLEGESPSPGCDPASQGSGQDFLSRESKCQNCGTSEKMTPAMRRGPAGPRTLCNACGLMWANKGTLRSCSKAKVEAPMLAIEQCNAAVAQCQTGTDVKALPAPSNYDVTPSKGEAMDNSVTATVAAAAIEGAPKAQSE	206
283	97	MLOC_6017	Hordeum vulgare	Monocots	3	MLOC_6017.7	MVLPSRRENRGYEDLLQRTDIPAKRVASLIRFREKRKGRNFDKQIRYAVRKEVAHRMQRRKGQFVGSANLEGESPSPGCDPASQGSGQDFLSRESKCQNCGTSEKMTPAMRRGPAGPRTLCNACGLMWANKGTC	134
284	97	MLOC_6017	Hordeum vulgare	Monocots	3	MLOC_6017.8	MVLPSRRENRGYEDLLQRTDIPAKRVASLIRFREKRKGRNFDKQIRYAVRKEVAHRMQRRKGQFVGSANLEGESPSPGCDPASQGSGQDFLSRESKCQNCGTSEKMTPAMRRGPAGPRTLCNACGLMWANKGTLRSCSKAKVEAPMLAIEQVHLFIITIA	160
285	98	MLOC_62522	Hordeum vulgare	Monocots	2	MLOC_62522.1	MVAGAAPPGTSSSWTAAAPTAAPRPPRSGGTAPADPRYTHTHTHTFKLAHAHFVSAFFNLLQCNCIRLIYVAMYAHCLPQSLCNACGIRFKKEERRAAETNGGGGCGYVAQRAPMSAPRAVPYAEEALPYAGAVDAPFLAWRLNGVPPAPAFSAWPDRQHGVYQYN	166
286	98	MLOC_62522	Hordeum vulgare	Monocots	2	MLOC_62522.2	MATSTFSLFFPPLPSSKGQWPVAEEAAYSYDDHSTVTTLSPSSPASSASSGSLVDCTLSLGMPSSRRPQPDRRPPPQAYPSVSAAAEPCYYHQQHGGRGGAAGHEQLLDRRCANCGTASTPLWRNGPRGPKSLCNACGIRFKKEERRAAETNGGGGCGYVAQRAPMSAPRAVPYAEEALPYAGAVDAPFLAWRLNGVPPAPAFSAWPDRQHGVYQYN	217
287	99	MLOC_70809	Hordeum vulgare	Monocots	3	MLOC_70809.1	MPDSAQTKAKKLSTLPLMDGDQDQGHFQAFHLPKDPPILFPFMIDNPVDHQGQGCGDQHSGQHLFGESSQQFNDRMMMGGGSADVFATCSPFGPTIQSIGSDMIQRSSYNSYDFEATHASDGSTSQWASAKPPVKMRIMRKAPTNDPQGGMVRKPRRRAQAHQADESQQLQHAMGVIRVCSDCNTTKTPLWRSGPCGPKSLCNACGIRQRKVRRAMAAAAATGANGGVASASSGGVASGGVQTSEASQAVKATKKEKRAADLDRSLPFKKRCKMVDHPTVTSTKVVAVDATPKHQDHVVSEDVATVERLSKADPPAAFTHVFVRDEITDAAMLLMTLSCGLVRS	344
288	99	MLOC_70809	Hordeum vulgare	Monocots	3	MLOC_70809.2	MMMGGGSADVFATCSPFGPTIQSIGSDMIQRSSYNSYDFEATHASDGSTSQWASAKPPVKMRIMRKAPTNDPQGGMVRKPRRRAQAHQADESQQLQHAMGVIRVCSDCNTTKTPLWRSGPCGPKSLCNACGIRQRKVRRAMAAAAATGANGGVASASSGGVASGGVQTSEASQAVKATKKEKRAADLDRSLPFKKRCKMVDHPTVTSTKVVAVDATPKHQDHVVSEDVATVERLSKADPPAAFTHVFVRDEITDAAMLLMTLSCGLVRS	269
289	99	MLOC_70809	Hordeum vulgare	Monocots	3	MLOC_70809.3	MSTIYMSQLSTLPLMDGDQDQGHFQAFHLPKDPPILFPFMIDNPVDHQGQGCGDQHSGQHLFGESSQQFNDRMMMGGGSADVFATCSPFGPTIQSIGSDMIQRSSYNSYDFEATHASDGSTSQWASAKPPVKMRIMRKAPTNDPQGGMVRKPRRRAQAHQADESQQLQHAMGVIRVCSDCNTTKTPLWRSGPCGPKSLCNACGIRQRKVRRAMAAAAATGANGGVASASSGGVASGGVQTSEASQAVKATKKEKRAADLDRSLPFKKRCKMVDHPTVTSTKVVAVDATPKHQDHVVSEDVATVERLSKADPPAAFTHVFVRDEITDAAMLLMTLSCGLVRS	341
290	100	MLOC_71376	Hordeum vulgare	Monocots	4	MLOC_71376.1	MAGGGGVGGKEDGGTEPLLLTVLALPATALPAVVSRLEAAVPRKARSYLPRNVPSAWWSLRIPFIQPLPPAGDPTNEEEGRRFPRPQRVQVVPSLDPGSADKPPKRLRRCLHCKAVETPQRRSGPMGRGTLCNACGVWYSKNGTLPEHRPVASPIVDSPLESQIWEPDVPGAIYLVRKSATERRPPKTEAAPAPRPGTSCLHCGSSEPPLWIEGSMGRREVCTACGMRYKKGRMLPECRPAGCSVTDSWQKSPIINSPPESPIWEPEAPPAVHLPRKPSKKKNRRRSRSQAPSVPWPANKGKRCQHCGSSETPQWREGPKGRGTLCNACGVRYRQGRLLPEYRPMASPTFVPSKHANSHRKVLQLHRTRQSNDEHPSPLPADRVANLSPILDDLPTTST…	446
291	100	MLOC_71376	Hordeum vulgare	Monocots	4	MLOC_71376.2	MAGGGGVGGKEDGGTEPLLLTVLALPATALPAVVSRLEAAVPRKARSYLPRNVPSAWWSLRIPFIQPLPPAGDPTNEEEGRRFPRPQRVQVVPSLDPGSADKPPKRLRRCLHCKAVETPQRRSGPMGRGTLCNACGVWYSKNGTLPEHRPVASPIVDSPLESQIWEPDVPGAIYLVRKSATERRPPKTEAAPAPRPGTSCLHCGSSEPPLWIEGSMGRREVCTACGMRYKKGRMLPECRPAGCSVTDSWQKSPIINSPPESPIWEPEAPPAVHLPRKPSKKKNRRRSRSQAPSVPWPANKGKRCQHCGSSETPQWREGPKGRGTLCNACGVRYRQGRLLPEYRPMASPTFVPSKHANSHRKVLQLHRTRQSNDEHPSPLPADRVANLSPILDDLPTTST…	446
292	100	MLOC_71376	Hordeum vulgare	Monocots	4	MLOC_71376.3	MAGGGGVGGKEDGGTEPLLLTVLALPATALPAVVSRLEAAVPRKARSYLPRNVPSAWWSLRIPFIQPLPPAGDPTNEEEGRRFPRPQRVQVVPSLDPGSADKPPKRLRRCLHCKAVETPQRRSGPMGRGTLCNACGVWYSKNGTLPEHRPVASPIVDSPLESQIWEPDVPGAIYLVRKSATERRPPKTEAAPAPRPGTSCLHCGSSEPPLWIEGSMGRREVCTACGMRYKKGRMLPECRPAGCSVTDSWQKSPIINSPPESPIWEPEAPPAVHLPRKPSKKKNRRRSRSQAPSVPWPANKGKRCQHCGSSETPQWREGPKGRGTLCNACGVRYRQGRLLPEYRPMASPTFVPSKHANSHRKVLQLHRTRQSNDEHPSPLPADRVANLSPILDDLPTTST…	446
293	100	MLOC_71376	Hordeum vulgare	Monocots	4	MLOC_71376.4	MAGGGGVGGKEDGGTEPLLLTVLALPATALPAVVSRLEAAVPRKARSYLPRNVPSAWWSLRIPFIQPLPPAGDPTNEEEGRRFPRPQRVQVVPSLDPGSADKPPKRLRRCLHCKAVETPQRRSGPMGRGTLCNACGVWYSKNGTLPEHRPVASPIVDSPLESQIWEPDVPGAIYLVRKSATERRPPKTEAAPAPRPGTSCLHCGSSEPPLWIEGSMGRREVCTACGMRYKKGRMLPECRPAGCSVTDSWQKSPIINSPPESPIWEPEAPPAVHLPRKPSKKKNRRRSRSQAPSVPWPANKGKRCQHCGSSETPQWREGPKGRGTLCNACGVRYRQGRLLPEYRPMASPTFVPSKHANSHRKVLQLHRTRQSNDEHPSPLPADRVANLSPILDDLPTTST…	446
294	101	Kaladp0018s0222	Kalanchoe laxiflora	Eudicots	2	Kaladp0018s0222.1.p	MEYCIEARALKPSMRREIDVRPNQSLAVDEFVYETEAHGGGFVEDFLIDDLLDFPEKEVVEEEKDSLSGCSAELETDENGNSTVTGEGDFLSQADDAAAGLAVPQDDLADLEWVSRFVDDTMPEFPPLYNSRKDKSGVSGRKSSGVGSLPVQLKQPRQIEPLTIPAKPRTKRRRIGRVWSLNSSAASESSTASSSISSSSIISIPLQFGFRKPLAKKQKTNSEPVQPGDSTGRRCSHCQVQKTPQWRAGPEGAKTLCNACGVRFKSGRLYPEYRPACSPTFRSDVHSNSHRKVLEMRKKKEVGTGGSGLAVQSC*	315
295	101	Kaladp0018s0222	Kalanchoe laxiflora	Eudicots	2	Kaladp0018s0222.2.p	MEYCIEARALKPSMRREIDVRPNQSLAVDEFVYETEAHGGGFVEDFLIDDLLDFPEKEVVEEEKDSLSGCSAELETDENGNSTVTGEGDFLSQADDAAAGLAVPDDLADLEWVSRFVDDTMPEFPPLYNSRKDKSGVSGRKSSGVGSLPVQLKQPRQIEPLTIPAKPRTKRRRIGRVWSLNSSAASESSTASSSISSSSIISIPLQFGFRKPLAKKQKTNSEPVQPGDSTGRRCSHCQVQKTPQWRAGPEGAKTLCNACGVRFKSGRLYPEYRPACSPTFRSDVHSNSHRKVLEMRKKKEVGTGGSGLAVQSC*	314
296	102	Kaladp0024s0676	Kalanchoe laxiflora	Eudicots	6	Kaladp0024s0676.1.p	MSVSPSSDGPKKEVPDYIGFFTHELEDLMSGADVAGDDFFPLLGFKSDAAGRQMRGDDANESREGGGGLKKSGSLFCDGLGGELSNYKKEKLKGLLKQSVSIFTQEVDQMVEVVLATCQLQHRLRSKGTASSSQDSASGNNERARSSEKMKRGKFTSPKTSDAPAPVRPPANIESVEEGYLERPRKFRSMIDILSQNGQSCAHCNTTQAPMWRKTPSGARICDFCGLRLRKRGMQLSPQKKDQTITGSVQEADNKDEEVTDDLKFLLGNDRLQVEQTMKKYADEISASLGLLEQQLEGFLDNVTSKCRSMTFFEKQSLWSLIKDLPPENFDRVVEIIKRSRGLDQRDENDILVDLEDTVNNLSINSLENQSVYPLNESLIHLLFVTLQDNAVLWRLYYY…	412
297	102	Kaladp0024s0676	Kalanchoe laxiflora	Eudicots	6	Kaladp0024s0676.2.p	MSVSPSSDGPKKEVPDYIGFFTHELEDLMSGADVAGDDFFPLLGFKSDAAGRQMRGDDANESREGGGGLKKSGSLFCDGLGGELSNYKKEKLKGLLKQSVSIFTQEVDQMVEVVLATCQLQHRLRSKGTASSSQDSASGNNERARSSEKMKRGKFTSPKTSDAPAPVRPPANIESVEEGYLERPRKFRSMIDILSQNGQSCAHCNTTQAPMWRKTPSGARICDFCGLRLRKRGMQLSPQKKDQTITGSVQEADNKDEEVTDDLKFLLGNDRLQVEQTMKKYADEISASLGLLEQQLEGFLDNVTSKCRSMTFFEKQSLWSLIKDLPPENFDRVVEIIKRSRGLDQRDENDILVDLEDTDNAVLWRLYYYAKAVENARNLVG*	382
298	102	Kaladp0024s0676	Kalanchoe laxiflora	Eudicots	6	Kaladp0024s0676.3.p	MVEVVLATCQLQHRLRSKGTASSSQDSASGNNERARSSEKMKRGKFTSPKTSDAPAPVRPPANIESVEEGYLERPRKFRSMIDILSQNGQSCAHCNTTQAPMWRKTPSGARICDFCGLRLRKRGMQLSPQKKDQTITGSVQEADNKDEEVTDDLKFLLGNDRLQVEQTMKKYADEISASLGLLEQQLEGFLDNVTSKCRSMTFFEKQSLWSLIKDLPPENFDRVVEIIKRSRGLDQRDENDILVDLEDTDNAVLWRLYYYAKAVENARNLVG*	273
299	102	Kaladp0024s0676	Kalanchoe laxiflora	Eudicots	6	Kaladp0024s0676.4.p	MVEVVLATCQLQHRLRSKGTASSSQDSASGNNERARSSEKMKRGKFTSPKTSDAPAPVRPPANIESVEEERSRAVRTGGTTGWTTGELSTQGYLERPRKFRSMIDILSQNGQSCAHCNTTQAPMWRKTPSGARICDFCGLRLRKRGMQLSPQKKDQTITGSVQEADNKDEEVTDDLKFLLGNDRLQVEQTMKKYADEISASLGLLEQQLEGFLDNVTSKCRSMTFFEKQSLWSLIKDLPPENFDRVVEIIKRSRGLDQRDENDILVDLEDTDNAVLWRLYYYAKAVENARNLVG*	295
300	102	Kaladp0024s0676	Kalanchoe laxiflora	Eudicots	6	Kaladp0024s0676.5.p	MSVSPSSDGPKKEVPDYIGFFTHELEDLMSGADVAGDDFFPLLGFKSDAAGRQMRGDDANESREGGGGLKKSGSLFCDGLGGELSNYKKEKLKGLLKQSVSIFTQEVDQMVEVVLATCQLQHRLRSKGTASSSQDSASGNNERARSSEKMKRGKFTSPKTSDAPAPVRPPANIESVEEGYLERPRKFRSMIDILSQNGQSCAHCNTTQAPMWRKTPSGARICDFCGLRLRKRGMQLSPQKKDQTITGSVQEADNKDEEVTDDLKFLLGNDRLQVEQTMKKYADEISASLGLLEQQLEGFLDNVTSKCRSMTFFEKQSLWSLIKDLPPENFDRVVEIIKRSRGLDQRDENDILVDLEDTDNAVLWRLYYYAKAVENARNLVG*	382
301	102	Kaladp0024s0676	Kalanchoe laxiflora	Eudicots	6	Kaladp0024s0676.6.p	MMILFQGYLERPRKFRSMIDILSQNGQSCAHCNTTQAPMWRKTPSGARICDFCGLRLRKRGMQLSPQKKDQTITGSVQEADNKDEEVTDDLKFLLGNDRLQVEQTMKKYADEISASLGLLEQQLEGFLDNVTSKCRSMTFFEKQSLWSLIKDLPPENFDRVVEIIKRSRGLDQRDENDILVDLEDTDNAVLWRLYYYAKAVENARNLVG*	210
302	103	Kaladp0053s0311	Kalanchoe laxiflora	Eudicots	2	Kaladp0053s0311.1.p	MLAEEQMCDSTDDQGLDCKEVSLKKLCVDCGTSKTPLWRRGPAGPKSLCNACGIRSRKKRRALLGLAKSDEKKKEKDKKKSKHMMNNINIINERKNRSSCCCSSSNCYSDSMFMCDILKPPNVRIEELNEEQQAAVLLMALSHGFNS*	148
303	103	Kaladp0053s0311	Kalanchoe laxiflora	Eudicots	2	Kaladp0053s0311.2.p	MLAEEQMCDSTDDQGLDCKEVSLKKLCVDCGTSKTPLWRRGPAGPKSLCNACGIRSRKKRRALLGLAKSDEKKKEKDKKKSKHMMNNINIINERKNRSSCCCSSSNCYSDSMFMCDILKPPNVRIEELNEEQQAAVLLMALSHGFNS*	148
304	104	Kaladp0060s0284	Kalanchoe laxiflora	Eudicots	3	Kaladp0060s0284.1.p	MAGGGPSFADDFDCGNFFDQIDDLLDFPDESCNNNGESGLLCEDFKDFPSIWTQPDTFPGSESVFSGSNSHSASDLSAELSVPYEDIAELEWLSTFVEDSFSAGNSLTIDVTNSVPSKVVSPSANQFRTSSPVSVLESSSSSYAGGKVMPVKPALPIGGRCGRARSKRPRPSTFSPRPSMQLISPTASFTRPATLFDVGKTGCAEFESFNDTGYSLKMSESAGKMEHKKKKKMKLSADVNQNKNPNPLSPEVAVRKCQHCEITKTPQWRAGPLGPKTLCNACGVRYKSGRLFPEYRPAASPTFVPSVHSNSHKKVLEMRVKACDRTPLVGDSSKIELIPNKNPLVDYM*	349
305	104	Kaladp0060s0284	Kalanchoe laxiflora	Eudicots	3	Kaladp0060s0284.2.p	MAGGGPSFADDFDCGNFFDQIDDLLDFPDESCNNNGESGLLCEDFKDFPSIWTQPDTFPGSESVFSGSNSHSASDLSAELSVPYEDIAELEWLSTFVEDSFSAGNSLTIDVTNSVPSKVVSPSANQFRTSSPVSVLESSSSSYAGGKVMPVKPALPIGGRCGRARSKRPRPSTFSPRPSMQLISPTASFTRPATLFDVGKTGCAEFESFNDTGYSLKMSESAGKMEHKKKKKMKLSADVNQNKNPNPLSPEVAVRKCQHCEITKTPQWRAGPLGPKTLCNACGVRYKSGRLFPEYRPAASPTFVPSVHSNSHKKVLEMRVKACDRTPLVGDSSKIELIPNKNPLVDYM*	349
306	104	Kaladp0060s0284	Kalanchoe laxiflora	Eudicots	3	Kaladp0060s0284.3.p	MAGGGPSFADDFDCGNFFDQIDDLLDFPDESCNNNGESGLLCEDFKDFPSIWTQPDTFPGSESVFSGSNSHSASDLSAELSVPYEDIAELEWLSTFVEDSFSAGNSLTIDVTNSVPSKVVSPSANQFRTSSPVSVLESSSSSYAGGKVMPVKPALPIGGRCGRARSKRPRPSTFSPRPSMQLISPTASFTRPATLFDVGKTGCAEFESFNDTGYSLKMSESAGKMEHKKKKKMKLSADVNQNKNPNPLSPEVAVRKCQHCEITKTPQWRAGPLGPKTLCNACGVRYKSGRLFPEYRPAASPTFVPSVHSNSHKKVLEMRVKACDRTPLVGDSSKIELIPNKNPLVDYM*	349
307	105	Kaladp0061s0057	Kalanchoe laxiflora	Eudicots	2	Kaladp0061s0057.1.p	MSADPTSFAADDIDCNNFFDHMEDLLDFPEDNSKSTDSALLGLAWNTSPHSILNPDPLFVGKSTGCTPDLAAALSLPYEDIVQMEWLSTFVEDSFSGGNSMTFDRQNLPDTEDPSVAPFQFLSMSPISVLESSSSSSSCSEGGKVLPRRPDSNVRIGGGCGRARSKRPRPLAFRPVSATQLISPPLAFNSFSESRSLTAGQRKKRKMNPLSSATPAAETTSGADLTASQSQAGLRKCLHCEMTKTPQWRAGPMGPKTLCNACGVRYKSGRLFPEYRPAASPTFIPSLHSNSHKKVLEMRTSSIDVPAAMLPGGKTASDTQPEFIPNENAMLEYM*	335
308	105	Kaladp0061s0057	Kalanchoe laxiflora	Eudicots	2	Kaladp0061s0057.2.p	MSADPTSFAADDIDCNNFFDHMEDLLDFPEDNSKSTDSALLGLAWNTSPHSILNPDPLFVGKSTGCTPDLAAALSLPYEDIVQMEWLSTFVEDSFSGGNSMTFDRQNLPDTEDPSVAPFQFLSMSPISVLESSSSSSSCSEGGKVLPRRPDSNVRIGGGCGRARSKRPRPLAFRPVSATQLISPPLAFNSFSESRSLTAGQRKKRKMNPLSSATPAAETTSGADLTASQSQAGLRKCLHCEMTKTPQWRAGPMGPKTLCNACGVRYKSGRLFPEYRPAASPTFIPSLHSNSHKKVLEMRTSSIDVPAAMLPGGKTASDTQPEFIPNENAMLEYM*	335
309	106	Kaladp0065s0023	Kalanchoe laxiflora	Eudicots	2	Kaladp0065s0023.1.p	MDLSHQQETIMVVDTESKKCCAMCGTAKTPLWRSGPAGPKSLCNACGIKHRKRKSLMCKKERDKKIRQSDSVTNPAAASAASTQSSSKWKPRLEKSSSANLRQSLKDLAPLQRSLRRQRSEEEEAAMLLMLLSCGCVFA*	140
310	106	Kaladp0065s0023	Kalanchoe laxiflora	Eudicots	2	Kaladp0065s0023.2.p	MVVDTESKKCCAMCGTAKTPLWRSGPAGPKSLCNACGIKHRKRKSLMCKKERDKKIRQSDSVTNPAAASAASTQSSSKWKPRLEKSSSANLRQSLKDLAPLQRSLRRQRSEEEEAAMLLMLLSCGCVFA*	130
311	107	Kaladp0066s0025	Kalanchoe laxiflora	Eudicots	3	Kaladp0066s0025.1.p	MVSGMMDDGSECGGLASKKLCVDCGTSKTPLWRGGPAGPKSLCNACGIRSRKRRRALLESTEADENKKKMIGKKMKHMINSNSDSNGSHNSSSSSSSNNGHLECSRKDRLTAMWDILKPRKVRMEELNEEQEAAVLLMAMSHGYDRC*	148
312	107	Kaladp0066s0025	Kalanchoe laxiflora	Eudicots	3	Kaladp0066s0025.2.p	MVSGMMDDGSECGGLASKKLCVDCGTSKTPLWRGGPAGPKSLCNACGIRSRKRRRALLESTEADENKKKMIGKKMKHMINSNSDSNGSHNSSSSSSSNNGHLECSRKDRLTAMWDILKPRKVRMEELNEEQEAAVLLMAMSHGYDRC*	148
313	107	Kaladp0066s0025	Kalanchoe laxiflora	Eudicots	3	Kaladp0066s0025.3.p	MVSGMMDDGSECGGLASKKLCVDCGTSKTPLWRGGPAGPKSLCNACGIRSRKRRRALLESTEADENKKKMIGKKMKHMINSNSDSNGSHNSSSSSSSNNGHLECSRKDRLTAMWDILKPRKVRMEELNEEQEAAVLLMAMSHGYDRC*	148
314	108	Kaladp0081s0148	Kalanchoe laxiflora	Eudicots	2	Kaladp0081s0148.1.p	MSSDYSNESINMQTLMDNADEDAFVDGEEFADSGVAGQFEHHLVGDDGVRDGAFTDPIDAVHPHRHSMSAPPPGVDFSTACSPSQLTLSFHGEVYVFDDVSAEKVQAVLLLLGGYEVPGGDHTGLKPQNQRSAGDVYGRAMTPTLRAAALRRFREKKKDRCFEKKIRYTVRKEVAHRMKRNKGQFVSSKASSEDIGSGSSDGNAYPGAVKEEHETSCKNCGTGSKHTPMMRRGPEGPRTLCNACGLKWANKVRSRRHPLSPTRVLELFLLVMILL*	276
315	108	Kaladp0081s0148	Kalanchoe laxiflora	Eudicots	2	Kaladp0081s0148.2.p	MSSDYSNESINMQTLMDNADEDAFVDGEEFADSGVAGQFEHHLVGDDGVRDGAFTDPIDAVHPHRHSMSAPPPGVDFSTACSPSQLTLSFHGEVYVFDDVSAEKVQAVLLLLGGYEVPGGDHTGLKPQNQRSAGDVYGRAMTPTLRAAALRRFREKKKDRCFEKKIRYTVRKEVAHRMKRNKGQFVSSKASSEDIGSGSSDGNAYPGAVKEEHETSCKNCGTGSKHTPMMRRGPEGPRTLCNACGLKWANKVVLGQCPRN*	261
316	109	Kaladp0088s0022	Kalanchoe laxiflora	Eudicots	3	Kaladp0088s0022.1.p	MKRCFEKKIRYHVRQKVALRLPRSKGQFFSEKTVDCGGNNTKDSGPSNSLRYLNGCTHCGIGSNSTPMMRIGPAGPKSLCNACGLYWKNTVLSLLFPFPTISVLKLLSHCLLSVHCLFN*	120
317	109	Kaladp0088s0022	Kalanchoe laxiflora	Eudicots	3	Kaladp0088s0022.2.p	MFVKKWLSVGNCRLPRSKGQFFSEKTVDCGGNNTKDSGPSNSLRYLNGCTHCGIGSNSTPMMRIGPAGPKSLCNACGLYWKNTGRLRDLSSRSKASSHDLPEVGHFLHEG*	111
318	109	Kaladp0088s0022	Kalanchoe laxiflora	Eudicots	3	Kaladp0088s0022.3.p	MKRCFEKKIRYHVRQKVALRLPRSKGQFFSEKTVDCGGNNTKDSGPSNSLRYLNGCTHCGIGSNSTPMMRIGPAGPKSLCNACGLYWKNTGRLRDLSSRSKASSHDLPEVGHFLHEG*	118
319	110	Kaladp0095s0409	Kalanchoe laxiflora	Eudicots	2	Kaladp0095s0409.1.p	MVTKGDIIPQPEATLRSCQHCGVGENSTPAMRRGPAGPRTLCNACGLMLANKGMLRDLSKGGRNASFSQTASGMPFDVKISFANKGHISTNHDQHIFAEAAPIVNEGNDVSFIYGDEEVSICSILEPGVALPSYNMPMCS*	141
320	110	Kaladp0095s0409	Kalanchoe laxiflora	Eudicots	2	Kaladp0095s0409.2.p	MRRGPAGPRTLCNACGLMLANKGMLRDLSKGGRNASFSQTASGMPFDVKISFANKGHISTNHDQHIFAEAAPIVNEGNDVSFIYGDEEVSICSILEPGVALPSYNMPMCS*	111
321	111	Kaladp0096s0012	Kalanchoe laxiflora	Eudicots	2	Kaladp0096s0012.1.p	MVKQGPCRHCGVTSTPLWRNGPPDKPVLCNACGSRWRTKGSLTNYTPLHARAEELDEYEDYKASRVRVVNVNKPKEVKLQKRKRNRNSDVVELGGDFHNYSHSYRRFVDDDTSNRSSSGSGVSNSESFGPFSSTVGSDLTGPEQSVGWEATVPSKKRTCFGRSKPSPIEKFTQELYTIWQEQQSYCPESPEEELLYESETPMVSVEIGHGSVLIKHPSEIAHEEDSEASSLSAEVKPYPRTEAHLRPATLFVHKEDKGAAAFQAPRAVKSIRISNPPLMNREQSYRNEAANVHDIQHLLGRRDSPLCAVDLNDIVNLEEFAAQFTTQEQQQLLKYLPKSDVERYPISLKSLFDDPLFQESLLSFQRLLAEGVFDLSFPNVEPDDCRNLRRLALSNPLKP…	526
322	111	Kaladp0096s0012	Kalanchoe laxiflora	Eudicots	2	Kaladp0096s0012.2.p	MVKQGPCRHCGVTSTPLWRNGPPDKPVLCNACGSRWRTKGSLTNYTPLHARAEELDEYEDYKASRVRVVNVNKPKEVKLQKRKRNRNSDVVELGGDFHNYSHSYRRFVDDDTSNRSSSGSGVSNSESFGPFSSTVGSDLTGPEQSVGWEATVPSKKRTCFGRSKPSPIEKFTQELYTIWQEQQSYCPESPEEELLYESETPMVSVEIGHGSVLIKHPSEIAHEEDSEASSLSAEVKPYPRTEAHLRPATLFVHKEDKGAAAFQAPRAVKSIRISNPPLMNREQSYRNEAANVHDIQHLLGRRDSPLCAVDLNDIVNLEEFAAQFTTQEQQQLLKYLPKSDVERYPISLKSLFDDPLFQESLLSFQRLLAEGVFDLSFPNVEPDDCRNLRRLALSNPLKP…	525
323	112	Kaladp0099s0106	Kalanchoe laxiflora	Eudicots	2	Kaladp0099s0106.1.p	MAGAGPSFADDLDCVNFFDQIDDLLDFPDESCKNNGESGILCEDFKDFPSVWTQSDPFPASESVFSGSNSNSTSDLSAELSVPYEDIAELEWLSTFVEDSFSAGNSLTIDVTNSVSNKVVSPSPNQFQTSSPVSVLESSSSSYGGGKVMPVIPFKPAAMTGGRCGRARSKRPRPSTFNPRPSMQLMSPNASFTKTATPFEGVRTGCAEFNSFSELGHSLKIPKSSASMECKKKKKMKLSVPRPAEVNQNENPNPLSPQVAVRKCQHCEITKTPQWRAGPMGPKTLCNACGVRFKSGRLFPEYRPAASPTFVPSVHSNSHKKVLEMRVKTCNRTGSPPSFETLQTELVPNENNVADYV*	358
324	112	Kaladp0099s0106	Kalanchoe laxiflora	Eudicots	2	Kaladp0099s0106.2.p	MAGAGPSFADDLDCVNFFDQIDDLLDFPDESCKNNGESGILCEDFKDFPSVWTQSDPFPASESVFSGSNSNSTSDLSAELSVPYEDIAELEWLSTFVEDSFSAGNSLTIDVTNSVSNKVVSPSPNQFQTSSPVSVLESSSSSYGGGKVMPVIPFKPAAMTGGRCGRARSKRPRPSTFNPRPSMQLMSPNASFTKTATPFEGVRTGCAEFNSFSELGHSLKIPKSSASMECKKKKKMKLSVPRPAEVNQNENPNPLSPQVAVRKCQHCEITKTPQWRAGPMGPKTLCNACGVRFKSGRLFPEYRPAASPTFVPSVHSNSHKKVLEMRVKTCNRTGSPPSFETLQTELVPNENNVADYV*	358
325	113	Kaladp0101s0020	Kalanchoe laxiflora	Eudicots	2	Kaladp0101s0020.1.p	MRSWFLEKMSADPTSLVVEDLDCNSFFGHIEDLLDFPEVNNKNSHNAPLVAPGLAWNAPPYSFFNPDLLFIGKGSACTQDLAAELSIPYEDIVQMEWLSTFVEDSFSGGDSMTLDKKSFPSTKEASADAAVAPVQFLSSSPISVLESSSSSSCSEGSKALLVSPDSARVRGGCGRPRSKRPRPHTFKPGSAMQLISPAQSFTDTPQLSASHGAFQGNKFKQSPHLTTEQNKKRKMKPSSSPATPAAEMSNNETGAADPQSQAGVRKCLHCEITKTPQWRAGPMGPKTLCNACGVRHKSGRLFPEYRPAASPTFVPSLHSNSHKKVLEMRTATVHTPATTPPGGKMGSDTHPELIPNEKAILEYM*	365
326	113	Kaladp0101s0020	Kalanchoe laxiflora	Eudicots	2	Kaladp0101s0020.2.p	MSADPTSLVVEDLDCNSFFGHIEDLLDFPEVNNKNSHNAPLVAPGLAWNAPPYSFFNPDLLFIGKGSACTQDLAAELSIPYEDIVQMEWLSTFVEDSFSGGDSMTLDKKSFPSTKEASADAAVAPVQFLSSSPISVLESSSSSSCSEGSKALLVSPDSARVRGGCGRPRSKRPRPHTFKPGSAMQLISPAQSFTDTPQLSASHGAFQGNKFKQSPHLTTEQNKKRKMKPSSSPATPAAEMSNNETGAADPQSQAGVRKCLHCEITKTPQWRAGPMGPKTLCNACGVRHKSGRLFPEYRPAASPTFVPSLHSNSHKKVLEMRTATVHTPATTPPGGKMGSDTHPELIPNEKAILEYM*	357
327	114	Kaladp0500s0002	Kalanchoe laxiflora	Eudicots	2	Kaladp0500s0002.1.p	MDLSQKETAMLSDETKKRCAMCGTARTPLWRSGPAGPKDLTTDNASWFQFLQSLCNACGIKQRKRKALMCKNPDKKKQRQPTTTNPAASPPSTSTEPPSKSKPGLEKSCATNSRQSVKVGLAAFGKDLALLQRQRSLRRQRSEEEEAAMLLMSLSCSYVLG*	162
328	114	Kaladp0500s0002	Kalanchoe laxiflora	Eudicots	2	Kaladp0500s0002.2.p	MDLSQKETAMLSDETKKRCAMCGTARTPLWRSGPAGPKSLCNACGIKQRKRKALMCKNPDKKKQRQPTTTNPAASPPSTSTEPPSKSKPGLEKSCATNSRQSVKVGLAAFGKDLALLQRQRSLRRQRSEEEEAAMLLMSLSCSYVLG*	148
329	115	Kaladp0808s0031	Kalanchoe laxiflora	Eudicots	2	Kaladp0808s0031.1.p	MGKQGPCCHCGVASTPLWRNGPPDKPVLCNACGSRWRTKGSLTNYAPLHARAEPDDFVDPKEPRIKIAYGKYKEAGSLKRKRTYENAVNGSIASIYNDSFWKAMDDDASNRSSSGSAGSNFESYAYFGTTYDNKLTGPSRSVLVDRMKPAKRRTCIPRPKPSSIATLTKDLCTILHQQQSSRFSEEDLLFESDRSMFSGETGHGSYLIRDTSSLTREEDSEATSFSADNKSILGSETCSSPKGLLVHTSSKSVKFQTERHEEAERNTVQSGMSEILGSQGFPLTTINLKDVLNHEEFLRHLTDKEQEQLLRCLPCVDDSSLRSLFDGSHFVDSFSTFHRLITEGVSNASLPGVRSDDRSTFDRLALCNLIKSKSVELFNVMKKWKHHIAASAGYSETLV…	480
330	115	Kaladp0808s0031	Kalanchoe laxiflora	Eudicots	2	Kaladp0808s0031.2.p	MGKQGPCCHCGVASTPLWRNGPPDKPVLCNACGSRWRTKGSLTNYAPLHARAEPDDFVDPKEPRIKIAYGKYKEAGSLKRKRTYENAVNGSIASIYNDSFWKAMDDDASNRSSSGSAGSNFESYAYFGTTYDNKLTGPSRSVLVDRMKPAKRRTCIPRPKPSSIATLTKDLCTILHQQQSSRFSEEDLLFESDRSMFSGETGHGSYLIRDTSSLTREEDSEATSFSADNKSILGSETCSSPKGLLVHTSSKSVKFQTERHEEAERNTVQSGMSEILGSQGFPLTTINLKDVLNHEEFLRHLTDKEQEQLLRCLPCVDDSSLRSLFDGSHFVDSFSTFHRLITEGVSNASLPGVRSDDRSTFDRLALCNLIKSKSVELFNVMKV*	384
331	116	Kaladp1129s0041	Kalanchoe laxiflora	Eudicots	2	Kaladp1129s0041.1.p	MGKQGPCCHCGVASTPLWRNGPPDKPVLCNACGSRWRTKGNLTNYAPLHSRAEPDNFSDHKELRIKITYGRDKEDICPKRKRTNENAMTGSISSDYNDIFWKAMDDDTSNRSSSGSAISNSESCAQFGTTYFNEFTGPAQVVMADRTKPAKKRTCIPRPRSSSIAALTKNLCTILQQQQSSGFPVSSEEDLLFESDKSIFSAETGHGSYLIRDTSSMTREEDSEASSFSVNNKPYLGSETSFYPKPLPVHTSSIKGVADDIMSNNPTRHHEKTEERNSEESEISEILGSQSSALTTINLKDVFIHEEFLRHLTDEEQGQVLKCLPYVDDSRLSSCLQSLFDSFSTFQKLITEELFGASLPGITSDDCDTFNRLAFCNLLKSKSVELFNVMKKCKHSAAA…	512
332	116	Kaladp1129s0041	Kalanchoe laxiflora	Eudicots	2	Kaladp1129s0041.2.p	MGKQGPCCHCGVASTPLWRNGPPDKPVLCNACGSRWRTKGNLTNYAPLHSRAEPDNFSDHKELRIKITYGRDKEDICPKRKRTNENAMTGSISSDYNDIFWKAMDDDTSNRSSSGSAISNSESCAQFGTTYFNEFTGPAQVVMADRTKPAKKRTCIPRPRSSSIAALTKNLCTILQQQQSSGFPVSSEEDLLFESDKSIFSAETGHGSYLIRDTSSMTREEDSEASSFSVNNKPYLGSETSFYPKPLPVHTSSIKGVADDIMSNNPTRHHEKTEERNSEESEISEILGSQSSALTTINLKDVFIHEEFLRHLTDEEQGQVLKCLPYVDDSRLSSW*	336
333	117	0010s0020	Kalanchoe marnieriana	Eudicots	6	Kalax.0010s0020.1.p	MSVSPSSDGPKKEVPDYIGFFTHELQDLMSGADVAGDDFFPLLGFKSDAAGREMRGDDVNESLGGGLKKPGSLFCDGLGGELSDYKKEKLKGLLKQSVSVFTQEVDQMVEVVLATCQLQHRLRSKGTASSSQGSASGNNERARSSEKMKRGKFTSPKTSDAPAPVRPPANIESVEEERSRAVRTGGTTGWTTGELSTQGYLERPRKFRSMIDILSQNGQSCAHCNTTQAPMWRKTPSGARICDFCGLRLRKRGMQLSPQKKYQTITGSLQEADNKDEEVTDDLKFLLGNDRLQVEQTMKKYADEISASLGLLEQQLEGFLDNVTSKCRSMTFFEKQSLWSLIKDLPPENFDRVVEIIKRSRGLDQRDENDILVDLEDTDNAVLWRLYYYAKAVENARNL…	402
334	117	0010s0020	Kalanchoe marnieriana	Eudicots	6	Kalax.0010s0020.2.p	MSVSPSSDGPKKEVPDYIGFFTHELQDLMSGADVAGDDFFPLLGFKSDAAGREMRGDDVNESLGGGLKKPGSLFCDGLGGELSDYKKEKLKGLLKQSVSVFTQEVDQMVEVVLATCQLQHRLRSKGTASSSQGSASGNNERARSSEKMKRGKFTSPKTSDAPAPVRPPANIESVEEGYLERPRKFRSMIDILSQNGQSCAHCNTTQAPMWRKTPSGARICDFCGLRLRKRGMQLSPQKKYQTITGSLQEADNKDEEVTDDLKFLLGNDRLQVEQTMKKYADEISASLGLLEQQLEGFLDNVTSKCRSMTFFEKQSLWSLIKDLPPENFDRVVEIIKRSRGLDQRDENDILVDLEDTDNAVLWRLYYYAKAVENARNLVG*	380
335	117	0010s0020	Kalanchoe marnieriana	Eudicots	6	Kalax.0010s0020.3.p	MVEVVLATCQLQHRLRSKGTASSSQGSASGNNERARSSEKMKRGKFTSPKTSDAPAPVRPPANIESVEEERSRAVRTGGTTGWTTGELSTQGYLERPRKFRSMIDILSQNGQSCAHCNTTQAPMWRKTPSGARICDFCGLRLRKRGMQLSPQKKYQTITGSLQEADNKDEEVTDDLKFLLGNDRLQVEQTMKKYADEISASLGLLEQQLEGFLDNVTSKCRSMTFFEKQSLWSLIKDLPPENFDRVVEIIKRSRGLDQRDENDILVDLEDTDNAVLWRLYYYAKAVENARNLVG*	295
336	117	0010s0020	Kalanchoe marnieriana	Eudicots	6	Kalax.0010s0020.4.p	MVEVVLATCQLQHRLRSKGTASSSQGSASGNNERARSSEKMKRGKFTSPKTSDAPAPVRPPANIESVEEGYLERPRKFRSMIDILSQNGQSCAHCNTTQAPMWRKTPSGARICDFCGLRLRKRGMQLSPQKKYQTITGSLQEADNKDEEVTDDLKFLLGNDRLQVEQTMKKYADEISASLGLLEQQLEGFLDNVTSKCRSMTFFEKQSLWSLIKDLPPENFDRVVEIIKRSRGLDQRDENDILVDLEDTDNAVLWRLYYYAKAVENARNLVG*	273
337	117	0010s0020	Kalanchoe marnieriana	Eudicots	6	Kalax.0010s0020.5.p	MSVSPSSDGPKKEVPDYIGFFTHELQDLMSGADVAGDDFFPLLGFKSDAAGREMRGDDVNESLGGGLKKPGSLFCDGLGGELSDYKKEKLKGLLKQSVSVFTQEVDQMVEVVLATCQLQHRLRSKGTASSSQGSASGNNERARSSEKMKRGKFTSPKTSDAPAPVRPPANIESVEEGYLERPRKFRSMIDILSQNGQSCAHCNTTQAPMWRKTPSGARICDFCGLRLRKRGMQLSPQKKYQTITGSLQEADNKDEEVTDDLKFLLGNDRLQVEQTMKKYADEISASLGLLEQQLEGFLDNVTSKCRSMTFFEKQSLWSLIKDLPPENFDRVVEIIKRSRGLDQRDENDILVDLEDTDNAVLWRLYYYAKAVENARNLVG*	380
338	117	0010s0020	Kalanchoe marnieriana	Eudicots	6	Kalax.0010s0020.6.p	MTRHHHLARIGGTNNKQDFIFLCKALLLMILFQGYLERPRKFRSMIDILSQNGQSCAHCNTTQAPMWRKTPSGARICDFCGLRLRKRGMQLSPQKKYQTITGSLQEADNKDEEVTDDLKFLLGNDRLQVEQTMKKYADEISASLGLLEQQLEGFLDNVTSKCRSMTFFEKQSLWSLIKDLPPENFDRVVEIIKRSRGLDQRDENDILVDLEDTDNAVLWRLYYYAKAVENARNLVG*	237
339	118	0024s0106	Kalanchoe marnieriana	Eudicots	2	Kalax.0024s0106.1.p	MAGAGPIFADDLDCVNFFDQIDDLLDFPDESCKNNGESGILCEDFKDFPSIWTQSDPFPASESVFSGSNSNSTSDLSAELSVPYEDIAELEWLSTFVEDSFSAGNSLTIDVTNSVPNKVVSPSPNQFQTSSPVSVLESSSSSYGGGKVMPVIPFKPAAMTGGRCGRARSKRPRPSTFNPRPSMQLMSPKASFTKTATPFEGVRTGCAEFNSFSELGHSLKIPKSSASMECKKKKKMKLSVPHPAEVNQNENPNPLSPQVAVRKCQHCEITKTPQWRAGPMGPKTLCNACGVRFKSGRLFPEYRPAASPTFVPSVHSNSHKKVLEMRVKTCNRTGSPPSFETLQTELVPNENHVVDYV*	358
340	118	0024s0106	Kalanchoe marnieriana	Eudicots	2	Kalax.0024s0106.2.p	MAGAGPIFADDLDCVNFFDQIDDLLDFPDESCKNNGESGILCEDFKDFPSIWTQSDPFPASESVFSGSNSNSTSDLSAELSVPYEDIAELEWLSTFVEDSFSAGNSLTIDVTNSVPNKVVSPSPNQFQTSSPVSVLESSSSSYGGGKVMPVIPFKPAAMTGGRCGRARSKRPRPSTFNPRPSMQLMSPKASFTKTATPFEGVRTGCAEFNSFSELGHSLKIPKSSASMECKKKKKMKLSVPHPAEVNQNENPNPLSPQVAVRKCQHCEITKTPQWRAGPMGPKTLCNACGVRFKSGRLFPEYRPAASPTFVPSVHSNSHKKVLEMRVKTCNRTGSPPSFETLQTELVPNENHVVDYV*	358
341	119	0033s0144	Kalanchoe marnieriana	Eudicots	4	Kalax.0033s0144.1.p	MGFFDTAPSACFIDDLLNFNIDDTDRDKANGSKNPKSLSPPNTFFPLPESEEEEELEWLSNKDVFPSVETFVDVIPVEPSTAVLKHVSPVSVLENSISSFGSNSSNDSNAVITTCCIGRGLTPPIRRPRSRGSQKRRRGGFVDISSQQWFIYCSSIHTNKTGNNAAKALGTASGITSRKCKHCGSEKTPQWRAGPDGPKTLCNACGVRYKSGRLCPEYRPASSPTFSSAVHSNSHRKIVEMKKMKQHDGQPCG*	254
342	119	0033s0144	Kalanchoe marnieriana	Eudicots	4	Kalax.0033s0144.2.p	MEVKLESEEEEELEWLSNKDVFPSVETFVDVIPVEPSTAVLKHVSPVSVLENSISSFGSNSSNDSNAVITTCCIGRGLTPPIRRPRSRGSQKRRRGGFVDISSQQWFIYCSSIHTNKTGNNAAKALGTASGITSRKCKHCGSEKTPQWRAGPDGPKTLCNACGVRYKSGRLCPEYRPASSPTFSSAVHSNSHRKIVEMKKMKQHDGQPCG*	211
343	119	0033s0144	Kalanchoe marnieriana	Eudicots	4	Kalax.0033s0144.3.p	MGFFDTAPSACFIDDLLNFNIDDTDRDKANGSKNPKSLSPPNTFFPLPESEEEEELEWLSNKDVFPSVETFVDVIPVEPSTAVLKHVSPVSVLENSISSFGSNSSNDSNAVITTCCIGRGLTPPIRRPRSRGSQKRRRGGFVDISSQQWFIYCSSIHTNKTGNNAAKALGTASGITSRKCKHCGSEKTPQWRAGPDGPKTLCNACGVRYKSGRLCPEYRPASSPTFSSAVHSNSHRKIVEMKKMKQHDGQPCG*	254
344	119	0033s0144	Kalanchoe marnieriana	Eudicots	4	Kalax.0033s0144.4.p	MEVKLESEEEEELEWLSNKDVFPSVETFVDVIPVEPSTAVLKHVSPVSVLENSISSFGSNSSNDSNAVITTCCIGRGLTPPIRRPRSRGSQKRRRGGFVDISSQQWFIYCSSIHTNKTGNNAAKALGTASGITSRKCKHCGSEKTPQWRAGPDGPKTLCNACGVRYKSGRLCPEYRPASSPTFSSAVHSNSHRKIVEMKKMKQHDGQPCG*	211
345	120	0046s0069	Kalanchoe marnieriana	Eudicots	2	Kalax.0046s0069.1.p	MVSGMMDDGSECGGLASKKLCVDCGTSKTPLWRGGPAGPKSLCNACGIRSRKRRRALLESTEADENKKKMIGKKMKHMINSNSDSNGSHNSSSSSSSNNGHLECSRKDRLTAMWDILKPRKVRMEELNEEQEAAVLLMAMSHGYDRC*	148
346	120	0046s0069	Kalanchoe marnieriana	Eudicots	2	Kalax.0046s0069.2.p	MVSGMMDDGSECGGLASKKLCVDCGTSKTPLWRGGPAGPKSLCNACGIRSRKRRRALLESTEADENKKKMIGKKMKHMINSNSDSNGSHNSSSSSSSNNGHLECSRKDRLTAMWDILKPRKVRMEELNEEQEAAVLLMAMSHGYDRC*	148
347	121	0053s0107	Kalanchoe marnieriana	Eudicots	2	Kalax.0053s0107.1.p	MEYCIEARALKPSMRREIDVRPNQSLAVDEFVYETEVHGGGFVEDFLIDDLLDFPEKEVEEEEKDSLSGCSAELETDENGNSTVTGEGDFLSQADDAAAGLAVPQDDLADLEWVSRFVDDTMPEFPPLYNSRKDKSGVSGRKSSGVGSLPVQLKQPRQIEPLTIPAKPRTKRRRIGRVWSLNSSAASESSTASSSLSSSSIISIPLQFGFRKPLAKKQKTNSEPVQPGDSTGRRCSHCQVQKTPQWRAGPEGAKTLCNACGVRFKSGRLYPEYRPACSPTFRSDVHSNSHRKVLEMRKKKEVGTGGSGLAVQSC*	315
348	121	0053s0107	Kalanchoe marnieriana	Eudicots	2	Kalax.0053s0107.2.p	MEYCIEARALKPSMRREIDVRPNQSLAVDEFVYETEVHGGGFVEDFLIDDLLDFPEKEVEEEEKDSLSGCSAELETDENGNSTVTGEGDFLSQADDAAAGLAVPDDLADLEWVSRFVDDTMPEFPPLYNSRKDKSGVSGRKSSGVGSLPVQLKQPRQIEPLTIPAKPRTKRRRIGRVWSLNSSAASESSTASSSLSSSSIISIPLQFGFRKPLAKKQKTNSEPVQPGDSTGRRCSHCQVQKTPQWRAGPEGAKTLCNACGVRFKSGRLYPEYRPACSPTFRSDVHSNSHRKVLEMRKKKEVGTGGSGLAVQSC*	314
349	122	0077s0058	Kalanchoe marnieriana	Eudicots	2	Kalax.0077s0058.1.p	MGFFDTAPSACFIDDLLNFNIDDTDRDKANGSKNPKSLSPPNTFFPLPESEEEEELEWLSNKDVFPSVETFVDVIPVEPSTAVLKHVSPVSVLENSISSFGSNNSNDSNAVITTCCIGRGLAPPIRRPRSRGSQKRRRGGFVDISSQQWFICCSSIHANKTGNNATKASGTASGITGRKCKHCGSEKTPQWRAGPDGPKTLCNACGVRYKSGRLCPEYRPASSPTFSSAVHSNSHRKILEMKKMKQHNGKPCG*	254
350	122	0077s0058	Kalanchoe marnieriana	Eudicots	2	Kalax.0077s0058.2.p	MEVKLESEEEEELEWLSNKDVFPSVETFVDVIPVEPSTAVLKHVSPVSVLENSISSFGSNNSNDSNAVITTCCIGRGLAPPIRRPRSRGSQKRRRGGFVDISSQQWFICCSSIHANKTGNNATKASGTASGITGRKCKHCGSEKTPQWRAGPDGPKTLCNACGVRYKSGRLCPEYRPASSPTFSSAVHSNSHRKILEMKKMKQHNGKPCG*	211
351	123	0077s0059	Kalanchoe marnieriana	Eudicots	4	Kalax.0077s0059.1.p	MGFFDTAPSACFIDDLLNFNIDDTDHDKANGSKNPKSLSPPNTFFPLPESEEEEELEWLSNKDVFPSVETFVDVIPVEPSTAVLKHVSPVSVLENSISSFGSNSSNDSNAVITTCCIGRGLAPPIRRPRSRGSQKRRRGGFVDISSQQWFIYCSSIHANKTGNNAAKASGTASGITSRKCKHCGSEKTPQWRAGPDGPKTLCNACGVRYKSGRLCPEYRPASSPTFSSAVHSNSHRKIVEMKKMKQHDGQPCG*	254
352	123	0077s0059	Kalanchoe marnieriana	Eudicots	4	Kalax.0077s0059.2.p	MEVKLESEEEEELEWLSNKDVFPSVETFVDVIPVEPSTAVLKHVSPVSVLENSISSFGSNSSNDSNAVITTCCIGRGLAPPIRRPRSRGSQKRRRGGFVDISSQQWFIYCSSIHANKTGNNAAKASGTASGITSRKCKHCGSEKTPQWRAGPDGPKTLCNACGVRYKSGRLCPEYRPASSPTFSSAVHSNSHRKIVEMKKMKQHDGQPCG*	211
353	123	0077s0059	Kalanchoe marnieriana	Eudicots	4	Kalax.0077s0059.3.p	MGFFDTAPSACFIDDLLNFNIDDTDHDKANGSKNPKSLSPPNTFFPLPESEEEEELEWLSNKDVFPSVETFVDVIPVEPSTAVLKHVSPVSVLENSISSFGSNSSNDSNAVITTCCIGRGLAPPIRRPRSRGSQKRRRGGFVDISSQQWFIYCSSIHANKTGNNAAKASGTASGITSRKCKHCGSEKTPQWRAGPDGPKTLCNACGVRYKSGRLCPEYRPASSPTFSSAVHSNSHRKIVEMKKMKQHDGQPCG*	254
354	123	0077s0059	Kalanchoe marnieriana	Eudicots	4	Kalax.0077s0059.4.p	MEVKLESEEEEELEWLSNKDVFPSVETFVDVIPVEPSTAVLKHVSPVSVLENSISSFGSNSSNDSNAVITTCCIGRGLAPPIRRPRSRGSQKRRRGGFVDISSQQWFIYCSSIHANKTGNNAAKASGTASGITSRKCKHCGSEKTPQWRAGPDGPKTLCNACGVRYKSGRLCPEYRPASSPTFSSAVHSNSHRKIVEMKKMKQHDGQPCG*	211
355	124	0114s0058	Kalanchoe marnieriana	Eudicots	2	Kalax.0114s0058.1.p	MSSDYSNESINMQTLMENADEDAFVDGEQFADSGVAGQFEHHLVGDDGVRDGAFTDPIEAVHPHRHSMSAPPPDVAFSTACSPSQLTLSFHGEVYVFDDVSAEKVQAVLLLLGGYEVPGGDHTGLKPQNQRSAGDVYGRAMTPTLRAAALRRFREKKKDRCFEKKICYTVRKEVAHRMKRNKGQFVSSKASSEDIGSGSSDGNAYPGAVKEEHETSCKNCGTGSKHTPMMRRGPEGPRTLCNACGLKWANKVRSRRHPLSPTRVLELFLLVMILL*	276
356	124	0114s0058	Kalanchoe marnieriana	Eudicots	2	Kalax.0114s0058.2.p	MSSDYSNESINMQTLMENADEDAFVDGEQFADSGVAGQFEHHLVGDDGVRDGAFTDPIEAVHPHRHSMSAPPPDVAFSTACSPSQLTLSFHGEVYVFDDVSAEKVQAVLLLLGGYEVPGGDHTGLKPQNQRSAGDVYGRAMTPTLRAAALRRFREKKKDRCFEKKICYTVRKEVAHRMKRNKGQFVSSKASSEDIGSGSSDGNAYPGAVKEEHETSCKNCGTGSKHTPMMRRGPEGPRTLCNACGLKWANKVVLGQCPRN*	261
357	125	0131s0017	Kalanchoe marnieriana	Eudicots	2	Kalax.0131s0017.1.p	MRSWFLEKMSADPTSLAVEDLDCNSFFGHIEDLLDFPEVNNKNSHNAPLVGPGLAWNAPPYSFFNPDSLFIGKGSACTQDLAAELSIPYEDIVQMEWLSTFVEDSFSGGDGMTLDKKSFPSTKEASAEAAVAPVQFLSSSPISVLESSSSSSCSEGSKVLLVSPDSARVRGGCGRPRSKRPRPHTFKPGSAMQLISPAQSFTDTPQLSASHGAFQGNSFKQSPHLTTEQNKKRKMKPSSSPATPAAEMSDNETGGADLQSQAGVRKCLHCEITKTPQWRAGPMGPKTLCNACGVRHKSGRLFPEYRPAASPTFVPSLHSNSHKKVLEMRTATVHTPATTPPGGKMGSDTHPELIPNEKAILEYM*	365
358	125	0131s0017	Kalanchoe marnieriana	Eudicots	2	Kalax.0131s0017.2.p	MSADPTSLAVEDLDCNSFFGHIEDLLDFPEVNNKNSHNAPLVGPGLAWNAPPYSFFNPDSLFIGKGSACTQDLAAELSIPYEDIVQMEWLSTFVEDSFSGGDGMTLDKKSFPSTKEASAEAAVAPVQFLSSSPISVLESSSSSSCSEGSKVLLVSPDSARVRGGCGRPRSKRPRPHTFKPGSAMQLISPAQSFTDTPQLSASHGAFQGNSFKQSPHLTTEQNKKRKMKPSSSPATPAAEMSDNETGGADLQSQAGVRKCLHCEITKTPQWRAGPMGPKTLCNACGVRHKSGRLFPEYRPAASPTFVPSLHSNSHKKVLEMRTATVHTPATTPPGGKMGSDTHPELIPNEKAILEYM*	357
359	126	0168s0072	Kalanchoe marnieriana	Eudicots	3	Kalax.0168s0072.1.p	MAGGGPSFADDFDCGNFFDQIDDLLDFPDESCNNNGESGLLCEDFKDFPSIWTQPDTFPGSESVFSGSNSHSASDLSAELSVPYEDIAELEWLSTFVEDSFSAGNSLTIDVTNSVPSKVVSPSANQFRTSSPVSVLESSSSSYAGGKVMPVKPALPTGGRCGRARSKRPRPSTFSPRPSMQLISPTASFTRAATLFDVGKTGCAEFESFNDTGYSLKMSKSAGKMEHKKKKKMKLSADVNQNENPNPLSPEVAVRKCQHCEITKTPQWRAGPLGPKTLCNACGVRYKSGRLFPEYRPAASPTFVPSVHSNSHKKVLEMRVKACDRTPLVGDSSKIELIPNKNPLVDYM*	349
360	126	0168s0072	Kalanchoe marnieriana	Eudicots	3	Kalax.0168s0072.2.p	MAGGGPSFADDFDCGNFFDQIDDLLDFPDESCNNNGESGLLCEDFKDFPSIWTQPDTFPGSESVFSGSNSHSASDLSAELSVPYEDIAELEWLSTFVEDSFSAGNSLTIDVTNSVPSKVVSPSANQFRTSSPVSVLESSSSSYAGGKVMPVKPALPTGGRCGRARSKRPRPSTFSPRPSMQLISPTASFTRAATLFDVGKTGCAEFESFNDTGYSLKMSKSAGKMEHKKKKKMKLSADVNQNENPNPLSPEVAVRKCQHCEITKTPQWRAGPLGPKTLCNACGVRYKSGRLFPEYRPAASPTFVPSVHSNSHKKVLEMRVKACDRTPLVGDSSKIELIPNKNPLVDYM*	349
361	126	0168s0072	Kalanchoe marnieriana	Eudicots	3	Kalax.0168s0072.3.p	MAGGGPSFADDFDCGNFFDQIDDLLDFPDESCNNNGESGLLCEDFKDFPSIWTQPDTFPGSESVFSGSNSHSASDLSAELSVPYEDIAELEWLSTFVEDSFSAGNSLTIDVTNSVPSKVVSPSANQFRTSSPVSVLESSSSSYAGGKVMPVKPALPTGGRCGRARSKRPRPSTFSPRPSMQLISPTASFTRAATLFDVGKTGCAEFESFNDTGYSLKMSKSAGKMEHKKKKKMKLSADVNQNENPNPLSPEVAVRKCQHCEITKTPQWRAGPLGPKTLCNACGVRYKSGRLFPEYRPAASPTFVPSVHSNSHKKVLEMRVKACDRTPLVGDSSKIELIPNKNPLVDYM*	349
362	127	0242s0027	Kalanchoe marnieriana	Eudicots	2	Kalax.0242s0027.1.p	MVSGMMDDGSECGGLASKKLCVDCGTSKTPLWRGGPAGPKSLCNACGIRSRKRRRALLESTEADENKKKMIGKKMKHMINSNSDSNGSHNSSSSSSSNNGHLECSRKDRLTAMWDILKPRKVRMEELNEEQEAAVLLMAMSYGYDRC*	148
363	127	0242s0027	Kalanchoe marnieriana	Eudicots	2	Kalax.0242s0027.2.p	MVSGMMDDGSECGGLASKKLCVDCGTSKTPLWRGGPAGPKSLCNACGIRSRKRRRALLESTEADENKKKMIGKKMKHMINSNSDSNGSHNSSSSSSSNNGHLECSRKDRLTAMWDILKPRKVRMEELNEEQEAAVLLMAMSYGYDRC*	148
364	128	0290s0033	Kalanchoe marnieriana	Eudicots	3	Kalax.0290s0033.1.p	MSVSPSSDGPKKEVPDYIGFFTHELEDLMSGADVSGDDFFPLLGFKSDTAGREMRGDDANESREGGGGLKKSGSLFCDGLGGELSDYKKEKLKGLLKQSVSIFTQEVDQMVEVVLATCQLQHRLRSKGTASSSQGSASGNNERARSSEKMKRGKFTSPKTSDAPAPVRPPANIESVEEERSRAVRTGGTTGWTTGELSTQGYLERPRKFRSMIDILSQNGQSCAHCNTTQAPMWRKTPSGARICDFCGLRLRKRGMQLSPQKKDQTITGSLQEADNKDEEVTDDLKFLLGNDRLQVEQTMKKYADEISASLGLLEQQLEGFLDNVTSKCRSMTFFEKQSLWSLIKDLPPENFDRVVEIIKRSRGLDQRDENDILVDLEDTDNAVLWRLYYYAKAVENAR…	404
365	128	0290s0033	Kalanchoe marnieriana	Eudicots	3	Kalax.0290s0033.2.p	MSVSPSSDGPKKEVPDYIGFFTHELEDLMSGADVSGDDFFPLLGFKSDTAGREMRGDDANESREGGGGLKKSGSLFCDGLGGELSDYKKEKLKGLLKQSVSIFTQEVDQMVEVVLATCQLQHRLRSKGTASSSQGSASGNNERARSSEKMKRGKFTSPKTSDAPAPVRPPANIESVEEGYLERPRKFRSMIDILSQNGQSCAHCNTTQAPMWRKTPSGARICDFCGLRLRKRGMQLSPQKKDQTITGSLQEADNKDEEVTDDLKFLLGNDRLQVEQTMKKYADEISASLGLLEQQLEGFLDNVTSKCRSMTFFEKQSLWSLIKDLPPENFDRVVEIIKRSRGLDQRDENDILVDLEDTDNAVLWRLYYYAKAVENARNLVG*	382
366	128	0290s0033	Kalanchoe marnieriana	Eudicots	3	Kalax.0290s0033.3.p	MSVSPSSDGPKKEVPDYIGFFTHELEDLMSGADVSGDDFFPLLGFKSDTAGREMRGDDANESREGGGGLKKSGSLFCDGLGGELSDYKKEKLKGLLKQSVSIFTQEVDQMVEVVLATCQLQHRLRSKGTASSSQGSASGNNERARSSEKMKRGKFTSPKTSDAPAPVRPPANIESVEEGYLERPRKFRSMIDILSQNGQSCAHCNTTQAPMWRKTPSGARICDFCGLRLRKRGMQLSPQKKDQTITGSLQEADNKDEEVTDDLKFLLGNDRLQVEQTMKKYADEISASLGLLEQQLEGFLDNVTSKCRSMTFFEKQSLWSLIKDLPPENFDRVVEIIKRSRGLDQRDENDILVDLEDTDNAVLWRLYYYAKAVENARNLVG*	382
367	129	0324s0006	Kalanchoe marnieriana	Eudicots	2	Kalax.0324s0006.1.p	MAGGGPSFADDFDCGNFFDQIDDLLDFPDESCNNNGESGLLCEDFKDFPSIWTQPDTFPGSESVFSGSNSHSASDLSAELSVPYEDIAELEWLSTFVEDSFSAGNSLTIDVTNSVPSKVVSPSANQFRTSSPVSVLESSSSSYAGGKVMPVKPALPTGGRCGRARSKRPRPSTFSPRPSMQLISPTASFTRPATLFDVGKTGCAEFESFNDTGYSLKMSESAGKMEHKKKKMKLSADVNQNKNPNPLSPEVAVRKCQHCEITKTPQWRAGPLGPKTLCNACGVRYKSGRLFPEYRPAASPTFVPSVHSNSHKKVLEMRVKACDRTPLVGDSFKIELIPNKNPLVDYM*	348
368	129	0324s0006	Kalanchoe marnieriana	Eudicots	2	Kalax.0324s0006.2.p	MAGGGPSFADDFDCGNFFDQIDDLLDFPDESCNNNGESGLLCEDFKDFPSIWTQPDTFPGSESVFSGSNSHSASDLSAELSVPYEDIAELEWLSTFVEDSFSAGNSLTIDVTNSVPSKVVSPSANQFRTSSPVSVLESSSSSYAGGKVMPVKPALPTGGRCGRARSKRPRPSTFSPRPSMQLISPTASFTRPATLFDVGKTGCAEFESFNDTGYSLKMSESAGKMEHKKKKMKLSADVNQNKNPNPLSPEVAVRKCQHCEITKTPQWRAGPLGPKTLCNACGVRYKSGRLFPEYRPAASPTFVPSVHSNSHKKVLEMRVKACDRTPLVGDSFKIELIPNKNPLVDYM*	348
369	130	0424s0008	Kalanchoe marnieriana	Eudicots	2	Kalax.0424s0008.1.p	MEQGSNSSQNKQKIDTTLKLGLPQFHREHNSPELIPKPNPKSKGPKVVPGRVCEFCGCTETPTWRRGPSGPNTLCNRCGLRYMRNQKKAKNAEA*	95
370	130	0424s0008	Kalanchoe marnieriana	Eudicots	2	Kalax.0424s0008.2.p	MEQGSNSSQNKQKIDTTLKLGLPQFHREHNSPELIPKPNPKSKGPKVVPGRVCEFCGCTETPTWRRGPSGPNTLCNRCGLRYMRNQKKAKNAEA*	95
371	131	0461s0023	Kalanchoe marnieriana	Eudicots	2	Kalax.0461s0023.1.p	MDLSQKETAMVSDETKKRCAMCGTARTPLWRSGPAGPKDLTTDNVSWFQFLQSLCNACGIKQRKRKALMCKNPDKKKQRQPTTTNPAASPPSTSTEPPSKSKPGVEKSCATNSRQSVKVGLAAFGKDLALLQRQRSLRRQRSEEEEAAVLLMSLSCSYVLG*	162
372	131	0461s0023	Kalanchoe marnieriana	Eudicots	2	Kalax.0461s0023.2.p	MDLSQKETAMVSDETKKRCAMCGTARTPLWRSGPAGPKSLCNACGIKQRKRKALMCKNPDKKKQRQPTTTNPAASPPSTSTEPPSKSKPGVEKSCATNSRQSVKVGLAAFGKDLALLQRQRSLRRQRSEEEEAAVLLMSLSCSYVLG*	148
373	132	0641s0002	Kalanchoe marnieriana	Eudicots	2	Kalax.0641s0002.1.p	MGKQGPCCHCGVASTPLWRNGPPDKPVLCNACGSRWRTKGNLTNYAPLHSRAEPDNFGDHKELRIKITYGRDKEDICPKRKQTNENAMTGSISSNYNDIFWKAMDDDTSNRSSSGSAISNSESCAQFGTTYFNEFTGPAQVVMADRTKPAKKRTCIPRPRSSSIAALTKDLCTILHQQQSSGFSVSSEEDLLFESDKSIFSAETGHGSYLIRDTSSMTREEDSEASSFSVNNKPYLGSETSFYPKPLPVHTSSIKGVADDIMSNNPTRHHEKTEERNSEESEISEILGSQSSALTTINLKDVFNHEEFLRHLTDEEQGQVLKCLPYVDDSRLSSCLQSLFDSFSTFQKLITEELFGASLPGITSDDCDTFNRLAFCNLLKSKSVELFNVMKKCKHSAAA…	512
374	132	0641s0002	Kalanchoe marnieriana	Eudicots	2	Kalax.0641s0002.2.p	MGKQGPCCHCGVASTPLWRNGPPDKPVLCNACGSRWRTKGNLTNYAPLHSRAEPDNFGDHKELRIKITYGRDKEDICPKRKQTNENAMTGSISSNYNDIFWKAMDDDTSNRSSSGSAISNSESCAQFGTTYFNEFTGPAQVVMADRTKPAKKRTCIPRPRSSSIAALTKDLCTILHQQQSSGFSVSSEEDLLFESDKSIFSAETGHGSYLIRDTSSMTREEDSEASSFSVNNKPYLGSETSFYPKPLPVHTSSIKGVADDIMSNNPTRHHEKTEERNSEESEISEILGSQSSALTTINLKDVFNHEEFLRHLTDEEQGQVLKCLPYVDDSRLSSCLQSLFDSFSTFQKLITEELFGASLPGITSDDCDTFNRLAFCNLLKSKSVELFNVMKV*	393
375	133	1012s0012	Kalanchoe marnieriana	Eudicots	2	Kalax.1012s0012.1.p	MAGVGPSFADDLDCVNFFDQIDDLLDFPDESCKNNGESGILCEDFKDFPSVWTQSDPFPASESVFSGSNSNSTSDLSAELSVPYEDIAELEWLSTFVEDSFSAGNSLTIDVTNSVSNKVVSPSPNQFQTSSPVSVLESSSSSYGGGKVMPVIPFKPAAMTGGRCGRARSKRPRPSTFNPRPSMQLMSPNASFTKTATPFEGVRTGCAEFNSFSELGHSLKIPKSSASMECKKKKKMKLSVPRPAEVNQNENPNPLSPQVAVRKCQHCEITKTPQWRAGPMGPKTLCNACGVRFKSGRLFPEYRPAASPTFVPSVHSNSHKKVLEMRVKTCNRTGSPPSFETLQTELVPNENNVADYV*	358
376	133	1012s0012	Kalanchoe marnieriana	Eudicots	2	Kalax.1012s0012.2.p	MAGVGPSFADDLDCVNFFDQIDDLLDFPDESCKNNGESGILCEDFKDFPSVWTQSDPFPASESVFSGSNSNSTSDLSAELSVPYEDIAELEWLSTFVEDSFSAGNSLTIDVTNSVSNKVVSPSPNQFQTSSPVSVLESSSSSYGGGKVMPVIPFKPAAMTGGRCGRARSKRPRPSTFNPRPSMQLMSPNASFTKTATPFEGVRTGCAEFNSFSELGHSLKIPKSSASMECKKKKKMKLSVPRPAEVNQNENPNPLSPQVAVRKCQHCEITKTPQWRAGPMGPKTLCNACGVRFKSGRLFPEYRPAASPTFVPSVHSNSHKKVLEMRVKTCNRTGSPPSFETLQTELVPNENNVADYV*	358
377	134	1215s0006	Kalanchoe marnieriana	Eudicots	2	Kalax.1215s0006.1.p	MGKQGPCCHCGVASTPLWRNGPPDKPVLCNACGSRWRTKGSLTNYAPLHARAEPDDFVDPKESRIKIAYGKYKEAGSLKRKRTYENSVNGSIASIYNDSFWKAMDDDASNRSSSGSAGSNSESYAYFGTTYDNKLTGPTGSVLVDRMKPAKKRTCIPRPKPSSIATLTKDLCTILHQQRSSGFSEEDLLFESDRSMFSGETGHGSYLIRDTSSLTREEDSEATSFSADNKSILGSETCSSPKELLVHTSCKSVKFHTEGHEEAERNTKQSGMSEILGSQGFPLTTINLKDVLNHEEFLRHLTNKEQGQLLKCLPCVDDSSLRSLFDGSHFVDSFSTGVSNASLPGVRSDYCSTVDRLALGNLIKSKSVDLFNVMKKWKHHIAASAGYSETLVKAPKPVW…	473
378	134	1215s0006	Kalanchoe marnieriana	Eudicots	2	Kalax.1215s0006.2.p	MGKQGPCCHCGVASTPLWRNGPPDKPVLCNACGSRWRTKGSLTNYAPLHARAEPDDFVDPKESRIKIAYGKYKEAGSLKRKRTYENSVNGSIASIYNDSFWKAMDDDASNRSSSGSAGSNSESYAYFGTTYDNKLTGPTGSVLVDRMKPAKKRTCIPRPKPSSIATLTKDLCTILHQQRSSGFSEEDLLFESDRSMFSGETGHGSYLIRDTSSLTREEDSEATSFSADNKSILGSETCSSPKELLVHTSCKSVKFHTEGHEEAERNTKQSGMSEILGSQGFPLTTINLKDVLNHEEFLRHLTNKEQGQLLKCLPCVDDSSLRSLFDGSHFVDSFSTGVSNASLPGVRSDYCSTVDRLALGNLIKSKSVDLFNVMKV*	377
379	135	LPERR01G13070	Leersia perrieri	Monocots	2	LPERR01G13070.1	MGSTDRKVVGIGVGEEGRRSCVECRATTTPMWRSGPTGPRSLCNACGIRYRKKRRQDLGLDLNQPQKQNGEVIPEVKDSNSNSSSGSSSSNLQVVQKRRLLMGVEEAALLLMTLSSPSASTLLHG	125
380	135	LPERR01G13070	Leersia perrieri	Monocots	2	LPERR01G13070.2	MGSTDRKVVGIGVGEEGRRSCVECRATTTPMWRSGPTGPRSLCNACGIRYRKKRRQDLGLDLNQPQKQNGEVIPEVKDSNSNSSSGSSSSNLQVVQKRRLLMGVEEAALLLMTLSSPSASTLLHG	125
381	136	LPERR02G03330	Leersia perrieri	Monocots	6	LPERR02G03330.2	MSGHHEAKPYQPRRGPERPPPPPAAEEAAAAAEAEAAAPPAAAEAEAEVEAMEPYEQQHQQEEEYEEGEEEGEEEEYEGAEAVPMDADASAMAAAAGEMVPVAGAEAGGYPHVASNTLTLSFQGEVYVFESVSAERVQAVLLLLGGRELAPGSGSVPSSSTAYSKKMNFPHRMASLMRFREKRKERNFDKKIRYTVRKEVALRMQRNRGQFTSSKSKADEATSSVTSPEGLPNWGAVEGRPPSAAECHHCGISATSTPMMRRGPDGPRTLCNACGLMWANKGMLREVTKSSPVPLQVVPAGTNDVQNGIVEAPGLDQQNSASKAVEEAIPAANGHESQSGVA	342
382	136	LPERR02G03330	Leersia perrieri	Monocots	6	LPERR02G03330.3	MSGHHEAKPYQPRRGPERPPPPPAAEEAAAAAEAEAAAPPAAAEAEAEVEAMEPYEQQHQQEEEYEEGEEEGEEEEYEGAEAVPMDADASAMAAAAGEMVPVAGAEAGGYPHVASNTLTLSFQGEVYVFESVSAERVQAVLLLLGGRELAPGSGSVPSSSTAYSKKMNFPHRMASLMRFREKRKERNFDKKIRYTVRKEVALRMQRNRGQFTSSKSKADEATSSVTSPEGLPNWGAVEGRPPSAAECHHCGISATSTPMMRRGPDGPRTLCNACGLMWANKGMLREVTKSSPVPLQVVPAGTNDVQNGIVEAPGLDQQNSASKAVEEAIPAANGHESQSGVA	342
383	136	LPERR02G03330	Leersia perrieri	Monocots	6	LPERR02G03330.4	MSGHHEAKPYQPRRGPERPPPPPAAEEAAAAAEAEAAAPPAAAEAEAEVEAMEPYEQQHQQEEEYEEGEEEGEEEEYEGAEAVPMDADASAMAAAAGEMVPVAGAEAGGYPHVASNTLTLSFQGEVYVFESVSAERVQAVLLLLGGRELAPGSGSVPSSSTAYSKKMNFPHRMASLMRFREKRKERNFDKKIRYTVRKEVALRMQRNRGQFTSSKSKADEATSSVTSPEGLPNWGAVEGRPPSAAECHHCGISATSTPMMRRGPDGPRTLCNACGLMWANKGMLREVTKSSPVPLQVVPAGTNDVQNGIVEAPGLDQQNSASKAVEEAIPAANGHESQSGVA	342
384	136	LPERR02G03330	Leersia perrieri	Monocots	6	LPERR02G03330.5	MSGHHEAKPYQPRRGPERPPPPPAAEEAAAAAEAEAAAPPAAAEAEAEVEAMEPYEQQHQQEEEYEEGEEEGEEEEYEGAEAVPMDADASAMAAAAGEMVPVAGAEAGGYPHVASNTLTLSFQGEVYVFESVSAERVQAVLLLLGGRELAPGSGSVPSSSTAYSKKMNFPHRMASLMRFREKRKERNFDKKIRYTVRKEVALRMQRNRGQFTSSKSKADEATSSVTSPEGLPNWGAVEGRPPSAAECHHCGISATSTPMMRRGPDGPRTLCNACGLMWANKGMLREVTKSSPVPLQVVPAGTNDVQNGIVEAPGLDQQNSASKAVEEAIPAANGHESQSGVA	342
385	136	LPERR02G03330	Leersia perrieri	Monocots	6	LPERR02G03330.6	MSGHHEAKPYQPRRGPERPPPPPAAEEAAAAAEAEAAAPPAAAEAEAEVEAMEPYEQQHQQEEEYEEGEEEGEEEEYEGAEAVPMDADASAMAAAAGEMVPVAGAEAGGYPHVASNTLTLSFQGEVYVFESVSAERVQAVLLLLGGRELAPGSGSVPSSSTAYSKKMNFPHRMASLMRFREKRKERNFDKKIRYTVRKEVALRMQRNRGQFTSSKSKADEATSSVTSPEGLPNWGAVEGRPPSAAECHHCGISATSTPMMRRGPDGPRTLCNACGLMWANKGMLREVTKSSPVPLQVVPAGTNDVQNGIVEAPGLDQQNSASKAVEEAIPAANGHESQSGVA	342
386	136	LPERR02G03330	Leersia perrieri	Monocots	6	LPERR02G03330.7	MSGHHEAKPYQPRRGPERPPPPPAAEEAAAAAEAEAAAPPAAAEAEAEVEAMEPYEQQHQQEEEYEEGEEEGEEEEYEGAEAVPMDADASAMAAAAGEMVPVAGAEAGGYPHVASNTLTLSFQGEVYVFESVSAERVQAVLLLLGGRELAPGSGSVPSSSTAYSKKMNFPHRMASLMRFREKRKERNFDKKIRYTVRKEVALRMQRNRGQFTSSKSKADEATSSVTSPEGLPNWGAVEGRPPSAAECHHCGISATSTPMMRRGPDGPRTLCNACGLMWANKGMLREVTKSSPVPLQVVPAGTNDVQNGIVEAPGLDQQNSASKAVEEAIPAANGHESQSGVA	342
387	137	LPERR02G30140	Leersia perrieri	Monocots	2	LPERR02G30140.1	MAGVGFVEEMLREQSLLEATCGDLFDHIDDLLDFPKEESAADVLLLDAPAPGSPLSSRIIGGVAPPPPPATATTGQMVTAALRRCSTPPARSRARTPTLARLPYPTTIPKPNKRACDELDMDMAQLEWLSELFDDGTIPHEPSFPAGVNCTAPIKSSAMAASTANVVLPDKMVEEALFRSSSPISVLEQHIANGGSSSSSSSSASSSSESFAWSAPVSPRPEPPVLIIPARARSKRSRPSAFPAAVRSSAAAAAENEMTILVPTPMYSSTSSQSDPESIAESSPHTQTQPPMKKKKKAKKPALPAASDGEGDADADYEEEAAAGGGGGARALPPGTVRRCTHCQIEKTPQWRAGPLGPKTLCNACGVRYKSGRLFPEYRPAASPTFVPSIHSNSHKKVV…	423
388	137	LPERR02G30140	Leersia perrieri	Monocots	2	LPERR02G30140.2	MAGVGFVEEMLREQSLLEATCGDLFDHIDDLLDFPKEESAADVLLLDAPAPGSPLSSRIIGGVAPPPPPATATTGQMVTAALRRCSTPPARSRARTPTLARLPYPTTIPKPNKRACDELDMDMAQLEWLSELFDDGTIPHEPSFPAGVNCTAPIKSSAMAASTANVVLPDKMVEEALFRSSSPISVLEQHIANGGSSSSSSSSASSSSESFAWSAPVSPRPEPPVLIIPARARSKRSRPSAFPAAVRSSAAAAAENEMTILVPTPMYSSTSSQSDPESIAESSPHTQTQPPMKKKKKAKKPALPAASDGEGDADADYEEEAAAGGGGGARALPPGTVRRCTHCQIEKTPQWRAGPLGPKTLCNACGVRYKSGRLFPEYRPAASPTFVPSIHSNSHKKVV…	423
389	138	LPERR04G16350	Leersia perrieri	Monocots	2	LPERR04G16350.1	MLHQTLIPSSPLSSALSPPPLLFASNAAAATTTAQGSDTFRTSAMPSYAHHHSSLDGKMEPLKSSCRSEDAADEGAAVAPAEWAMADRDGFDVEDLLDLEEFVEVDKDGADEQAPVAAAPEEEKPKDDSPQQSSVVSYELVPLPPPPPEIVDLPAHDVEELEWVSHIMDDSLSELPPPPQPPASLVAAAARPPLRRLPQDGAYRALPLPPPASYPLLRTPTICALSTEALVPVTAKRSKRSRSSAWSLSGASPFSDSTSSSSTTTTTSSCSSSAGSFSRASSAAPFSPLLKWQPLGSSDLSEDYQLLMTPPPPGKKSKHGKNGGGKNGKPKKRGRKPKQLPPNPSAAAGAAAAAPAPGDRRCSHCGVQKTPQWRAGPEGAKTLCNACGVRYKSGRLLPE…	451
390	138	LPERR04G16350	Leersia perrieri	Monocots	2	LPERR04G16350.2	MEPLKSSCRSEDAADEGAAVAPAEWAMADRDGFDVEDLLDLEEFVEVDKDGADEQAPVAAAPEEEKPKDDSPQQSSVVSYELVPLPPPPPEIVDLPAHDVEELEWVSHIMDDSLSELPPPPQPPASLVAAAARPPLRRLPQDGAYRALPLPPPASYPLLRTPTICALSTEALVPVTAKRSKRSRSSAWSLSGASPFSDSTSSSSTTTTTSSCSSSAGSFSRASSAAPFSPLLKWQPLGSSDLSEDYQLLMTPPPPGKKSKHGKNGGGKNGKPKKRGRKPKQLPPNPSAAAGAAAAAPAPGDRRCSHCGVQKTPQWRAGPEGAKTLCNACGVRYKSGRLLPEYRPACSPTYVSAIHSNSHRKVLEMRRKKEAGTGTGTGILAAAAAAVPAVASF	393
391	139	Lj0g3v0273489	Lotus japonicus	Eudicots	2	Lj0g3v0273489.1	MVMGALGSVDDLLNFSSDIGEEDDDDEKPNKAFPSLNPICSDPPSFNPSDLNGRSHSVPAYAEEELEWLSNKDAFPAIETFVELSSIHPDLAKHQKAAPKIDYSTSSSNSNNSSNSITLLSGYDHLKVPVRARSRRRSRRRPIIADNSGQQFWWQQLSNEICKEEAIKISTIGRKCLHCGAEKTPQWRAGPHGPKTLCNACGVRFKSGRLVPEYRPASSPTFRTELHSNSHRKVMEMRKQKHMGMG	246
392	139	Lj0g3v0273489	Lotus japonicus	Eudicots	2	Lj0g3v0273489.2	MVMGALGSVDDLLNFSSDIGEEDDDDEKPNKAFPSLNPICSDPPSFNPSDLNGRSHSVPAYAEEELEWLSNKDAFPAIETFVELSSIHPDLAKHQKAAPKIDYSTSSSNSNNSSNSITLLSGYDHLKVPVRARSRRRSRRRPIIADNSGQQFWWQQLSNEICKEEAIKISTIGRKCLHCGAEKTPQWRAGPHGPKTLCNACGVRFKSGRLVPEYRPASSPTFRTELHSNSHRKVMEMRKQKHMGMG	246
393	140	Lj3g3v2315420	Lotus japonicus	Eudicots	3	Lj3g3v2315420.1	MEAPEYFVGGYYGAGGQDQFSPAEKRHTDQKPGEPFAIDDLFDFSNADAIMSDGFFDNVAGNSTDSSTVTAVDSCNSSISGGDNNRFAAAIVPRGFASDLHLSGELCVPYDEMAELEWLSNFVEDSFSAEEELRTLKLLSGAAATTTVGTKPQTPESSSSTDTLPPFAADDSTRNAPFLISETPLPGKARSKRSRPAPGDWSTRLLHLVSPSDAPSQQQKVAPVKKREGLNTECTGRKCLHCGAEKTPQWRTGPMGPKTLCNACGVRFKSGRLVAEYRPAASPTFVSARHSNSHRKVLELRRQKDMQRQQQQQLMSQSSIFGGSNGGDEFMIRHHHQHHHHQQQQQQQQHCGPEFRHVI	359
394	140	Lj3g3v2315420	Lotus japonicus	Eudicots	3	Lj3g3v2315420.2	MEAPEYFVGGYYGAGGQDQFSPAEKRHTDQKPGEPFAIDDLFDFSNADAIMSDGFFDNVAGNSTDSSTVTAVDSCNSSISGGDNNRFAAAIVPRGFASDLHLSGELCVPQYDEMAELEWLSNFVEDSFSAEEELRTLKLLSGAAATTTVGTKPQTPESSSSTDTLPPFAADDSTRNAPFLISETPLPGKARSKRSRPAPGDWSTRLLHLVSPSDAPSQQQKVAPVKKREGLNTECTGRKCLHCGAEKTPQWRTGPMGPKTLCNACGVRFKSGRLVAEYRPAASPTFVSARHSNSHRKVLELRRQKDMQRQQQQQLMSQSSIFGGSNGGDEFMIRHHHQHHHHQQQQQQQQHCGPEFRHVI	360
395	140	Lj3g3v2315420	Lotus japonicus	Eudicots	3	Lj3g3v2315420.3	MEAPEYFVGGYYGAGGQDQFSPAEKRHTDQKPGEPFAIDDLFDFSNADAIMSDGFFDNVAGNSTDSSTVTAVDSCNSSISGGDNNRFAAAIVPRGFASDLHLSGELCVPQYDEMAELEWLSNFVEDSFSAEEELRTLKLLSGAAATTTVGTKPQTPESSSSTDTLPPFAADDSTRNAPFLISETPLPGKARSKRSRPAPGDWSTRLLHLVSPSDAPSQQQKVAPVKKREGLNTECTGRKCLHCGAEKTPQWRTGPMGPKTLCNACGVRFKSGRLVAEYRPAASPTFVSARHSNSHRKVLELRRQKDMQRQQQQQLMSQSSIFA	323
396	141	Lj5g3v1811810	Lotus japonicus	Eudicots	2	Lj5g3v1811810.1	MVGPNFMDELDCGSFFDHIDDLLDFPVEDVDGTATTLPSAAAAAANCTSLASIWPPETDSFPGSDSVFSGNSGSDLSAGLSVPYEDIVQLEWLSNFVEDSYGGSLTMKKVEHQQPSSTITTKEDSVHNQFQTSSPVSVLESSSSCSGGKPAEIYIPVPCGRARSKRPRPASFNPRSAMQLISPASSFIGENNTMKPNYHHHVRTSSDSENFAESQPVITKMMMPKQASGEPKKKKKIKVPLPLAPSDGNNIQNGSQPVRKCMHCEITKTPQWRAGPMGPKTLCNACGVRYKSGRLFPEYRPAASPTFCPAVHSNSHKKVLEMRCKGEDSGLADQPELIPNTNSSLTLEEYM	351
397	141	Lj5g3v1811810	Lotus japonicus	Eudicots	2	Lj5g3v1811810.2	MKKVEHQQPSSTITTKEDSVHNQFQTSSPVSVLESSSSCSGGKPAEIYIPVPCGRARSKRPRPASFNPRSAMQLISPASSFIGENNTMKPNYHHHVRTSSDSENFAESQPVITKMMMPKQASGEPKKKKKIKVPLPLAPSDGNNIQNGSQPVRKCMHCEITKTPQWRAGPMGPKTLCNACGVRYKSGRLFPEYRPAASPTFCPAVHSNSHKKVLEMRCKGEDSGLADQPELIPNTNSSLTLEEYM	245
398	142	03G154500	Manihot esculenta	Eudicots	4	Manes.03G154500.1.p	MESLDPAACFIMDDLLDFASDIGERDDDEHSNKPTKAFPPLNPSPNGLAVAPLPFDVFDHPDPSPEFAEEELEWLSNKDAFPAVETFVDIISENPGGLPKQRSPVSVLENSTTSSTSNSGNSGTNGSITMDYCWSLQVPVKARSKHHRSRRRDLQGQQCWWSLENLRKVKPAVTSSTMGRKCQHCGAEKTPQWRAGPLGPKTLCNACGVRYKSGRLVPEYRPASSPTFRSELHSNSHRKVMEMRKQKLIMGSMVVKAMEKG*	262
399	142	03G154500	Manihot esculenta	Eudicots	4	Manes.03G154500.2.p	MEFAEEELEWLSNKDAFPAVETFVDIISENPGGLPKQRSPVSVLENSTTSSTSNSGNSGTNGSITMDYCWSLQVPVKARSKHHRSRRRDLQGQQCWWSLENLRKVKPAVTSSTMGRKCQHCGAEKTPQWRAGPLGPKTLCNACGVRYKSGRLVPEYRPASSPTFRSELHSNSHRKVMEMRKQKLIMGSMVVKAMEKG*	198
400	142	03G154500	Manihot esculenta	Eudicots	4	Manes.03G154500.3.p	MEFAEEELEWLSNKDAFPAVETFVDIISENPGGLPKQRSPVSVLENSTTSSTSNSGNSGTNGSITMDYCWSLQVPVKARSKHHRSRRRDLQGQQCWWSLENLRKVKPAVTSSTMGRKCQHCGAEKTPQWRAGPLGPKTLCNACGVRYKSGRLVPEYRPASSPTFRSELHSNSHRKVMEMRKQKLIMGSMVVKAMEKG*	198
401	142	03G154500	Manihot esculenta	Eudicots	4	Manes.03G154500.4.p	MESLDPAACFIMDDLLDFASDIGERDDDEHSNKPTKAFPPLNPSPNGLAVAPLPFDVFDHPDPSPEFAEEELEWLSNKDAFPAVETFVDIISENPGGLPKQRSPVSVLENSTTSSTSNSGNSGTNGSITMDYCWSLQVPVKARSKHHRSRRRDLQGQQCWWSLENLRKVKPAVTSSTMGRKCQHCGAEKTPQWRAGPLGPKTLCNACGVRYKSGRLVPEYRPASSPTFRSELHSNSHRKVMEMRKQKLIMGSMVVKAMEKG*	262
402	143	04G084400	Manihot esculenta	Eudicots	2	Manes.04G084400.1.p	MEYCVAERALKSSLRNELVYKSTQQALFEDFLCSNANNGVVSCDDFSVDCFFDFSNGECYIQEKNMLEVEEEEEEEEEEKDSLSDSYQDRVDDDNNSNFSTTFSNSLLSGELSVPVDDLAELEWVSQIMDDSSSEFSLLCPLKPENLSNRFQPQPEPANFIKTSCLFPAPIPSKPRSKRSRARTWCIGSPISDLSPSSPSSSSSPASSSASTPCIVLTNMVQSIDSILTEPPMKKLKKKPELQTGEAFGSTQFQRRCSHCLVQKTPQWRTGPLGAKTLCNACGVRYKSGRLFPEYRPACSPTFSADVHSNSHRKVLEIRKKKEIVVPEYGMVPNF*	336
403	143	04G084400	Manihot esculenta	Eudicots	2	Manes.04G084400.2.p	MEYCVAERALKSSLRNELVYKSTQQALFEDFLCSNANNGVVSCDDFSVDCFFDFSNGECYIQEKNMLEVEEEEEEEEEEKDSLSDSYQDRVDDDNNSNFSTTFSNSLLSGELSVPVDDLAELEWVSQIMDDSSSEFSLLCPLKPENLSNRFQPQPEPANFIKTSCLFPAPIPSKPRSKRSRARTWCIGSPISDLSPSSPSSSSSPASSSASTPCIVLTNMVQSIDSILTEPPMKKLKKKPELQTGEAFGSTQFQRRCSHCLVQKTPQWRTGPLGAKTLCNACGVRYKSGRLFPEYRPACSPTFSADVHSNSHRKVLEIRKKKEIVVPEYGMVPNF*	336
404	144	05G189500	Manihot esculenta	Eudicots	2	Manes.05G189500.1.p	MAAANPQPLQARPYEEHVRAPIQIEDDDGGEYEDGDAMDDVDEPLMNSRVNVAEHHVGVGGGPGMVMASRTSELTLSFEGEVYVFPAVTPEKVQAVLLLLGGRDIPTAVPTIEVTYDQNSRGIGDTPKHSNLSRRIASLVRFREKRKERCFDKKIRYTVRKEVAQRMHRKNGQFASLKESSCGSSWDSAQSCLQEGNPHPETAVRRCQHCGVSENNTPAMRRGPAGPRTLCNACGLMWANKGTLRDLSKGGRNVPIDQIEPEIPMDVKPSIMEGEFSGNQDEHGTPEDPCMSVTEGSNIPSVNPEEVVLQEPTEDLTRTLPMGVVHSSADDDEQEPLVELANPSDTELDIPPNFD*	356
405	144	05G189500	Manihot esculenta	Eudicots	2	Manes.05G189500.2.p	MAAANPQPLQARPYEEHVRAPIQIEDDDGGEYEDGDAMDDVDEPLMNSRVNVAEHHVGVGGGPGMVMASRTSELTLSFEGEVYVFPAVTPEKVQAVLLLLGGRDIPTAVPTIEVTYDQNSRGIGDTPKHSNLSRRIASLVRFREKRKERCFDKKIRYTVRKEVAQRMHRKNGQFASLKESSCGSSWDSAQSCLQEGNPHPETAVRRCQHCGVSENNTPAMRRGPAGPRTLCNACGLMWANKGTLRDLSKGGRNVPIDQIEPEIPMDVKPSIMEGEFSGNQDEHGTPEDPCMSVTEGSNIPSVNPEEVV*	309
406	145	07G041200	Manihot esculenta	Eudicots	2	Manes.07G041200.1.p	MERLNAIPLREPPCGGEEDDRRLLHIDGGELDGGLDGGEEEEGVMNGVEEVPQMSSMDFKSSNGCMAQSARTSELTIAFEGEVYVFPAVTPQKVQAVLLLLGGTDTPASVPSSEFLLQQNAGVYNNVGDASRGSKLSRRIASLVRFREKRKERCFEKKIRYTCRKEVAQRMHRKNGQFASLKDCYSTDAGSNWEPNSGTPHSESASRRCQHCGISEKDTPAMRRGPAGPRTLCNACGLMWANKGTLRDLTKGGRHISFDQNELGTPDLKPSTMKQENPYANQDEEGSPEESKPVPLDSENSLRPNDQELLEADETLTDPLPMRVENSPVNLDDEDFQDTLDELGNVSSSEFEIPGNFDDQVVVF*	365
407	145	07G041200	Manihot esculenta	Eudicots	2	Manes.07G041200.2.p	MERLNAIPLREPPCGGEEDDRRLLHIDGGELDGGLDGGEEEEGVMNGVEEVPQMSSMDFKSSNGCMAQSARTSELTIAFEGEVYVFPAVTPQKVQAVLLLLGGTDTPASVPSSEFLLQQNAGVYNNVGDASRGSKLSRRIASLVRFREKRKERCFEKKIRYTCRKEVAQRMHRKNGQFASLKDCYSTDAGSNWEPNSGTPHSESASRRCQHCGISEKDTPAMRRGPAGPRTLCNACGLMWANKGTLRDLTKGGRHISFDQNELGTPDLKPSTMKQENPYANQDEEGSPEESKPVPLDSENSLRPNDQELLEADETLTDPLPMRVENSPVNLDDEDTLDELGNVSSSEFEIPGNFDDQVVVF*	362
408	146	07G041300	Manihot esculenta	Eudicots	2	Manes.07G041300.1.p	MPNSNIQAPLHTAEQMKIQTQLEEEEDEDIAGGGEESIDNPNIHYENGTGNAGGVDSFPPDDICLTGGQDYPPAVGNGGDADQLTLSFQGEVYVFDAVSPDKVQAVLLLLGGYEIPSGVPTAGAVPLNPSGPSDLPGRSIQHQRAASLHRFREKRKERCFDKKIRYNVRKEVALRMQRKKGQFTSSKANSDGAGAASSGWNVTQGSGQDDSMLETSCTHCGTSSKSTPMMRRGPAGPRTLCNACGLKWANKGILRDLSKVSSMDLQGPPAKSTEKSEDEAKGIDAVAIATDIAAPV*	297
409	146	07G041300	Manihot esculenta	Eudicots	2	Manes.07G041300.2.p	MPNSNIQAPLHTAEQMKIQTQLEEEEDEDIAGGGEESIDNPNIHYENGTGNAGGVDSFPPDDICLTGGQDYPPAVGNGGDADQLTLSFQGEVYVFDAVSPDKVQAVLLLLGGYEIPSGVPTAGAVPLNPSGPSDLPGRSIQHQRAASLHRFREKRKERCFDKKIRYNVRKEVALRMQRKKGQFTSSKANSDGAGAASSGWNVTQGSGQDDSMLETSCTHCGTSSKSTPMMRRGPAGPRTLCNACGLKWANKGILRDLSKVSSMDLQGPPAKSTEKSEDEAKGIDAVAIATDIAAPV*	297
410	147	09G142600	Manihot esculenta	Eudicots	3	Manes.09G142600.1.p	MDFYRNVTICGEYHQQEQVLPSPSPCSKLGTAIAPTSPLDDLFSAQNTEVDVSLEWLSVFVEDCLSSTGNCLPAPTSSVQNKIITPNLPKSSQRKPLQNSQASLERFVIPGKARSKRKRVTSVKTRNPLSSWSQILHFPSSDPPLLQQAYWLADSELIMPQKERTTSNSSNTKTRDSEEEEEEETREEEQEQVTGVSNNGKEGVAILESSSGQQQQPRRCSHCLAQRTPQWRAGPLGPKTLCNACGVRYKSGRLLPEYRPAKSPTFVSYLHSNSHKKVMEMRTAGSAVFNSY*	293
411	147	09G142600	Manihot esculenta	Eudicots	3	Manes.09G142600.2.p	MDFYRNVTICGEYHQQEQVLPSPSPCSKLGTAIAPTSPLDDLFSAQNTEVDVSLEWLSVFVEDCLSSTGNCLPAPTSSVQNKIITPNLPKSSQRKPLQNSQASLERFVIPGKARSKRKRVTSVKTRNPLSSWSQILHFPSSDPPLLQQAYWLADSELIMPQKERTTSNSSNTKTRDSEEEEEEETREEEQEQVTGVSNNGKEGVAILESSSGQQQQPRRCSHCLAQRTPQWRAGPLGPKTLCNACGVRYKSGRLLPEYRPAKSPTFVSYLHSNSHKKVMEMRTAGSAVFNSY*	293
412	147	09G142600	Manihot esculenta	Eudicots	3	Manes.09G142600.3.p	MDFYRNVTICGEYHQQEQVLPSPSPCSKLGTAIAPTSPLDDLFSAQNTEVDVSLEWLSVFVEDCLSSTGNCLPAPTSSVQNKIITPNLPKSSQRKPLQNSQASLERFVIPGKARSKRKRVTSVKTRNPLSSWSQILHFPSSDPPLLQQAYWLADSELIMPQKERTTSNSSNTKTRDSEEEEEEETREEEQEQVTGVSNNGKEGVAILESSSGQQQQPRRCSHCLAQRTPQWRAGPLGPKTLCNACGVRYKSGRLLPEYRPAKSPTFVSYLHSNSHKKVMEMRTAGSAVFNSY*	293
413	148	10G097400	Manihot esculenta	Eudicots	2	Manes.10G097400.1.p	MPSSNIQPSMYPPEPMNTRTQLEEEDEDIAGGGEESIDNPNIHYENGTGTGGGVDDVPPSAIHVTAGPDYPLVAGNGGDADQLTLSFQGEVYVFDAVSPDKVQAVLLLLGGYEIPSGIPAPVPLNLRGPSDLSGRSIQPQRAASLRRFREKRKERCFDKKIRYSVRKEVALRMQRKKGQFTSSKASSDEAGLASSGWSATQGSGQDDSIVETLCTHCGTSSNSTPMMRRGPAGPRTLCNACGLKWANKGILRDLSKASSMRIKGPPAKPTEQGEGEANGLDIVTMAADIVSSSNGDNSTVTAET*	305
414	148	10G097400	Manihot esculenta	Eudicots	2	Manes.10G097400.2.p	MNTRTQLEEEDEDIAGGGEESIDNPNIHYENGTGTGGGVDDVPPSAIHVTAGPDYPLVAGNGGDADQLTLSFQGEVYVFDAVSPDKVQAVLLLLGGYEIPSGIPAPVPLNLRGPSDLSGRSIQPQRAASLRRFREKRKERCFDKKIRYSVRKEVALRMQRKKGQFTSSKASSDEAGLASSGWSATQGSGQDDSIVETLCTHCGTSSNSTPMMRRGPAGPRTLCNACGLKWANKGILRDLSKASSMRIKGPPAKPTEQGEGEANGLDIVTMAADIVSSSNGDNSTVTAET*	290
415	149	Medtr1g046680	Medicago truncatula	Eudicots	2	Medtr1g046680.1	MEALGSVDDLLDFSSDIGEDDDDDKPKKAFPSLKPECSDPPSLNPLALDDPINSLSEEVAEEELEWLSNKDAFPAVETFVDLSCIQPDLLKHQMTSPMLENSTSSSNSNNSSNSITLLSGYNHMKFPVRARSKSRSKPRLGLADASNLQFPWKQPSTKTSKEKVKQTPTIGRKCHHCGVDDTPQWRAGPNGPKTLCNACGVRYKSGRLVPEYRPANSPTFRSDVHSNSHRKVVEMRKQKGMGTG*	245
416	149	Medtr1g046680	Medicago truncatula	Eudicots	2	Medtr1g046680.2	MEALGSVDDLLDFSSDIGEDDDDDKPKKAFPSLKPECSDPPSLNPLALDDPINSLSEEVAEEELEWLSNKDAFPAVETFVDLSCIQPDLLKHQMTSPMLENSTSSSNSNNSSNSITLLSGYNHMKFPVRARSKSRSKPRLGLADASNLQFPWKQPSTKTSKEKVKQTPTIGRKCHHCGVDDTPQWRAGPNGPKTLCNACGVRYKSGRLVPEYRPANSPTFRSDVHSNSHRKVVEMRKQKGMGTG*	245
417	150	Medtr1g094930	Medicago truncatula	Eudicots	2	Medtr1g094930.1	MAGTMNEIDCFNLFDNIDDIYPVDDVDTAAASLPSSAGNYNSLASIWPNESDSVFSGNSTSDLSAELPVDPFEDLLSLEWVSNIVDDSFCEESLTMKVEQQPSSSAVSKEDSGHYQFQTPSPISVLESSSSCSGGKTTGIYVPIPVPCGRARTKRPRPTAFNPRSAMQLISPTSSSVEENMQPNVISTKAMSSDFENFAESRIIVKKPKLSSGETKKKKKIKAPLPTAPADSGEQIGSLPVRKCMHCEITKTPQWRAGPMGPKTLCNACGVRYKSGRLFPEYRPAASPTFCPAVHSNSHKKVLEMRCKDSFESDSAELIPNTNVLALEYNI*	332
418	150	Medtr1g094930	Medicago truncatula	Eudicots	2	Medtr1g094930.2	MKVEQQPSSSAVSKEDSGHYQFQTPSPISVLESSSSCSGGKTTGIYVPIPVPCGRARTKRPRPTAFNPRSAMQLISPTSSSVEENMQPNVISTKAMSSDFENFAESRIIVKKPKLSSGETKKKKKIKAPLPTAPADSGEQIGSLPVRKCMHCEITKTPQWRAGPMGPKTLCNACGVRYKSGRLFPEYRPAASPTFCPAVHSNSHKKVLEMRCKDSFESDSAELIPNTNVLALEYNI*	237
419	151	Medtr3g060200	Medicago truncatula	Eudicots	6	Medtr3g060200.1	MKRIRRDTSMMRQKNRQFKSLKQIPDFSKCDSTLSAGRDSSRNPTSLRRCQHCVDNENNTPLMRHGPAGEKTLCNACGIVWAKKRKLRDLSKGRVDLSVEQSDLDALIDVNVVEGELPAIQNEQNPLVDVNITYFEGELSVIQNEQVISDDHSKAVAGKGSNNTSNPCDEGISEDPSKTITPKGSNNHTLNPCDEDPLIDVNITVHDGKLPVIQNEQVIREDPSKAIVGERSYNHGLHLCDEDLLIDVNITVFDGKLPVIQNEHGISEDPSKAIVGERAYNHALNLCDEGISEDPSRALGVEGSNNHALSPCEDALIDVNVVEGELPAIQKEQGIAEDPSKGIIVELEGSSTHALNPCDKPMKSYTFSEIIATAESLLAFLDKDLPSASEVDYTSSRAK…	530
420	151	Medtr3g060200	Medicago truncatula	Eudicots	6	Medtr3g060200.2	MKRIRRDTSMMRQKNRQFKSLKQIPDFSKCDSTLSAGRDSSRNPTSLRRCQHCVDNENNTPLMRHGPAGEKTLCNACGIVWAKKRKLRDLSKGRVDLSVEQSDLDALIDVNVVEGELPAIQNEQNPLVDVNITYFEGELSVIQNEQVISDDHSKAVAGKGSNNTSNPCDEGISEDPSKTITPKGSNNHTLNPCDEDPLIDVNITVHDGKLPVIQNEQVIREDPSKAIVGERSYNHGLHLCDEDLLIDVNITVFDGKLPVIQNEHGISEDPSKAIVGERAYNHALNLCDEGISEDPSRALGVEGSNNHALSPCEDALIDVNVVEGELPAIQKEQGIAEDPSKGIIVELEGSSTHALNPCDKPMKSYTFSEIIATAESLLAFLDKDLPSASEVDYTSSRAK…	530
421	151	Medtr3g060200	Medicago truncatula	Eudicots	6	Medtr3g060200.3	MKRIRRDTSMMRQKNRQFKSLKQIPDFSKCDSTLSAGRDSSRNPTSLRRCQHCVDNENNTPLMRHGPAGEKTLCNACGIVWAKKRKLRDLSKGRVDLSVEQSDLDALIDVNVVEGELPAIQNEQNPLVDVNITYFEGELSVIQNEQVISDDHSKAVAGKGSNNTSNPCDEGISEDPSRALGVEGSNNHALSPCEDALIDVNVVEGELPAIQKEQGIAEDPSKGIIVELEGSSTHALNPCDKPMKSYTFSEIIATAESLLAFLDKDLPSASEVDYTSSRAKYRRIVLETTTVAGQTVRNDITRRMMDLPVPLQQIIEAWLDVLASGVETPSEDSSERPLRTTFSEPPRSRETFVHPATPRSVVAATGDEVGPSTSRVVQEEPVGEEVPVVVPEPVVSPQL…	411
422	151	Medtr3g060200	Medicago truncatula	Eudicots	6	Medtr3g060200.4	MKRIRRDTSMMRQKNRQFKSLKQIPDFSKCDSTLSAGRDSSRNPTSLRRCQHCVDNENNTPLMRHGPAGEKTLCNACGIVWAKKRKLRDLSKGRVDLSVEQSDLDALIDVNVVEGELPAIQNEQNPLVDVNITYFEGELSVIQNEQVISDDHSKAVAGKGSNNTSNPCDEGISEDPSKTITPKGSNNHTLNPCDEDPLIDVNITVHDGKLPVIQNEQVIREDPSKAIVGERSYNHGLHLCDEDLLIDVNITVFDGKLPVIQNEHGISEDPSKAIVGERAYNHALNLCDEGISEDPSRALGVEGSNNHALSPCEDALIDVNVVEGELPAIQKEQGIAEDPSKGIIVELEGSSTHALNPCDKVVLNFFFFYVQFGVYVHLFSGIDKTKASMNC*	392
423	151	Medtr3g060200	Medicago truncatula	Eudicots	6	Medtr3g060200.5	MKRIRRDTSMMRQKNRQFKSLKQIPDFSKCDSTLSAGRDSSRNPTSLRRCQHCVDNENNTPLMRHGPAGEKTLCNACGIVWAKKRKLRDLSKGRVDLSVEQSDLDALIDVNVVEGELPAIQKEQGIAEDPSKGIIVELEGSSTHALNPCDKPMKSYTFSEIIATAESLLAFLDKDLPSASEVDYTSSRAKYRRIVLETTTVAGQTVRNDITRRMMDLPVPLQQIIEAWLDVLASGVETPSEDSSERPLRTTFSEPPRSRETFVHPATPRSVVAATGDEVGPSTSRVVQEEPVGEEVPVVVPEPVVSPQLNSIHSSHLIQS*	321
424	151	Medtr3g060200	Medicago truncatula	Eudicots	6	Medtr3g060200.6	MKRIRRDTSMMRQKNRQFKSLKQIPDFSKCDSTLSAGRDSSRNPTSLRRCQHCVDNENNTPLMRHGPAGEKTLCNACGIVWAKKRKLRDLSKGRVDLSVEQSDLDALIDVNVVEGELPAIQNEQNPLVDVNITYFEGELSVIQNEQVISDDHSKAVAGKGSNNTSNPCDEGISEDPSRALGVEGSNNHALSPCEDALIDVNVVEGELPAIQKEQGIAEDPSKGIIVELEGSSTHALNPCDKPMKSYTFSEIIATAESLLAFLDKDLPSASEVDYTSSRAKYRRIVLETTTVAGQTVRNDITRRMMDLPVPLQQIIEAWLDVLASGVETPSEDSSERPLRTTFSEPPRSRETFVHPATPRSVVAATGDEVGPSTSRVVQEEPVGEEVPVVVPEPVVSPQL…	411
425	152	Medtr3g100040	Medicago truncatula	Eudicots	2	Medtr3g100040.1	MAEQPLPSEDPATIPAIDDDDDDDEDYTDDGDDTMDELDEESNGNSVNVEGTSIPATATAAAAATRIGELTLSFEGEVYVFPDVTHQKVQAVLLFLGGSGAQPGMPTAELPFDQNNRGMGGIGKLPNLSRRIASLVRYREKRKERCFDKKIRYTVRKEVAERMHREKGQFAPLKQSPGSSSWNSAQGAGQDGSPNPESLRRCQHCGVNENNTPAMRRGPAGPRTLCNACGLMWANKGTLRDLSKGGRNISVEQSRPDPPVDVKPTVLEGEFSVIENEQGISEEPSKTVGAEVLNDHASNPGDEELSESAEHLTKTLPLVIYHSSENDDEQEPVVELSNPSDAGMSNPSDTDIDIPGNFD*	360
426	152	Medtr3g100040	Medicago truncatula	Eudicots	2	Medtr3g100040.2	MPTAELPFDQNNRGMGGIGKLPNLSRRIASLVRYREKRKERCFDKKIRYTVRKEVAERMHREKGQFAPLKQSPGSSSWNSAQGAGQDGSPNPESLRRCQHCGVNENNTPAMRRGPAGPRTLCNACGLMWANKGTLRDLSKGGRNISVEQSRPDPPVDVKPTVLEGEFSVIENEQGISEEPSKTVGAEVLNDHASNPGDEELSESAEHLTKTLPLVIYHSSENDDEQEPVVELSNPSDAGMSNPSDTDIDIPGNFD*	256
427	153	Medtr4g471590	Medicago truncatula	Eudicots	2	Medtr4g471590.1	MEVVVAEALKPSLRTESIFQQTICEEILCLNANNVVVGEDFSVDDLLDFSNGEFQHGSVGKEVDVCEEEEEEEHEKNSTTSGSEHERTEDDDNSNSTTFSGAGDGESNSIFAGGLAVPADDVADLEWVSHFVDDSIPELSLLYPVQARSEPEPRPGPTNAYSQLSIIRRKPRTTKTRRPNCNVWIFNPILYSAKKQRKKPEAQTGGAHFQRRCSHCHVQKTPQWRAGPLGPKTLCNACGVRFKSGRLFPEYRPACSPTFSGEIHSNSHRKVLEMRRRKEVDEPVSGLNRIQMVTSW*	297
428	153	Medtr4g471590	Medicago truncatula	Eudicots	2	Medtr4g471590.2	MEVVVAEALKPSLRTESIFQQTICEEILCLNANNVVVGEDFSVDDLLDFSNGEFQHGSVGKEVDVCEEEEEEEHEKNSTTSGSEHERTEDDDNSNSTTFSGAGDGESNSIFAGGLAVPADDVADLEWVSHFVDDSIPELSLLYPVQARSEPEPRPGPTNAYSQLSIIRRKPRTTKTRRPNCNVWIFNPILYSAKKQRKKPEAQTGGAHFQRRCSHCHVQKTPQWRAGPLGPKTLCNACGVRFKSGRLFPEYRPACSPTFSGEIHSNSHRKVLEMRRRKEVDEPVSGLNRIQMVTSW*	297
429	154	Medtr5g013370	Medicago truncatula	Eudicots	2	Medtr5g013370.1	MGKQGPCHHCGVTSTPLWRNGPPEKPILCNACGSRWRTKGTLANYTPLHARAETDDFDDQKASRMKSISLNKNKEVNLLKRKQNHYNVVSGGLASDYNQGFHKAFDEDMSNRSSSGSALSNSESCAQFGGTDASDLTGPSQSVVWDTTPTVPSKKRTCVGRAKQPSSVEKLTKDLCTILHEQQSCFSESSDGDLLYESEAPMVSVEIGHGSVLIRHPSYVARDEESEASSLSFDNGLYPMSDAYSYSGAVLKSDKSQLERVQILGNHDSPLCLVDLNDVVNYEEFTRNLSYEEQQQLLKFLPVVDTAKLPDGLKVMFSSSQFKENLTNFQQLLAKGAFDISLPEVKPEDCETLKRYALNELSKSKWVEHYHNKRCKSRAEKSDVPGSSGIASTNVANVK…	500
430	154	Medtr5g013370	Medicago truncatula	Eudicots	2	Medtr5g013370.2	MGKQGPCHHCGVTSTPLWRNGPPEKPILCNACGSRWRTKGTLANYTPLHARAETDDFDDQKASRMKSISLNKNKEVNLLKRKQNHYNVVSGGLASDYNQGFHKAFDEDMSNRSSSGSALSNSESCAQFGGTDASDLTGPSQSVVWDTTPTVPSKKRTCVGRAKQPSSVEKLTKDLCTILHEQQSCFSESSDGDLLYESEAPMVSVEIGHGSVLIRHPSYVARDEESEASSLSFDNGLYPMSDAYSYSGAVLKSDKSQLERVQILGNHDSPLCLVDLNDVVNYEEFTRNLSYEEQQQLLKFLPVVDTAKLPDGLKVMFSSSQFKENLTNFQQLLAKGAFDISLPEVKPEDCETLKRYALNELSKSKWVEHYHNKVYDFLILIL*	383
431	155	B00182	Mimulus guttatus	Eudicots	2	Migut.B00182.1.p	MECIEARALKSSFLSQMAMKANSQVFYNDDVWCLTGINSGGGAADDFPDVDELLNLDFPEKEFQEVLCFSQEDDDVTHKEGSHHSSTSTFSGADDFDSLSAGELPVPSDDLENLEWLSQFVDDTTSSGLSLLCPAGSFTERAEPNFANRVVTVNRPLRKIQAPFLLTPIPVKARSKRSRSNGRPWSLSSPPLSSGDSSSTTSSSYGSSILSPFLFTTPVRETEWFSTGEKPAKKLKRKPAETETGSISGRRCTHCQVQKTPQWRTGPLGPKTLCNACGVRFKSGRLFPEYRPAFSPTFSHEVHSNSHRKVLEMRRRKETVEFPEPGSPLMVQSL*	335
432	155	B00182	Mimulus guttatus	Eudicots	2	Migut.B00182.2.p	MECIEARALKSSFLSQMAMKANSQVFYNDDVWCLTGINSGGGAADDFPDVDELLNLDFPEKEFQEVLCFSQEDDDVTHKEGSHHSSTSTFSGADDFDSLSAGELPVPSDDLENLEWLSQFVDDTTSSGLSLLCPAGSFTERAEPNFANRVVTVNRPLRKIQAPFLLTPIPVKARSKRSRSNGRPWSLSSPPLSSGDSSSTTSSSYGSSILSPFLFTTPVRETEWFSTGEKPAKKLKRKPAETETGSISGRRCTHCQVQKTPQWRTGPLGPKTLCNACGVRFKSGRLFPEYRPAFSPTFSHEVHSNSHRKVLEMRRRKETVEFPEPGSPLMVQSL*	335
433	156	B00988	Mimulus guttatus	Eudicots	2	Migut.B00988.1.p	MMMMMMMMTEEVMESSQKEEGDLSDTTNKKSCSDCKTTKTPLWRSGPSGPKSLCNACGIKHRKRRPAEGWKNEVKKGKIGKTRKMIKPLGEKVEIENSEEERSRSMKKKSRRRQSQSQWGEVERAALLLMALSCGAVFA*	140
434	156	B00988	Mimulus guttatus	Eudicots	2	Migut.B00988.2.p	MLQEEGDLSDTTNKKSCSDCKTTKTPLWRSGPSGPKSLCNACGIKHRKRRPAEGWKNEVKKGKIGKTRKMIKPLGEKVEIENSEEERSRSMKKKSRRRQSQSQWGEVERAALLLMALSCGAVFA*	125
435	157	D02232	Mimulus guttatus	Eudicots	2	Migut.D02232.1.p	MSMIEAGNCWDTVLNGTVGGDEFENVLRYFDFPMEDIEVADNGFLADWDISNSHCLGPIPHDVAIEPPNVPDCKIDTRPPYIFPDRVSPPATQQSSKISDAREQKKPISQTLKLNKPIEIQSPVSVLESNAATSALPKNLPTNHGRVIPVGPRSKRARRAPANPWHFISPLFASKETTKDNNERRFRKIPAKEYSEKSMQKHPKKCTHCEVTKTPQWREGPLGPKTLCNACGVRYRSGRLYPEYRPAASPTFAPSLHSNSHKKVIEMRNKGKFPTNIFEEPPISPQPEFVPNPMGSSYLNDYIN*	305
436	157	D02232	Mimulus guttatus	Eudicots	2	Migut.D02232.2.p	MSMIEAGNCWDTVLNGTVGGDEFENVLRYFDFPMEDIEVADNGFLADWDISNSHCLGPIPHDVAIEPPNVPDCKIDTRPPYIFPDRVSPPATQQSSKISDAREQKKPISQTLKLNKPIEIQSPVSVLESNAATSALPKNLPTNHGRVIPVGPRSKRARRAPANPWHFISPLFASKETTKDNNERRFRKIPAKEYSEKSMQKHPKKCTHCEVTKTPQWREGPLGPKTLCNACGVRYRSGRLYPEYRPAASPTFAPSLHSNSHKKVIEMRNKGKFPTNIFEEPPISPQPEFVPNPMGSSYLNDYIN*	305
437	158	E00830	Mimulus guttatus	Eudicots	2	Migut.E00830.1.p	MGKHGPCYHCGVTSTPLWRNGPPEKPVLCNACGSRWRTKGTLVNYTPLHARAEPEDLDDYRVKSFSVKNKEEKFLKRKYNNNNNNNNNNNISITEYPAEYNQNQNHHGFRKVFDEDTSNRSSSGSAISISNSEQYGNADASELTGPSQQGVVWERMVPSRKRTCVSRSKPSSVEKLTRDLFTILHEQQSSCLSGCSEEEQLLLLESDKPMESVEFGHGSVLIRHPSSILLANGEEESEASSLSFDNNKQHTMNSKVTVFPALIDKIKKPPNPVTEQERIRRGKDQVENLQIMSHRNSPLCCVDLQEIVNFDKFANHLTKDEQQQLLKYLPPLDTLESSDSRNLLPISQIRSILESPEFKENLLSFQKLLSDGLFDNSFSSLNTEQDCKLLKKLVLSNFT…	541
438	158	E00830	Mimulus guttatus	Eudicots	2	Migut.E00830.2.p	MGKHGPCYHCGVTSTPLWRNGPPEKPVLCNACGSRWRTKGTLVNYTPLHARAEPEDLDDYRVKSFSVKNKEEKFLKRKYNNNNNNNNNNNISITEYPAEYNQNQNHHGFRKVFDEDTSNRSSSGSAISISNSEQYGNADASELTGPSQQGVVWERMVPSRKRTCVSRSKPSSVEKLTRDLFTILHEQQSSCLSGCSEEEQLLLLESDKPMESVEFGHGSVLIRHPSSILLANGEEESEASSLSFDNNKQHTMNSKVTVFPALIDKIKKPPNPVTEQERIRRGKDQVENLQIMSHRNSPLCCVDLQEIVNFDKFANHLTKDEQQQLLKYLPPLDTLESSDRNLLPISQIRSILESPEFKENLLSFQKLLSDGLFDNSFSSLNTEQDCKLLKKLVLSNFTK…	540
439	159	F01751	Mimulus guttatus	Eudicots	2	Migut.F01751.1.p	MEPNFMDEIDCGNFFDQIDDLIEFPPDNEDVGGIFVNSDSSKDFPSMWNDDALPESDHLFSANAASDLSAELSVPYEDIVQLEWLSTFVEDSFSGGGMTIAAKENLREHKNEPTSHTTYQFQTSSPVSVLESTSSSSSTTSVGQTTAHLPPTHRGPQRARSKRPRPSTFNPRPTTIPSFVDTTPQFSSETEIFVEEAPPLATNKIPKRKKMKKTPPSNREDDDNEGGAHGDPPVRKCKHCEITKTPQWRAGPTGPKTLCNACGVRYKSGRLFPEYRPAASPTFVPALHSNSHKKVVEMRTKVGPAKPEFDASF*	314
440	159	F01751	Mimulus guttatus	Eudicots	2	Migut.F01751.2.p	MEPNFMDEIDCGNFFDQIDDLIEFPPDNEDVGGIFVNSDSSKDFPSMWNDDALPESDHLFSANAASDLSAELSVPYEDIVQLEWLSTFVEDSFSGGGMTIAAKENLREHKNEPTSHTTYQFQTSSPVSVLESTSSSSSTTSVGQTTAHLPPTHRGPQRARSKRPRPSTFNPRPTTIPSFVDTTPQFSSETEIFVEEAPPLATNKIPKRKKMKKTPPSNREDDDNEGGAHGDPPVRKCKHCEITKTPQWRAGPTGPKTLCNACGVRYKSGRLFPEYRPAASPTFVPALHSNSHKKVVEMRTKVGPAKPEFDASF*	314
441	160	F01981	Mimulus guttatus	Eudicots	4	Migut.F01981.1.p	MGPNFMDEIDCGNFFDQIDDLIEFPPDNECGEDSNLVISSDVRKDFPAWNNDLPDCDPLFSGSHVSSASDLSAELSVPYEDIVQLEWLSNFMEDSFSCKDMTIGKQNSSVPHNQFQTSSPVSVLESSSSSNSTSSSLSPTHRGPQRARSKRARPASFNPRAAIQLISPSPEPNHNFIIESPPVMKKAHKPKPKKIKETPPVDPLSANDEYTPPGQALRKCLHCEITKTPQWRAGPLGPKTLCNACGVRYKSGRLFPEYRPAASPTFVPSVHSNSHKKVLEMRNTVEPENGASGPGPITSASL*	303
442	160	F01981	Mimulus guttatus	Eudicots	4	Migut.F01981.2.p	MGPNFMDEIDCGNFFDQIDDLIEFPPDNECGEDSNLVISSDVRKDFPAWNNDLPDCDPLFSGSHVSSASDLSAELSVPYEDIVQLEWLSNFMEDSFSCKDMTIGKQNSSVPHNQFQTSSPVSVLESSSSSNSTSSSLSPTHRGPQRARSKRARPASFNPRAAIQLISPSPEPNHNFIIESPPVMKKAHKPKPKKIKETPPVDPLSANDEYTPPGQALRKCLHCEITKTPQWRAGPLGPKTLCNACGVRYKSGRLFPEYRPAASPTFVPSVHSNSHKKVLEMRNTVEPENGASGPGPITSASL*	303
443	160	F01981	Mimulus guttatus	Eudicots	4	Migut.F01981.3.p	MGPNFMDEIDCGNFFDQIDDLIEFPPDNECGEDSNLVISSDVRKDFPAWNNDLPDCDPLFSGSHVSSASDLSAELSVPYEDIVQLEWLSNFMEDSFSCKDMTIGKQNSSVPHNQFQTSSPVSVLESSSSSNSTSSSLSPTHRGPQRARSKRARPASFNPRAAIQLISPSPEPNHNFIIESPPVMKKAHKPKPKKIKETPPVDPLSANDEYTPPGQALRKCLHCEITKTPQWRAGPLGPKTLCNACGVRYKSGRLFPEYRPAASPTFVPSVHSNSHKKVLEMRNTVEPENGASGPGPITSASL*	303
444	160	F01981	Mimulus guttatus	Eudicots	4	Migut.F01981.4.p	MGPNFMDEIDCGNFFDQIDDLIEFPPDNECGEDSNLVISSDVRKDFPAWNNDLPDCDPLFSGSHVSSASDLSAELSVPYEDIVQLEWLSNFMEDSFSCKDMTIGKQNSSVPHNQFQTSSPVSVLESSSSSNSTSSSLSPTHRGPQRARSKRARPASFNPRAAIQLISPSPEPNHNFIIESPPVMKKAHKPKPKKIKETPPVDPLSANDEYTPPGQALRKCLHCEITKTPQWRAGPLGPKTLCNACGVRYKSGRLFPEYRPAASPTFVPSVHSNSHKKVLEMRNTVEPENGASGPGPITSASL*	303
445	161	I01184	Mimulus guttatus	Eudicots	2	Migut.I01184.1.p	MDRMHGSDAGIMHYLQDQHNLGIHHHMSNGNSIDGDEHEDNNNIGNTSGGINESMDEDVTADMGNQLDNHGALISQIGDIENSNQLTLSFQGQVYVFDSVSAEKVQAVLLLLGGKEAPTNHPAAPVSTSSNKGLPSTPQKLNVPQRMASLLRFREKRKERNFDKKIRYTVRKEVALRMQRKKGQFTSSKPTHDDCTSGGSSWDSGQNWGADGSGSQVQDICCRHCGTSEKCTPMMRRGPEGPRTLCNACGLMWANKGTLRDLSKATTPVGTNPLRNISEERNGSFEAEEMVLSATGNGNDSS*	303
446	161	I01184	Mimulus guttatus	Eudicots	2	Migut.I01184.2.p	MDRMHGSDAGIMHYLQDQHNLGIHHHMSNGNSIDGDEHEDNNNIGNTSGGINESMDEDVTADMGNQLDNHGALISQIGDIENSNQLTLSFQGQVYVFDSVSAEKVQAVLLLLGGKEAPTNHPAAPVSTSSNKGLPSTPQKLNVPQRMASLLRFREKRKERNFDKKIRYTVRKEVALRMQRKKGQFTSSKPTHDDCTSGGSSWDSGQNWGADGSGSQVQDICCRHCGTSEKCTPMMRRGPEGPRTLCNACGLMWANKGTLRDLSKATTPVGTNPLRNISEERNGSFEAEEMVLSATGNGNDSS*	303
447	162	N02591	Mimulus guttatus	Eudicots	2	Migut.N02591.1.p	MSEVKEPYICWEAIVNGTAGEAELDNILSILDYPVESFEGDEEFVGDWDSTKSEFLGPIPSDVLIGQPVIGHNKSTPIAPVDATPYPNKSIEVKEQGIFQTQSPVSVLESSRSTSSGKSPLIKSRITKRARSKRARKPSGLSPWHLIPTLFASCPDAVKKRGRRKKLPQQAIENSSSLKAIIQFQGCSERPTELQSSAAQQRSPTATTKRCTHCQVMKTPQWREGPAGPKTLCNACGVRYRSGRLFPEYRPAASPTFVPTVHSNSHRKVVEMRTKGQNGKIEERSVVVETRTEGQNGKIEERSVVIETRTEGQNGKTEERSMEVIVPVSSSSCSFDHVC*	340
448	162	N02591	Mimulus guttatus	Eudicots	2	Migut.N02591.2.p	MSEVKEPYICWEAIVNGTAGEAELDNILSILDYPVESFEGDEEFVGDWDSTKSEFLGPIPSDVLIGQPVIGHNKSTPIAPVDATPYPNKSIEVKEQGIFQTQSPVSVLESSRSTSSGKSPLIKSRITKRARSKRARKPSGLSPWHLIPTLFASCPDAVKKRGRRKKLPQQAIENSSSLKAIIQFQGCSERPTELQSSAAQQRSPTATTKRCTHCQVMKTPQWREGPAGPKTLCNACGVRYRSGRLFPEYRPAASPTFVPTVHSNSHRKVVEMRTKGQNGKIEERSVVVETRTEGQNGKIEERSVVIETRTEGQNGKTEERSMEVIVPVSSSSCSFDHVC*	340
449	163	OGLUM02G26320	Oryza glumaepatula	Monocots	2	OGLUM02G26320.1	MTHQALIPSTPPSAFSPASHFLHASSSSSSPSLSSHAVVAAAAAAMSSFAHHHHGSLVEKDGRMSALRSSLRPYEAAEEMAAAAAAGGPAAAWGAVERGAGMMGDGFSVEDLLDLEELCEVDRDGGEQGEAAAAAVVEKERSSDSHGSSVVSYEPMPLLPPVMDLPAHDVEELEWVSRIMDDSLAELPLPQLPAAAAALAACGKPQHRRPHEGAASALLDPMRTPTICALSTEALVPVKSRRSKRSRASVWSLSGAPLSDSTSSSSTATTSSCSSSASFSPFLQYVDFPALVASDLLDEQPRSKKSKHGKNGKQKPKKRGRKPKHQQPPHLAAAAAAGGAALPATGDRRCSHCGVQKTPQWRAGPEGAKTLCNACGVRYKSGRLLPEYRPACSPTFVSS…	431
450	163	OGLUM02G26320	Oryza glumaepatula	Monocots	2	OGLUM02G26320.2	MSALRSSLRPYEAAEEMAAAAAAGGPAAAWGAVERGAGMMGDGFSVEDLLDLEELCEVDRDGGEQGEAAAAAVVEKERSSDSHGSSVVSYEPMPLLPPVMDLPAHDVEELEWVSRIMDDSLAELPLPQLPAAAAALAACGKPQHRRPHEGAASALLDPMRTPTICALSTEALVPVKSRRSKRSRASVWSLSGAPLSDSTSSSSTATTSSCSSSASFSPFLQYVDFPALVASDLLDEQPRSKKSKHGKNGKQKPKKRGRKPKHQQPPHLAAAAAAGGAALPATGDRRCSHCGVQKTPQWRAGPEGAKTLCNACGVRYKSGRLLPEYRPACSPTFVSSLHSNSHRKVLEMRRKKETPVIVAAAAPAVASF	368
451	164	OGLUM02G37730	Oryza glumaepatula	Monocots	2	OGLUM02G37730.1	MAGVGFVEDMLREQSLLEATCGDLFDHIDDLLDFPKEESAADVLLLDAPAPGSPLSSRIIGGHATMAAAPPPPPQMMALPPPPAPAKDDASALFDAAGALGAEVFDRKDAHIGPCDELDMDMAQLEWLSGLFDDGTIPHEPSFPGVNCAAPIKASALTANAGVVLPDKAEEALFRSSSPISVLEHSGFNVATNGGSSSSSSSSASSSSESFSGSGRAWSAPVSPRPEPPVLVIPARARSKRSRPSAFPAVRGAPAATETTILVPTPMYSSTSSHSDPESIAESNPHPPPMKKKKKAKKPAAPAAASDAEADADAADADYEEGGALALPPGTVRRCTHCQIEKTPQWRAGPLGPKTLCNACGVRYKSGRLFPEYRPAASPTFMPSIHSNSHKKVVEMRQK…	418
452	164	OGLUM02G37730	Oryza glumaepatula	Monocots	2	OGLUM02G37730.2	MAGVGFVEDMLREQSLLEATCGDLFDHIDDLLDFPKEESAADVLLLDAPAPGSPLSSRIIGGHATMAAAPPPPPQMMALPPPPAPAKDDASALFDAAGALGAEVFDRKDAHIGPCDELDMDMAQLEWLSGLFDDGTIPHEPSFPGVNCAAPIKASALTANAGVVLPDKAEEALFRSSSPISVLEHSGFNVATNGGSSSSSSSSASSSSESFSGSGRAWSAPVSPRPEPPVLVIPARARSKRSRPSAFPAVRGAPAATETTILVPTPMYSSTSSHSDPESIAESNPHPPPMKKKKKAKKPAAPAAASDAEADADAADADYEEGGALALPPGTVRRCTHCQIEKTPQWRAGPLGPKTLCNACGVRYKSGRLFPEYRPAASPTFMPSIHSNSHKKVVEMRQK…	418
453	165	OGLUM04G20120	Oryza glumaepatula	Monocots	2	OGLUM04G20120.1	MLHQTLIPSSTLSFPSSAPLSPPLLFASNAAATAAQGSNTSRSSSAMPSYAHHHSSLGDDEEENGRFLSLCLLGFWNFGNLWFLLCVYVGAFWTEKDGKMDALKSSCRSEEAADEGAAAAPSAWGMVERDGFSVEDLLDLEEFCEAEKDAAEENEQALAVVAAPEEEKSEDDSQPSSVVTYELVAPPPPHPEIVDLPAHDVEELEWVSRIMDDSLSELPPPPQPPASVVASLAARPPQPRQLQRRPQDGAYRALPPASYPVRTPTICALSTEALVPVKAKRSKRSRATAWSLSGAPPFSDSTSSSSTTTTSSCSSSASFSSFSPLLKFEWHPLGGTSDLPDDHLLPPGKKSKHGKNGKNKPKKRGRKPKQLPPHPSGAAASASAPGDRRCSHCGVQKTP…	475
454	165	OGLUM04G20120	Oryza glumaepatula	Monocots	2	OGLUM04G20120.2	MLHQTLIPSSTLSFPSSAPLSPPLLFASNAAATAAQGSNTSRSSSAMPSYAHHHSSLDGKMDALKSSCRSEEAADEGAAAAPSAWGMVERDGFSVEDLLDLEEFCEAEKDAAEENEQALAVVAAPEEEKSEDDSQPSSVVTYELVAPPPPHPEIVDLPAHDVEELEWVSRIMDDSLSELPPPPQPPASVVASLAARPPQPRQLQRRPQDGAYRALPPASYPVRTPTICALSTEALVPVKAKRSKRSRATAWSLSGAPPFSDSTSSSSTTTTSSCSSSASFSSFSPLLKFEWHPLGGTSDLPDDHLLPPGKKSKHGKNGKNKPKKRGRKPKQLPPHPSGAAASASAPGDRRCSHCGVQKTPQWRAGPEGAKTLCNACGVRYKSGRLLPEYRPACSPTFVS…	436
455	166	OGLUM06G20240	Oryza glumaepatula	Monocots	3	OGLUM06G20240.1	MSTIYMSQLSATLPLMEGEHHHHHQDHHQGHFQAFSLQPKDPPVLFPFVISRRSSSSSSPSDSTTLSYGSDHHMTQQQHQHQALLEPQHMIGGSSAGIFATPFPTVESIRDDMIERSQFDPYDTEKLQASCGLAKVVAGGKWSAVPAAKMKITRKMGEPSSGVVTGGAATTVAPKKPRRRPAQAYEDHGHGGAMGQAFGVIRVCSDCNTTKTPLWRSGPCGPKSLCNACGIRQRKARRAMMASGLPASPNAAGPKAAAHSNVAAAAAAQPKVKKEKRADVDRSSLPFKKRCKAIQVEDHQTPPAATNAAAAAAIEETAESTTVAPPPAPTTKGGTLVDSIGLSWSKTHATAAATASCSFRPSPVAPGFAAAVQDEITDAAMLLMTLSCGLVRS	393
456	166	OGLUM06G20240	Oryza glumaepatula	Monocots	3	OGLUM06G20240.2	MAGGEEEEEAHDWRRSRAASPSARGSRRSVVWQYLLSTCQQGVQRCSSDLDAPRKHPSLKISVQLLPLMSTIYMSQLSATLPLMEGEHHHHHQDHHQGHFQAFSLQPKDPPVLFPFVISRRSSSSSSPSDSTTLSYGSDHHMTQQQHQHQALLEPQHMIGGSSAGIFATPFPTVESIRDDMIERSQFDPYDTEKLQASCGLAKVVAGGKWSAVPAAKMKITRKMGEPSSGVVTGGAATTVAPKKPRRRPAQAYEDHGHGGAMGQAFGVIRVCSDCNTTKTPLWRSGPCGPKSLCNACGIRQRKARRAMMASGLPASPNAAGPKAAAHSNVAAAAAAQPKVKKEKRADVDRSSLPFKKRCKAIQVEDHQTPPAATNAAAAAAIEETAESTTVAPPPAPTT…	461
457	166	OGLUM06G20240	Oryza glumaepatula	Monocots	3	OGLUM06G20240.4	MSTIYMSQLSATLPLMEGEHHHHHQDHHQGHFQAFSLQPKDPPVLFPFVISRRSSSSSSPSDSTTLSYGSDHHMTQQQHQHQALLEPQHMIGGSSAGIFATPFPTVESIRDDMIERSQFDPYDTEKLQASCGLAKVVAGGKWSAVPAAKMKITRKMGEPSSGVVTGGAATTVAPKKPRRRPAQAYEDHGHGGAMGQAFGVIRVCSDCNTTKTPLWRSGPCGPKSLCNACGIRQRKARRAMMASGLPASPNAAGPKAAAHSNVAAAAAAQPKVKKEKRADVDRSSLPFKKRCKAIQVEDHQTPPAATNAAAAAAIEETAESTTVAPPPAPTTKGGTLVDSIGLSWSKTHATAAATASCSFRPSPVAPGFAAAVQDEITDAAMLLMTLSCGLVRS	393
458	167	OMERI02G04610	Oryza meridionalis	Monocots	2	OMERI02G04610.1	MSGHHEAKPYQPRRGPAPADEEAAPAAAADEAEAEAEVEAMERYEQEQEYEEGEEGEEEEYEGGEGVPMDADASAAAVAGMDPHGEMVPVAGGEAGGGYPHVASNTLTLSFQGEVYVFESVSAERVQAVLLLLGGRELAPGSGSVPSSSAAYSKKMNFPHRMASLMRFREKRKERNFDKKIRYTVRKEVALRMQRNRGQFTSSKSKAEEATSAITSSEGSPNWGAVEGRPPSAAEISFSLLTGWLPVVGTLSLFAPSPSWVSRRRRCHHCGISAASTPMMRRGPDGPRTLCNACGLMWANKGTMREVTKGPPVPLQIVPAATNDVQNGIVEATGVEQHNSAVEEAVSAANGHESQSGVA	359
459	167	OMERI02G04610	Oryza meridionalis	Monocots	2	OMERI02G04610.2	MSGHHEAKPYQPRRGPAPADEEAAPAAAADEAEAEAEVEAMERYEQEQEYEEGEEGEEEEYEGGEGVPMDADASAAAVAGMDPHGEMVPVAGGEAGGGYPHVASNTLTLSFQGEVYVFESVSAERVQAVLLLLGGRELAPGSGSVPSSSAAYSKKMNFPHRMASLMRFREKRKERNFDKKIRYTVRKEVALRMQRNRGQFTSSKSKAEEATSAITSSEGSPNWGAVEGRPPSAAECHHCGISAASTPMMRRGPDGPRTLCNACGLMWANKGTMREVTKGPPVPLQIVPAATNDVQNGIVEATGVEQHNSAVEEAVSAANGHESQSGVA	328
460	168	ONIVA04G18420	Oryza nivara	Monocots	2	ONIVA04G18420.1	MLHQTLIPSSTLSFPSSAPLSPPLLFASNAAATAAQGSNTSRSSSAMPSYAHHHSSLGDDEEENRRFLSLCLLGFWNFGNLWFLLCVYVGAFWTEKDGKMDALKSSCRSEEAADEGAAAAPSAWGMVERDGFSVEDLLDLEEFCEAEKDAAEENEQALAVVAAPEEEKSKDDSQPSSVVTYELVAPPPPPPEIVDLPAHDVEELEWVSRIMDDSLSELPPPPQPPASVVASLAARPPQPRQLQRRPQDGAYRALPPASYPVRTPTICALSTEALVPVKAKRSKRSRATAWSLSGAPPFSDSTSSSSTTTTSSCSSSASFSSFSPLLKFEWHPLGGTSDLPDDHLLPPGKKSKHGKNGKNKPKKRGRKPKQLPPHPSGAAASAPAPGDRRCSHCGVQKTP…	475
461	168	ONIVA04G18420	Oryza nivara	Monocots	2	ONIVA04G18420.2	MLHQTLIPSSTLSFPSSAPLSPPLLFASNAAATAAQGSNTSRSSSAMPSYAHHHSSLDGKMDALKSSCRSEEAADEGAAAAPSAWGMVERDGFSVEDLLDLEEFCEAEKDAAEENEQALAVVAAPEEEKSKDDSQPSSVVTYELVAPPPPPPEIVDLPAHDVEELEWVSRIMDDSLSELPPPPQPPASVVASLAARPPQPRQLQRRPQDGAYRALPPASYPVRTPTICALSTEALVPVKAKRSKRSRATAWSLSGAPPFSDSTSSSSTTTTSSCSSSASFSSFSPLLKFEWHPLGGTSDLPDDHLLPPGKKSKHGKNGKNKPKKRGRKPKQLPPHPSGAAASAPAPGDRRCSHCGVQKTPQWRAGPEGAKTLCNACGVRYKSGRLLPEYRPACSPTFVS…	436
462	169	ONIVA06G22870	Oryza nivara	Monocots	3	ONIVA06G22870.1	MSTIYMSQLSAALPLMEGEHHQDHHQGHFQAFSLQPKDPPVLFPFVINRRSSSSSPSDSTTLSYGSDHHLTQQQQHQHQAMLEPQHMIGGSSAGIFATPFPTVKSIRDDMIERSQFDPYDTEKLQASCGLAKVVAGGKWSAVPAAKMKITRKMGEPSSGVTGGAATTVAPKKPRRRLAQAYEDHGHGGAMGQAFGVIRVCSDCNTTKTPLWRSGPCGPKSLCNACGIRQRKARRAMMASGLPASPNAAGPKAAAHSGAAAVAAAQPKVKKEKRADVDRSSLPFKKRCKAVQVEDHQTLPAATNAAAAAAMEETAESATVAPPPAPTTRGCTLVDSIGLSWSKTHAAATASCSFRPSPVAPGFAAAVQDEITDAAMLLMTLSCGLVRS	387
463	169	ONIVA06G22870	Oryza nivara	Monocots	3	ONIVA06G22870.2	MSTIYMSQLSAALPLMEGEHHQDHHQGHFQAFSLQPKDPPVLFPFVINRRSSSSSPSDSTTLSYGSDHHLTQQQQHQHQAMLEPQHMIGGSSAGIFATPFPTVKSIRDDMIERSQFDPYDTEKLQASCGLAKVVAGGKWSAVPAAKMKITRKMGEPSSGVTGGAATTVAPKKPRRRLAQAYEDHGHGGAMGQAFGVIRVCSDCNTTKTPLWRSGPCGPKSLCNACGIRQRKARRAMMASGLPASPNAAGPKAAAHSGAAAVAAAQPKVKKEKRADVDRSSLPFKKRCKAVQVEDHQTLPAATNAAAAAAMEETAESATVAPPPAPTTRGCTLVDSIGLSWSKTHAAATASCSFRPSPVAPGFAAAVQDEITDAAMLLMTLSCGLVRS	387
464	169	ONIVA06G22870	Oryza nivara	Monocots	3	ONIVA06G22870.3	MSTIYMSQLSAALPLMEGEHHQDHHQGHFQAFSLQPKDPPVLFPFVINRRSSSSSPSDSTTLSYGSDHHLTQQQQHQHQAMLEPQHMIGGSSAGIFATPFPTVKSIRDDMIERSQFDPYDTEKLQASCGLAKVVAGGKWSAVPAAKMKITRKMGEPSSGVTGGAATTVAPKKPRRRLAQAYEDHGHGGAMGQAFGVIRVCSDCNTTKTPLWRSGPCGPKSLCNACGIRQRKARRAMMASGLPASPNAAGPKAAAHSGAAAVAAAQPKVKKEKRADVDRSSLPFKKRCKAVQVEDHQTLPAATNAAAAAAMEETAESATVAPPPAPTTRGCTLVDSIGLSWSKTHAAATASCSFRPSPVAPGFAAAVQDEITDAAMLLMTLSCGLVRS	387
465	170	ONIVA12G03860	Oryza nivara	Monocots	2	ONIVA12G03860.1	MATVEGGIGEPPGLARERRPRLRRSVAATGDMDGDGDVGGGGGGGGGGGVRYVLALPAMASLAVLIAHLDAAVPVPRRPRSYLPRAVPMAWWAFRLPVFRPPPPPPPPPAKNPVKEEEGVARVVVVVAPPPPVDPGEEEAGKRAAKRARRCLNCDAVETPQWRSGPMGRSTLCNACGVRLRAVGSLPEHRAPAARTTTAAPASPPDSPIWTPGHKPPSSSPDIYLVRRTPKLPVTRPPRTKQAPPTAPAPAPPPPPPQPASPKTKTKAKAKKPKRKRSCVHCGSTETPQWREGPTGRGTLCNACGVRYRQGRLLPEYRPKGSPTFSPSVHAANHRQVLELRRQQRQSTNPSTPPPPPVSAAEPIPDEQKEEVVSVPVAAAAPATDGGAASSLDALLLDG…	414
466	170	ONIVA12G03860	Oryza nivara	Monocots	2	ONIVA12G03860.2	MATVEGGIGEHFVAEQPPGLARERRPRLRRSVAATGDMDGDGDVGGGGGGGGGGGVRYVLALPAMASLAVLIAHLDAAVPVPRRPRSYLPRAVPMAWWAFRLPVFRPPPPPPPPPAKNPVKEEEGVARVVVVVAPPPPVDPGEEEAGKRAAKRARRCLNCDAVETPQWRSGPMGRSTLCNACGVRLRAVGSLPEHRAPAARTTTAAPASPPDSPIWTPGHKPPSSSPDIYLVRRTPKLPVTRPPRTKQAPPTAPAPAPPPPPPQPASPKTKTKAKAKKPKRKRSCVHCGSTETPQWREGPTGRGTLCNACGVRYRQGRLLPEYRPKGSPTFSPSVHAANHRQVLELRRQQRQSTNPSTPPPPPVSAAEPIPDEQKEEVVSVPVAAAAPATDGGAASSLD…	420
467	171	ONIVA12G18290	Oryza nivara	Monocots	2	ONIVA12G18290.1	MDVHPPNAAASSLEELFPHQPATESDRSGIEWLSVYVEDCLSTSASCTNPVSAELPPITMASQGAAKPKLPPRSSTNARKKKRSLASVISDTDDQHCITLFVEPPLLLLDHKDWLAESELILPKKDKDEELVQEQEQEEEENYKMSAGMQFQQEQLVITCSYCLSSQSPQWWDGPSGPTCDACRLRIEARNGHTTSSKKRYGQEIDKEQDIGKRRDKKKIKKAVYVNDELLSEEPMKRCTHCLSYKTPQWRTGPLGPKTLCNACGVRFKSGRLLPEYRPANSPTFVSDIHSNSHKKVMQLRNSVPHPRK	309
468	171	ONIVA12G18290	Oryza nivara	Monocots	2	ONIVA12G18290.2	MDVHPPNAAASSLEELFPHQPATESDRSGIEWLSVYVEDCLSTSASCTNPVSAELPPITMASQGAAKPKLPPRSSTNARKKKRSLASVISDTDDQHCITLFVEPPLLLLDHKDWLAESELILPKKDKDEELVQEQEQEEEENYKMSAGMQFQQEQLVITCSYCLSSQSPQWWDGPSGPTCDACRLRIEARNGHTTSSKKRYGQEIDKEQDIGKRRDKKKIKKAVYVNDELLSEEPMKRCTHCLSYKTPQWRTGPLGPKTLCNACGVRFKSGRLLPEYRPANSPTFVSDIHSNSHKKVMQLRNSVPHPRK	309
469	172	OPUNC02G33710	Oryza punctata	Monocots	3	OPUNC02G33710.1	MSMLETSKADRGERSRPVLIDRCEETETNFNTDCDLVAAMAGVGFVEDMLREQSLLEATCGDLFDHIDDLLDFPKEESAADVLLLDAPAPGSPLSSRIIGGHVAMAAAAPPPPPQMMALPPPPAPAKDDASALFDAAGALGAEVFDRKDAHIGSCDELDMDMEWLSELFDDGTIPHEPSFPGANCAAPIKASALTANAGVVLPDKMEEALFRSSSPISVLEHSGFNVATNGGSSSSSSSSASSSSESFSGSGRAWSAPVSPRPEPPVLVIPARARSKRSRPSAFPAVRGAPAATETTILVPTPMYSSTSSHSDPESIAESNPHPPPMKKKKKAKKPAAPAASDAEADADADADYEEGGALALPPGTVRRCTHCQIEKTPQWRAGPLGPKTLCNACGVRY…	453
470	172	OPUNC02G33710	Oryza punctata	Monocots	3	OPUNC02G33710.2	MAGVGFVEDMLREQSLLEATCGDLFDHIDDLLDFPKEESAADVLLLDAPAPGSPLSSRIIGGHVAMAAAAPPPPPQMMALPPPPAPAKDDASALFDAAGALGAEVFDRKDAHIGSCDELDMDMEWLSELFDDGTIPHEPSFPGANCAAPIKASALTANAGVVLPDKMEEALFRSSSPISVLEHSGFNVATNGGSSSSSSSSASSSSESFSGSGRAWSAPVSPRPEPPVLVIPARARSKRSRPSAFPAVRGAPAATETTILVPTPMYSSTSSHSDPESIAESNPHPPPMKKKKKAKKPAAPAASDAEADADADADYEEGGALALPPGTVRRCTHCQIEKTPQWRAGPLGPKTLCNACGVRYKSGRLFPEYRPAASPTFVPSIHSNSHKKVVEMRQKATRT…	414
471	172	OPUNC02G33710	Oryza punctata	Monocots	3	OPUNC02G33710.3	MAGVGFVEDMLREQSLLEATCGDLFDHIDDLLDFPKEESAADVLLLDAPAPGSPLSSRIIGGHVAMAAAAPPPPPQMMALPPPPAPAKDDASALFDAAGALGAEVFDRKDAHIGSCDELDMDMEWLSELFDDGTIPHEPSFPGANCAAPIKASALTANAGVVLPDKMEEALFRSSSPISVLEHSGFNVATNGGSSSSSSSSASSSSESFSGSGRAWSAPVSPRPEPPVLVIPARARSKRSRPSAFPAVRGAPAATETTILVPTPMYSSTSSHSDPESIAESNPHPPPMKKKKKAKKPAAPAASDAEADADADADYEEGGALALPPGTVRRCTHCQIEKTPQWRAGPLGPKTLCNACGVRYKSGRLFPEYRPAASPTFVPSIHSNSHKKVVEMRQKATRT…	414
472	173	OPUNC04G17860	Oryza punctata	Monocots	2	OPUNC04G17860.1	MLHQTLIPSSTLSFPSSAPFSPPLLFASNAAATAAQGSNISRSSSAMPSYAHHHSSLDGKMDALKSSCRSEEAADEGAAAAPAAWGMVERDGFSVEDLLDLEEFCEAEKDAAEENEQALVVVAAPEESKSKDDSQPSSVVSYELVAPPPPPPEIVDLPAHDVEELEWVSRIMDDSLSELPPPPQPPASVVASLAARPPQPRPLQRRPQDGAYRALPPASYPVRTPTICALSTEALVPVKAKRSKRSRATAWSLSGAPPFSDSTSSSSTTTTSSCSSSASFSSFSPLLKFEWHPLGGTSDLPEDHLLPPGKKSKHGKNGKNKPKKRGRKPKQLPPHPSGAAAAAPAPGDRRCSHCGVQKTPQWRAGPEGAKTLCNACGVRYKSGRLLPEYRPACSPTFVS…	436
473	173	OPUNC04G17860	Oryza punctata	Monocots	2	OPUNC04G17860.2	MDALKSSCRSEEAADEGAAAAPAAWGMVERDGFSVEDLLDLEEFCEAEKDAAEENEQALVVVAAPEESKSKDDSQPSSVVSYELVAPPPPPPEIVDLPAHDVEELEWVSRIMDDSLSELPPPPQPPASVVASLAARPPQPRPLQRRPQDGAYRALPPASYPVRTPTICALSTEALVPVKAKRSKRSRATAWSLSGAPPFSDSTSSSSTTTTSSCSSSASFSSFSPLLKFEWHPLGGTSDLPEDHLLPPGKKSKHGKNGKNKPKKRGRKPKQLPPHPSGAAAAAPAPGDRRCSHCGVQKTPQWRAGPEGAKTLCNACGVRYKSGRLLPEYRPACSPTFVSAIHSNSHRKVLEMRRKKEVGSGLLTAAAAAAPAVASF	376
474	174	OPUNC07G20730	Oryza punctata	Monocots	2	OPUNC07G20730.1	MMHMLVAPDGGGGGEMPPYGGAAAAAPMEQELELHRDNADDGLDGHVRCLRCGISGNATPHMRRGPDGPRTLCNACGIAYRKDTPVTNMHENSFRGSS	98
475	174	OPUNC07G20730	Oryza punctata	Monocots	2	OPUNC07G20730.2	MMHMLVAPDGGGGGEMPPYGGAAAAAPMEQELELHRDNADDGLDGHVRCLRCGISGNATPHMRRGPDGPRTLCNACGIAYRKDTPVTNMHENSFRGSS	98
476	175	ORUFI01G16060	Oryza rufipogon	Monocots	2	ORUFI01G16060.1	MGSTDRKVVGIGVAEEGRRSCVECRATTTPMWRSGPTGPRSLCNACGIRYRKKRRQDLGLDLNQPQKQEHGEVIPEVKDSNSNSNNCNSGSGNSSSNLQVVPKRRLLMGVEEAALLLMTLSSPSASTLLHG	131
477	175	ORUFI01G16060	Oryza rufipogon	Monocots	2	ORUFI01G16060.2	MWRSGPTGPRSLCNACGIRYRKKRRQDLGLDLNQPQKQEHGEVIPEVKDSNSNSNNCNSGSGNSSSNLQVVPKRRLLMGVEEAALLLMTLSSPSASTLLHG	101
478	176	ORUFI02G38070	Oryza rufipogon	Monocots	2	ORUFI02G38070.1	MAGVGFVEDMLREQSLLEATCGDLFDHIDDLLDFPKEESAADVLLLDAPAPGSPLSSRIIGGHATMAAAPPPPPQMMALPPPPAPAKDDASALFDAAGALGAEVFDRKDAHIGPCDELDMDMAQLEWLSGLFDDGTIPHEPSFPGVNCAAPIKASALTANAGVVLPDKAEEALFRSSSPISVLEHSGFNVATNGGSSSSSSSSASSSSESFSGSGRAWSAPVSPRPEPPVLVIPARARSKRSRPSAFPAVRGAPAATETTILVPTPMYSSTSSHSDPESIAESNPHPPPMKKKKKAKKPAAPAAASDAEADADAADADYEEGGALALPPGTVRRCTHCQIEKTPQWRAGPLGPKTLCNACGVRYKSGRLFPEYRPAASPTFMPSIHSNSHKKVVEMRQK…	418
479	176	ORUFI02G38070	Oryza rufipogon	Monocots	2	ORUFI02G38070.2	MAGVGFVEDMLREQSLLEATCGDLFDHIDDLLDFPKEESAADVLLLDAPAPGSPLSSRIIGGHATMAAAPPPPPQMMALPPPPAPAKDDASALFDAAGALGAEVFDRKDAHIGPCDELDMDMAQLEWLSGLFDDGTIPHEPSFPGVNCAAPIKASALTANAGVVLPDKAEEALFRSSSPISVLEHSGFNVATNGGSSSSSSSSASSSSESFSGSGRAWSAPVSPRPEPPVLVIPARARSKRSRPSAFPAVRGAPAATETTILVPTPMYSSTSSHSDPESIAESNPHPPPMKKKKKAKKPAAPAAASDAEADADAADADYEEGGALALPPGTVRRCTHCQIEKTPQWRAGPLGPKTLCNACGVRYKSGRLFPEYRPAASPTFMPSIHSNSHKKVVEMRQK…	418
480	177	ORUFI04G21800	Oryza rufipogon	Monocots	2	ORUFI04G21800.1	MLHQTLIPSSTLSFPSSGPLSPPLLFASNAAATAAQGSNTSRSSSAMPSYAHHHSSLGDDEEENGRFLSLCLLGFWNFGNLWFLLCVYVGAFWTEKDGKMDALKSSCRSEEAADEGAAAAPSAWGMVERDGFSVEDLLDLEEFCEAEKDAAEENEQALAVVAAPEEEKSKDDSQPSSVVTYELVAPPPPPPEIVDLPAHDVEELEWVSRIMDDSLSELPPPPQPPASIVASLAARPPQPRQLQRRPQDGAYRALPPASYPVRTPTICALSTEALVPVKAKRSKRSRATAWSLSGAPPFSDSTSSSSTTTTSSCSSSASFSSFSPLLKFEWHPLGGTSDLPDDHLLPPGKKSKHGKNGKNKPKKRGRKPKQLPPHPSGAAASAPAPGDRRCSHCGVQKTP…	475
481	177	ORUFI04G21800	Oryza rufipogon	Monocots	2	ORUFI04G21800.2	MLHQTLIPSSTLSFPSSGPLSPPLLFASNAAATAAQGSNTSRSSSAMPSYAHHHSSLDGKMDALKSSCRSEEAADEGAAAAPSAWGMVERDGFSVEDLLDLEEFCEAEKDAAEENEQALAVVAAPEEEKSKDDSQPSSVVTYELVAPPPPPPEIVDLPAHDVEELEWVSRIMDDSLSELPPPPQPPASIVASLAARPPQPRQLQRRPQDGAYRALPPASYPVRTPTICALSTEALVPVKAKRSKRSRATAWSLSGAPPFSDSTSSSSTTTTSSCSSSASFSSFSPLLKFEWHPLGGTSDLPDDHLLPPGKKSKHGKNGKNKPKKRGRKPKQLPPHPSGAAASAPAPGDRRCSHCGVQKTPQWRAGPEGAKTLCNACGVRYKSGRLLPEYRPACSPTFVS…	436
482	178	ORUFI06G20160	Oryza rufipogon	Monocots	2	ORUFI06G20160.1	MSTIYMSQLSAALPLMEGEHHHHHQDHHQGHFQAFSLQPKDPPVLFPFVISRRSSSSSPSDSTTLSYGSDHHLTQQQQHQHQAMLEPQNMIGGSSAGIFATPFPTVKSIRDDMIERSQFDPYDTEKLQASCGLAKVVAGGKWSAVPAAKMKITRKMGEPSSGVTGGAATTVAPKKPRRRPAQAYEDHGHGGAMGQAFGVIRVCSDCNTTKTPLWRSGPCGPKSLCNACGIRQRKARRAMMASGLPASPNAAGPKAAAHSGAAAVAAAQPKVKKEKRADVDRSSLPFKKRCKVVQVEDHQTLPAATNAAAAAAMEETAESATVAPPPAPTTRGGTLVDSIGLSWSKTHAAATASCSFRPSPVAPGFAAAVQDEITDAAMLLMTLSCGLVRS	390
483	178	ORUFI06G20160	Oryza rufipogon	Monocots	2	ORUFI06G20160.2	MSTIYMSQLSAALPLMEGEHHHHHQDHHQGHFQAFSLQPKDPPVLFPFVISRRSSSSSPSDSTTLSYGSDHHLTQQQQHQHQAMLEPQNMIGGSSAGIFATPFPTVKSIRDDMIERSQFDPYDTEKLQASCGLAKVVAGGKWSAVPAAKMKITRKMGEPSSGVTGGAATTVAPKKPRRRPAQAYEDHGHGGAMGQAFGVIRVCSDCNTTKTPLWRSGPCGPKSLCNACGIRQRKARRAMMASGLPASPNAAGPKAAAHSGAAAVAAAQPKVKKEKRADVDRSSLPFKKRCKVVQVEDHQTLPAATNAAAAAAMEETAESATVAPPPAPTTRGGTLVDSIGLSWSKTHAAATASCSFRPSPVAPGFAAAVQDEITDAAMLLMTLSCGLVRS	390
484	179	LOC_Os01g24070	Oryza sativa subsp. japonica	Monocots	2	LOC_Os01g24070.1	MGSTDRKVVGIGVAEEGRRSCVECRATTTPMWRSGPTGPRSLCNACGIRYRKKRRQDLGLDLNQPQKQEHGEVIPEVKDSNSNSNNCNSGSGNSSSNLQVVPKRRLLMGVEEAALLLMTLSSPSASTLLHG*	132
485	179	LOC_Os01g24070	Oryza sativa subsp. japonica	Monocots	2	LOC_Os01g24070.2	MWRSGPTGPRSLCNACGIRYRKKRRQDLGLDLNQPQKQEHGEVIPEVKDSNSNSNNCNSGSGNSSSNLQVVPKRRLLMGVEEAALLLMTLSSPSASTLLHG*	102
486	180	LOC_Os02g05510	Oryza sativa subsp. japonica	Monocots	2	LOC_Os02g05510.1	MSGHHEAKPYQPRRGPAPADEEAAPAAAADEAEAEAEVEAMERYEQEQEYEEGEEGEEEEYEGGEGVPMDADASAAAVAGMDPHGEMVPVAGGEAGGGYPHVASNTLTLSFQGEVYVFESVSAERVQAVLLLLGGRELAPGSGSVPSSSAAYSKKMNFPHRMASLMRFREKRKERNFDKKIRYTVRKEVALRMQRNRGQFTSSKSKAEEATSVITSSEGSPNWGAVEGRPPSAAECHHCGISAASTPMMRRGPDGPRTLCNACGLMWANKGTMREVTKGPPVPLQIVPAATNDVQNGIVEATGVEQHNSAVEEAVSAANGHESQSGVA*	329
487	180	LOC_Os02g05510	Oryza sativa subsp. japonica	Monocots	2	LOC_Os02g05510.3	MSGHHEAKPYQPRRGPAPADEEAAPAAAADEAEAEAEVEAMERYEQEQEYEEGEEGEEEEYEGGEGVPMDADASAAAVAGMDPHGEMVPVAGGEAGGGYPHVASNTLTLSFQGEVYVFESVSAERVQAVLLLLGGRELAPGSGSVPSSSAAYSKKMNFPHRMASLMRFREKRKERNFDKKIRYTVRKEVALRMQRNRGQFTSSKSKAEEATSVITSSEGSPNWGAVEGRPPSAAECHHCGISAASTPMMRRGPDGPRTLCNACGLMWANKQNGIVEATGVEQHNSAVEEAVSAANGHESQSGVA*	305
488	181	LOC_Os02g43150	Oryza sativa subsp. japonica	Monocots	2	LOC_Os02g43150.1	MTHQALIPSTPPSAFSPASHFLHASSSSSPSLSSHAVVATAAAAMSSFAHHHHGSLVEKDGRMSALRSSLRPYEAAEEMAAAAAAGGPAAAWGAVERGAGMMGDGFSVEDLLDLEELCEVDRDGGEQGEAAAAAAAAVEKERSSDSHGSSVVSYEPMPLLPPVMDLPAHDVEELEWVSRIMDDSLAELPLPQLPAAAAALAACGKPQHRRPHEGAASALLDPMRTPTICALSTEALVPVKSRRSKRSRASVWSLSGAPLSDSTSSSSTATTSSCSSSASFSPFLQYVDFPALVASDLLDEQPRSKKSKHGKNGKQKPKKRGRKPKHQQPPHLAAAAGGGAALPATGDRRCSHCGVQKTPQWRAGPEGAKTLCNACGVRYKSGRLLPEYRPACSPTFVSS…	432
489	181	LOC_Os02g43150	Oryza sativa subsp. japonica	Monocots	2	LOC_Os02g43150.2	MTHQALIPSTPPSAFSPASHFLHASSSSSPSLSSHAVVATAAAAMSSFAHHHHGSLVEKDGRMSALRSSLRPYEAAEEMAAAAAAGGPAAAWGAVERGAGMMGDGFSVEDLLDLEELCEVDRDGGEQGEAAAAAAAAVEKERSSDSHGSSVVSYEPMPLLPPVMDLPAHDVEELEWVSRIMDDSLAELPLPQLPAAAAALAACGKPQHRRPHEGAASALLDPMRTPTICALSTEALVPVKSRRSKRSRASVWSLSGAPLSDSTSSSSTATTSSCSSSASFSPFLQYVDFPALVASDLLDEQPRSKKSKHGKNGKQKPKKRGRKPKHQQPPHLAAAAGGGAALPATGDRRCSHCGVQKTPQWRAGPEGAKTLCNACGVRYKSGRLLPEYRPACSPTFVSS…	425
490	182	LOC_Os03g47970	Oryza sativa subsp. japonica	Monocots	2	LOC_Os03g47970.1	MPDAAAAAAAAQDADAVMRDAPADAAAGGGDNDDDDGDDGTEEDEEEDDDEEGDEEELPPAEDPAAPEPVSALLPGSPNQLTLLFQGEVYVFESVTPEKVQAVLLLLGRSEMPPGLANMVLPNQRENRGYDDLLQRTDIPAKRVASLIRFREKRKERNFDKKIRYAVRKEVALRMQRRKGQFAGRANMEGESLSPGCELASQGSGQDFLSRESKCQNCGTSEKMTPAMRRGPAGPRTLCNACGLMWANKGTLRNCPKAKVESSVVATEQSNAAVSPSGIDNKELVVPNPENITASHGEVMGDSTPANEAEIGAPKAQSQ*	320
491	182	LOC_Os03g47970	Oryza sativa subsp. japonica	Monocots	2	LOC_Os03g47970.2	MPDAAAAAAAAQDADAVMRDAPADAAAGGGDNDDDDGDDGTEEDEEEDDDEEGDEEELPPAEDPAAPEPVSALLPGSPNQLTLLFQGEVYVFESVTPEKVQAVLLLLGRSEMPPGLANMVLPNQRENRGYDDLLQRTDIPAKRVASLIRFREKRKERNFDKKIRYAVRKEVALRMQRRKGQFAGRANMEGESLSPGCELASQGSGQDFLSRESKCQNCGTSEKMTPAMRRGPAGPRTLCNACGLMWANKVLLHVLMS*	258
492	183	LOC_Os03g52450	Oryza sativa subsp. japonica	Monocots	2	LOC_Os03g52450.1	MAAEPPADGRDPPADDGAAGDGAVESAAAEALLSAASEQLTLVYQGEVYVFDPVPPQKVQAVLLVLGGSDMPPGLVSMAVPTTFDEKSTTVAARRVASLMRFREKRKERCFDKKIRYSVRKEVAQKMKRRKGQFAGRADFGDGSCSSAPCGSTANGEDDHIRETHCQNCGISSRLTPAMRRGPAGPRSLCNACGLMWANKGTLRSPLNAPKMTVQHPADLSKTGDTDDSKANLCAEHNQTTMKTDTEMVPEQEQKADVLPPTKEEDSMATS*	272
493	183	LOC_Os03g52450	Oryza sativa subsp. japonica	Monocots	2	LOC_Os03g52450.2	MTDCYVSVIQVQAVLLVLGGSDMPPGLVSMAVPTTFDEKSTTVAARRVASLMRFREKRKERCFDKKIRYSVRKEVAQKMKRRKGQFAGRADFGDGSCSSAPCGSTANGEDDHIRETHCQNCGISSRLTPAMRRGPAGPRSLCNACGLMWANKGTLRSPLNAPKMTVQHPADLSKTGDTDDSKANLCAEHNQTTMKTDTEMVPEQEQKADVLPPTKEEDSMATS*	224
494	184	LOC_Os04g46020	Oryza sativa subsp. japonica	Monocots	2	LOC_Os04g46020.1	MGKQGPCRHCGVTSTPLWRNGPPDKPVLCNACGSRWRTKGSLTNYTPMHARDDIDAEEPRASKLKPPTLKLKEQKQLKKNPSHITMENGPFSDQNFRKMGDPDLSNRSGSGSALSYSESCAPYGTADASEMTASAQSHAWESLVPSKRRSCVTRPKPSQMEKLAKDLNSIMHEEQLLYLSGSSEEDLIYHSATPVDSFEMGYGSMLLRPNSKSLEEESEASSIPADNKSYITSESYSGSVSFVYSESKATSNQNVITEQPKKFLVQTSDNARRANLHTENQDTLENANSPLVSLHMEGKDSEETRVKTSASNRLTKSTMNPLKRPHDTHFQSSVELRGTMRSPKRVSKYGDAMGLKCQASFMPKPGNGKDLACSDRALNLFMLPPDKLSMLVPPQYANT…	451
495	184	LOC_Os04g46020	Oryza sativa subsp. japonica	Monocots	2	LOC_Os04g46020.2	MGKQGPCRHCGVTSTPLWRNGPPDKPVLCNACGSRWRTKGSLTNYTPMHARDDIDAEEPRASKLKPPTLKLKEQKQLKKNPSHITMENGPFSDQNFRKMGDPDLSNRSGSGSALSYSESCAPYGTADASEMTASAQSHAWESLVPSKRRSCVTRPKPSQMEKLAKDLNSIMHEEQLLYLSGSSEEDLIYHSATPVDSFEMGYGSMLLRPNSKSLEEESEASSIPADNKSYITSESYSGSVSFVYSESKATSNQNVITEQPKKFLVQTSDNARRANLHTENQDTLENANSPLVSLHMEGKDSEETRVKTSASNRLTKSTMNPLKRPHDTHFQSSVGQQLLTCIYCYLYLEKKQILYIHFLFRP*	363
496	185	A01097	Panicum hallii	Monocots	2	Pahal.A01097.1	MAPEMDSSVEKQGSGSPDPDERPASGEPKACTECHTTKTPLWRGGPCGPMSLCNACGIRYRKKRREALGLDANKSGGAEQQQQQQRKKKAAAASKREREKEAEADEVTVELRTVGFGKEVVLKQRRRMRRRRRLGEEERAAILLMALSSGVVYA*	155
497	185	A01097	Panicum hallii	Monocots	2	Pahal.A01097.2	MAPEMDSSVEKGSGSPDPDERPASGEPKACTECHTTKTPLWRGGPCGPMSLCNACGIRYRKKRREALGLDANKSGGAEQQQQQQRKKKAAAASKREREKEAEADEVTVELRTVGFGKEVVLKQRRRMRRRRRLGEEERAAILLMALSSGVVYA*	154
498	186	A03765	Panicum hallii	Monocots	2	Pahal.A03765.1	MALPPPAAQDDAAAFFAAAGAPVFDAKDVGGHIGPCDDLDMDMAQLEWLSGLFDDASIPHEPAFPGASCAAPIKSSALAANAGVALLPPDKMEDALFRSSSPISVLEHNSFNANNNVGSASSSSSSASSSSESFSGSGGHAWSAPVSPRPEPPVLVIPARARSKRSRPSAFTGAARAAEAPTILVPTPMYSSTSSHSDPESIAESNPHQAPPKKKKKAKKPAPPAPTASDAEGDNDGDADYEEGGERSQPQGTVRRCTHCQIEKTPQWRAGPLGPKTLCNACGVRYKSGRLFPEYRPAASPTFVPSIHSNSHKKVVEMRQKAVRSGDPSCDLLQFIRRRD*	341
499	186	A03765	Panicum hallii	Monocots	2	Pahal.A03765.2	MALPPPAAQDDAAAFFAAAGAPVFDAKDVGGHIGPCDDLDMDMAQLEWLSGLFDDASIPHEPAFPGASCAAPIKSSALAANAGVALLPPDKMEDALFRSSSPISVLEHNSFNANNNVGSASSSSSSASSSSESFSGSGGHAWSAPVSPRPEPPVLVIPARARSKRSRPSAFTGAARAAEAPTILVPTPMYSSTSSHSDPESIAESNPHQAPPKKKKKAKKPAPPAPTASDAEGDNDGDADYEEGGERSQPQGTVRRCTHCQIEKTPQWRAGPLGPKTLCNACGVRYKSGRLFPEYRPAASPTFVPSIHSNSHKKVVEMRQKAVRSGDPSCDLLQFIRRRD*	341
500	187	C00551	Panicum hallii	Monocots	3	Pahal.C00551.1	MTRHLPALSFLSLCCWRPQPRRSPPARSLTRRRRRLRVPVAARPSAGHGDGGRVQDRAAQPPGLGPRTRRSAATMETGDMAGGGREGERERPLGYVLSLPAAALPLPVAVSCLDATVPRKARSRPRLRAQPCSWWTFELPVPAPEEAKSPALAANPPRPPRPRPRVCHAPPPDPHTPAPTMERPAKRTRRCLQCGAAETPQWRSGPMGSGTLCNACGVRLKAAGALREQVHRPPPATARTVAEPPPESPVSPVSDSSPDGPIWEPGSVPDVYLLRKKPPKQGRSPPARTEAASPPAVFLVKKKKKKKAPKTPKKKPWRPRKSAKRCLHCGSSSTPQWREGPMGRSTLCNACGVRYRQGRLLPEYRPLASPTFEPSEHANRHSQVIQLHRQRKSQKSQQP…	508
501	187	C00551	Panicum hallii	Monocots	3	Pahal.C00551.2	MATVEGYKIEPPGLGPRTRRSAATMETGDMAGGGREGERERPLGYVLSLPAAALPLPVAVSCLDATVPRKARSRPRLRAQPCSWWTFELPVPAPEEAKSPALAANPPRPPRPRPRVCHAPPPDPHTPAPTMERPAKRTRRCLQCGAAETPQWRSGPMGSGTLCNACGVRLKAAGALREQVHRPPPATARTVAEPPPESPVSPVSDSSPDGPIWEPGSVPDVYLLRKKPPKQGRSPPARTEAASPPAVFLVKKKKKKKAPKTPKKKPWRPRKSAKRCLHCGSSSTPQWREGPMGRSTLCNACGVRYRQGRLLPEYRPLASPTFEPSEHANRHSQVIQLHRQRKSQKSQQPLPTEEPRPVDDPTGALACSGGDDPMNVLLPRRWHNKNEYPPTPLHQPLPQ…	458
502	187	C00551	Panicum hallii	Monocots	3	Pahal.C00551.3	MATVEGYKIEPPGLGPRTRRSAATMETGDMAGGGREGERERPLGYVLSLPAAALPLPVAVSCLDATVPRKARSRPRLRAQPCSWWTFELPVPAPEEAKSPALAANPPRPPRPRPRVCHAPPPDPHTPAPTMERPAKRTRRCLQCGAAETPQWRSGPMGSGTLCNACGVRLKAAGALREQVHRPPPATARTVAEPPPESPVSPVSDSSPDGPIWEPGSVPDVYLLRKKPPKQGRSPPARTEAASPPAVFLVKKKKKKKAPKTPKKKPWRPRKSAKRCLHCGSSSTPQWREGPMGRSTLCNACGVRYRQGRLLPEYRPLASPTFEPSEHANRHSQVIQLHRQRKSQKSQQPLPTEEPRPVDDPTGALACSGGDDPMNVLLPRRWHNKNEYPPTPLHQPLPQ…	458
503	188	D00009	Panicum hallii	Monocots	2	Pahal.D00009.1	MSHHDGSKPYQPRRGPERAPQPADEVAAPPPAAVAPAVDHLAAVAAEAEALNRYTEHQHQQQQQQLQGHEQVGEEEEDEDEEEDEMEDDEDEQEGQDGAVGGEHVPMDADAAAAAAAAAAAAGAQMDPHAAMVPGAVPPMAPNQLTLSFQGEVYVFDSVSPDKVQAVLLLLGGRELNNAGLANAASSSGAYNKRLNFPHRVASLMRFREKRKERNFDKKIRYTVRKEVALRMQRNRGQFTSSKPKPDEIAASEMATADGSPNWGSVEGRPPSAAECHHCGTSATATPMMRRGPDGPRTLCNACGLMWANKGLLRDLSKAPVPLQAVQSAPLLDGGQNGSVIGNPGGGLENPASAMANGHESST*	364
504	188	D00009	Panicum hallii	Monocots	2	Pahal.D00009.2	MSHHDGSKPYQPRRGPERAPQPADEVAAPPPAAVAPAVDHLAAVAAEAEALNRYTEHQHQQQQQQLQGHEQVGEEEEDEDEEEDEMEDDEDEQEGQDGAVGGEHVPMDADAAAAAAAAAAAAGAQMDPHAAMVPGAVPPMAPNQLTLSFQGEVYVFDSVSPDKVQAVLLLLGGRELNNAGLANAASSSGAYNKRLNFPHRVASLMRFREKRKERNFDKKIRYTVRKEVALRMQRNRGQFTSSKPKPDEIAASEMATADGSPNWGSVEGRPPSAAECHHCGTSATATPMMRRGPDGPRTLCNACGLMWANKGLLRDLSKAPVPLQAVQSAPLLDGGNGSVIGNPGGGLENPASAMANGHESST*	363
505	189	G00724	Panicum hallii	Monocots	2	Pahal.G00724.1	MGKQGPCRHCGVTSTPLWRNGPPDKPVLCNACGSRWRTKGSLANYTPMHRKDDIDDDEPRVSKLKPPTSKLKSQKKKASHIIMENVPFSGQNFLKMGDADTSNRSSLGSAISYSESCAPYGDVDASEMSGSAQSHAWESLVPSRKRSCVTRPKASPVEKLVKDLKSIMHEDQLYYLSGSSEEDLLYHSETPVGSFEIGSGSVLLRHPNSKSPEEESEASSIPSDGKSYITSESYSGSALFVVHDGNKGTVNLKAAIATPKRLPLHIEDNASRDKLHCKKQHILESIDSPLVSVDLEEKEIKEIGEVENISESIGFAGSTMKLLKRSHDTHIQGDSGL*	338
506	189	G00724	Panicum hallii	Monocots	2	Pahal.G00724.2	MGKQGPCRHCGVTSTPLWRNGPPDKPVLCNACGSRWRTKGSLANYTPMHRKDDIDDDEPRVSKLKPPTSKLKSQKKKASHIIMENVPFSGQNFLKMGDADTSNRSSLGSAISYSESCAPYGDVDASEMSGSAQSHAWESLVPSRKRSCVTRPKASPVEKLVKDLKSIMHEDQLYYLSGSSEEDLLYHSETPVGSFEIGSGSVLLRHPNSKSPEEESEASSIPSDGKSYITSESYSGSALFVVHDGNKGTVNLKAAIATPKRLPLHIEDNASRDKLHCKKQHILESIDSPLVSVDLEEKEIKEIGEVENISESIGFAGSTMKLLKRSHDTHIQGDSG*	337
507	190	G01759	Panicum hallii	Monocots	3	Pahal.G01759.1	MPSLAHHHSPLDDGRMDALKSDNSFPPEETAEDAAAAAASALVEKDGFSVEDLLDLEEFCEPDKDGPDDVEAPPPPAATAAEVKSNEDSQPLSVVTYELPPPPPEMVDLPAHDVEELEWVSRIMDDSLSELPPQPQPPAALVASMSARPPLAQQRRAPQVHDGAYRALPAAPGPLRTPTICALSTEALVPVKAKRSKRTRGPGWSLSGASFLSDSASSSSTTTTSSCSSSGSFSPFLFLDSAPFSGLELGEGYYNHFLPAPPSKKSKHGGGKGSKHKPKKRGRKPKHLPPNPSAAGAAAPQPAPGDRRCSHCGVQKTPQWRAGPEGAKTLCNACGVRYKSGRLLPEYRPACSPTFVSSIHSNSHRKVLEMRRKKEGGMVATAAPAVASF*	390
508	190	G01759	Panicum hallii	Monocots	3	Pahal.G01759.2	MPSLAHHHSPLDDGRMDALKSDNSFPPEETAEDAAAAAASALVEKDGFSVEDLLDLEEFCEPDKDGPDDVEAPPPPAATAAEVKSNEDSQPLSVVTYELPPPPPEMVDLPAHDVEELEWVSRIMDDSLSELPPQPQPPAALVASMSARPPLAQQRRAPQVHDGAYRALPAAPGPLRTPTICALSTEALVPVKAKRSKRTRGPGWSLSGASFLSDSASSSSTTTTSSCSSSGSFSPFLFLDSAPFSGLELGEGYYNHFLPAPPSKKSKHGGGKGSKHKPKKRGRKPKHLPPNPSAAGAAAPQPAPGDRRCSHCGVQKTPQWRAGPEGAKTLCNACGVRYKSGRLLPEYRPACSPTFVSSIHSNSHRKVLEMRRKKEGGMVATAAPAVASF*	390
509	190	G01759	Panicum hallii	Monocots	3	Pahal.G01759.3	MCACFSGPAVKDDGRMDALKSDNSFPPEETAEDAAAAAASALVEKDGFSVEDLLDLEEFCEPDKDGPDDVEAPPPPAATAAEVKSNEDSQPLSVVTYELPPPPPEMVDLPAHDVEELEWVSRIMDDSLSELPPQPQPPAALVASMSARPPLAQQRRAPQVHDGAYRALPAAPGPLRTPTICALSTEALVPVKAKRSKRTRGPGWSLSGASFLSDSASSSSTTTTSSCSSSGSFSPFLFLDSAPFSGLELGEGYYNHFLPAPPSKKSKHGGGKGSKHKPKKRGRKPKHLPPNPSAAGAAAPQPAPGDRRCSHCGVQKTPQWRAGPEGAKTLCNACGVRYKSGRLLPEYRPACSPTFVSSIHSNSHRKVLEMRRKKEGGMVATAAPAVASF*	390
510	191	G01790	Panicum hallii	Monocots	4	Pahal.G01790.1	MGKQGPCHHCGVTSTPLWRNGPPDKPVLCNACGSRWRTKGSLANYTPMHRKDDIDDDEPRISKLKPPTSKSKSQKKKTNHIIMENGPFSCQNFRKMGDADPSYRSSSGSAVSYSENCGPYGASDASEMTGSAQSHAWESLVPSRKRSCVTRQKPSSVEKLAKDLNSIMHEEQLYYLSGSSEEDLLYHSETHVGSFEMGSGCVLLRHPNLKSLEEESEASSIPADNKSYITSESYSGSASFVAHSGNRAAINLNAATARPKRSLLHIEDNARRDKLHYGNQHIPESIDSPLVSVGLEEKEIKATGRVENICGSKGFTKSTMNLLKRSHDTHIQSDIELEGTMMSPKRVLKSGDLTPEFKSSSLLKSGYATKDSTCTGGALNLFMLPPEKLSLLVPPQYAD…	452
511	191	G01790	Panicum hallii	Monocots	4	Pahal.G01790.2	MGKQGPCHHCGVTSTPLWRNGPPDKPVLCNACGSRWRTKGSLANYTPMHRKDDIDDDEPRISKLKPPTSKSKSQKKKTNHIIMENGPFSCQNFRKMGDADPSYRSSSGSAVSYSENCGPYGASDASEMTGSAQSHAWESLVPSRKRSCVTRQKPSSVEKLAKDLNSIMHEEQLYYLSGSSEEDLLYHSETHVGSFEMGSGCVLLRHPNLKSLEEESEASSIPADNKSYITSESYSGSASFVAHSGNRAAINLNAATARPKRSLLHIEDNARRDKLHYGNQHIPESIDSPLVSVGLEEKEIKATGRVENICGSKGFTKSTMNLLKRSHDTHIQSDIELEGTMMSPKRVLKSGDLTPEFKSSSLLKSGYATKDSTCTGGALNLFMLPPEKLSLLVPPQYAD…	452
512	191	G01790	Panicum hallii	Monocots	4	Pahal.G01790.3	MGKQGPCHHCGVTSTPLWRNGPPDKPVLCNACGSRWRTKGSLANYTPMHRKDDIDDDEPRISKLKPPTSKSKSQKKKTNHIIMENGPFSCQNFRKMGDADPSYRSSSGSAVSYSENCGPYGASDASEMTGSAQSHAWESLVPSRKRSCVTRQKPSSVEKLAKDLNSIMHEEQLYYLSGSSEEDLLYHSETHVGSFEMGSGCVLLRHPNLKSLEEESEASSIPADNKSYITSESYSGSASFVAHSGNRAAINLNAATARPKRSLLHIEDNARRDKLHYGNQHIPESIDSPLVSVGLEEKEIKATGRVENICGSKGFTKSTMNLLKRSHDTHIQSDIELEGTMMSPKRVLKSGDLTPEFKSSSLLKSGYATKDSTCTGGALNLFMLPPEKLSLLVPPQYAD…	452
513	191	G01790	Panicum hallii	Monocots	4	Pahal.G01790.4	MGKQGPCHHCGVTSTPLWRNGPPDKPVLCNACGSRWRTKGSLANYTPMHRKDDIDDDEPRISKLKPPTSKSKSQKKKTNHIIMENGPFSCQNFRKMGDADPSYRSSSGSAVSYSENCGPYGASDASEMTGSAQSHAWESLVPSRKRSCVTRQKPSSVEKLAKDLNSIMHEEQLYYLSGSSEEDLLYHSETHVGSFEMGSGCVLLRHPNLKSLEEESEASSIPADNKSYITSESYSGSASFVAHSGNRAAINLNAATARPKRSLLHIEDNARRDKLHYGNQHIPESIDSPLVSVGLEEKEIKATGRVENICGSKGFTKSTMNLLKRSHDTHIQSDIG*	337
514	192	I02227	Panicum hallii	Monocots	3	Pahal.I02227.1	LHELGPQLHHYSSRPASRPSIPQSRVASSPPPPAMPDADVDVEMRAAAAAPGGDDGEDDTGEEEDDDGDDVYDEDEEERTAPAPAEEPPAPAPVSALPGNPNQLTLLFQGEVYVFESVTPDKVQAVLLLLGRGELPPDYAGKVVPSQNENKGYDDILRRTDIPAKRVASLLRFREKRKERNFDKKIRYAVRKEVALRMQRRKGQFAGRASLEGESPAPGCDPGSQSSGLDFVSRESKCQNCGTSEKMTPAMRRGPAGPRTLCNACGLMWANKGTLRSCPKAKVESSVVATEQAGNDNKALVTPKNDNVSASNGEATSAAETGVPKAP*	328
515	192	I02227	Panicum hallii	Monocots	3	Pahal.I02227.2	LHELGPQLHHYSSRPASRPSIPQSRVASSPPPPAMPDADVDVEMRAAAAAPGGDDGEDDTGEEEDDDGDDVYDEDEEERTAPAPAEEPPAPAPVSALPGNPNQLTLLFQGEVYVFESVTPDKVQAVLLLLGRGELPPDYAGKVVPSQNENKGYDDILRRTDIPAKRVASLLRFREKRKERNFDKKIRYAVRKEVALRMQRRKGQFAGRASLEGESPAPGCDPGSQSSGLDFVSRESKCQNCGTSEKMTPAMRRGPAGPRTLCNACGLMWANKGTLRSCPKAKVESSVVATEQAGNDNKALVTPKNDNVSASNGEA*	316
516	192	I02227	Panicum hallii	Monocots	3	Pahal.I02227.3	MPDADVDVEMRAAAAAPGGDDGEDDTGEEEDDDGDDVYDEDEEERTAPAPAEEPPAPAPVSALPGNPNQLTLLFQGEVYVFESVTPDKVQAVLLLLGRGELPPDYAGKVVPSQNENKGYDDILRRTDIPAKRVASLLRFREKRKERNFDKKIRYAVRKEVALRMQRRKGQFAGRASLEGESPAPGCDPGSQSSGLDFVSRESKCQNCGTSEKMTPAMRRGPAGPRTLCNACGLMWANKDMLRQQFCFDVSVLAAVVYAWFLVTA*	265
517	193	1KG015400	Panicum virgatum	Monocots	2	Pavir.1KG015400.1.p	MESEREREMEMEADPDSSSPSAGADAAATASGETKACAACHTTKTPLWRGGPEGPKSLCNACGIRYRKRRQALGHAPADTQQDQQRQPKRKAADPPAEDQQQQLLPKKKAADPPAEDQQPPKKKAASAASSSTTSTKKEKEKEKEKEKEKERDRDRKRKDRQVTVELRVVGFGKEAVLKQRRQMRRDKCLSRLSEEEMAAVHLMALSSGVIYAS*	215
518	193	1KG015400	Panicum virgatum	Monocots	2	Pavir.1KG015400.2.p	MESEREREMEMEADPDSSSPSAGADAAATASGETKACAACHTTKTPLWRGGPEGPKSLCNACGIRYRKRRQALGHAPADTQQDQQRQPKRKAADPPAEDQQPPKKKAASAASSSTTSTKKEKEKEKEKEKEKERDRDRKRKDRQVTVELRVVGFGKEAVLKQRRQMRRDKCLSRLSEEEMAAVHLMALSSGVIYAS*	197
519	194	1KG192800	Panicum virgatum	Monocots	2	Pavir.1KG192800.1.p	MSTIYMSHMSTLPLMEGEQDQGLFPAFHVTKDPPILFPFMISNPVDQLQGQSSYGDQRLSHQVLAESTTHQQFTDRMMMMSGSDVFPRPSPFRPTIQSIDGDMIQRSAYDPYDIENTPRADGSISGWAAAAALPVKMKIMRKATSSEYPEGGAARKPRRRAQAHQDESQQLQQQAMGVVVRVCSDCNTTKTPLWRSGPCGPKSLCNACGIRQRKARRAAAGAAAAAASASNGGAPQVASVAAQAKPAKKEKIRADADQSLPFKKRCKMVAVDHAVTAAKAAAPTTVAAPTKQDQDHVSGDKVAAAATEVSMQSKVAAAPDPPAMSSFHAFAADEITDAAMLLMTLSCGLVRS*	353
520	194	1KG192800	Panicum virgatum	Monocots	2	Pavir.1KG192800.3.p	MMMMSGSDVFPRPSPFRPTIQSIDGDMIQRSAYDPYDIENTPRADGSISGWAAAAALPVKMKIMRKATSSEYPEGGAARKPRRRAQAHQDESQQLQQQAMGVVVRVCSDCNTTKTPLWRSGPCGPKSLCNACGIRQRKARRAAAGAAAAAASASNGGAPQVASVAAQAKPAKKEKIRADADQSLPFKKRCKMVAVDHAVTAAKAAAPTTVAAPTKQDQDHVSGDKVAAAATEVSMQSKVAAAPDPPAMSSFHAFAADEITDAAMLLMTLSCGLVRS*	277
521	195	1KG534500	Panicum virgatum	Monocots	2	Pavir.1KG534500.1.p	MASAGFVEEMMREQSLLEATCGDLFDHIEDLLDFPKEESAADVLLLDAPAPGSPLSARIIDVGGNAPAAPALEPLMALPPPAAQEDAAAFFAAAGAPVFDAKDVGGHIGSCEDLDMDMAQLEWLSGLFDDASIPHEPAFPGATCAAPIKSSALAANAGVALLPPDKMEDALFRSSSPISVLEHNGFNANNNVGSASSSSSSASASSSSESFSGSGGGYAWSAPVSPRPEPPVLVIPARARSKRSRPSAFPRAAEAPTILVPTPMYSSTSSHSDPESIAESSPHQAFPKKKKKAKKPAPPAPTASDANGDNDGDADYEEGGERSQPQGAVRRCTHCQIEKTPQWRAGPLGPKTLCNACGVRYKSGRLFPEYRPAASPTFVPTIHSNSHKKVVEMRQKAVR…	416
522	195	1KG534500	Panicum virgatum	Monocots	2	Pavir.1KG534500.2.p	MASAGFVEEMMREQSLLEATCGDLFDHIEDLLDFPKEESAADVLLLDAPAPGSPLSARIIDVGGNAPAAPALEPLMALPPPAAQEDAAAFFAAAGAPVFDAKDVGGHIGSCEDLDMDMAQLEWLSGLFDDASIPHEPAFPGATCAAPIKSSALAANAGVALLPPDKMEDALFRSSSPISVLEHNGFNANNNVGSASSSSSSASASSSSESFSGSGGGYAWSAPVSPRPEPPVLVIPARARSKRSRPSAFPRAAEAPTILVPTPMYSSTSSHSDPESIAESSPHQAFPKKKKKAKKPAPPAPTASDANGDNDGDADYEEGGERSQPQGAVRRCTHCQIEKTPQWRAGPLGPKTLCNACGVRYKSGRLFPEYRPAASPTFVPTIHSNSHKKVVEMRQKAVR…	416
523	196	1NG499000	Panicum virgatum	Monocots	5	Pavir.1NG499000.1.p	MASAGFVEEMMREQSLLEATCGDLFDHIDDLLDFPKEESSADVLLLDAPAPGSPLSARIIDVGGNAPPAPALEPLPPPAAQEDDAAAGAPVFDAKDVGGHIGSCEDLDMDMAQLEWLSGLFDDASIPHEPAFPGATCAAPIKSSALAANAGVALLPPDKMEDALFRSSSPISVLEHNSFNANNNVGSASSSSSSASSSSESFSGSGGHAWSAPVSPRPEPPVLVIPARARSKRSRPSAFTPTAEAPTILVPTPMYSSTSSHSDPESIAESNPHQAPPKKKKKAKKPAPPAPTASDADGDNDGDADYEEGGERSLPQGAVRRCTHCQIEKTPQWRAGPLGPKTLCNACGVRYKSGRLFPEYRPAASPTFVPSIHSNSHKKVVEMRQKAVRSGDPSCDLLQ…	406
524	196	1NG499000	Panicum virgatum	Monocots	5	Pavir.1NG499000.2.p	MASAGFVEEMMREQSLLEATCGDLFDHIDDLLDFPKEESSADVLLLDAPAPGSPLSARIIDVGGNAPPAPALEPLPPPAAQEDDAAAGAPVFDAKDVGGHIGSCEDLDMDMAQLEWLSGLFDDASIPHEPAFPGATCAAPIKSSALAANAGVALLPPDKMEDALFRSSSPISVLEHNSFNANNNVGSASSSSSSASSSSESFSGSGGHAWSAPVSPRPEPPVLVIPARARSKRSRPSAFTPTAEAPTILVPTPMYSSTSSHSDPESIAESNPHQAPPKKKKKAKKPAPPAPTASDADGDNDGDADYEEGGERSLPQGAVRRCTHCQIEKTPQWRAGPLGPKTLCNACGVRYKSGRLFPEYRPAASPTFVPSIHSNSHKKVVEMRQKAVRSGDPSCDLLQ…	406
525	196	1NG499000	Panicum virgatum	Monocots	5	Pavir.1NG499000.3.p	MASAGFVEEMMREQSLLEATCGDLFDHIDDLLDFPKEESSADVLLLDAPAPGSPLSARIIDVGGNAPPAPALEPLPPPAAQEDDAAAGAPVFDAKDVGGHIGSCEDLDMDMAQLEWLSGLFDDASIPHEPAFPGATCAAPIKSSALAANAGVALLPPDKMEDALFRSSSPISVLEHNSFNANNNVGSASSSSSSASSSSESFSGSGGHAWSAPVSPRPEPPVLVIPARARSKRSRPSAFTPTAEAPTILVPTPMYSSTSSHSDPESIAESNPHQAPPKKKKKAKKPAPPAPTASDADGDNDGDADYEEGGERSLPQGAVRRCTHCQIEKTPQWRAGPLGPKTLCNACGVRYKSGRLFPEYRPAASPTFVPSIHSNSHKKVVEMRQKAVRSGDPSCDLLQ…	406
526	196	1NG499000	Panicum virgatum	Monocots	5	Pavir.1NG499000.4.p	MASAGFVEEMMREQSLLEATCGDLFDHIDDLLDFPKEESSADVLLLDAPAPGSPLSARIIDVGGNAPPAPALEPLPPPAAQEDDAAAGAPVFDAKDVGGHIGSCEDLDMDMAQLEWLSGLFDDASIPHEPAFPGATCAAPIKSSALAANAGVALLPPDKMEDALFRSSSPISVLEHNSFNANNNVGSASSSSSSASSSSESFSGSGGHAWSAPVSPRPEPPVLVIPARARSKRSRPSAFTPTAEAPTILVPTPMYSSTSSHSDPESIAESNPHQAPPKKKKKAKKPAPPAPTASDADGDNDGDADYEEGGERSLPQGAVRRCTHCQIEKTPQWRAGPLGPKTLCNACGVRYKSGRLFPEYRPAASPTFVPSIHSNSHKKVVEMRQKAVRSGDPSCDLLQ…	406
527	196	1NG499000	Panicum virgatum	Monocots	5	Pavir.1NG499000.5.p	MRGRSVGAGATGARFRFWFCSDVAMILLGLQCEDLDMDMAQLEWLSGLFDDASIPHEPAFPGATCAAPIKSSALAANAGVALLPPDKMEDALFRSSSPISVLEHNSFNANNNVGSASSSSSSASSSSESFSGSGGHAWSAPVSPRPEPPVLVIPARARSKRSRPSAFTPTAEAPTILVPTPMYSSTSSHSDPESIAESNPHQAPPKKKKKAKKPAPPAPTASDADGDNDGDADYEEGGERSLPQGAVRRCTHCQIEKTPQWRAGPLGPKTLCNACGVRYKSGRLFPEYRPAASPTFVPSIHSNSHKKVVEMRQKAVRSGDPSCDLLQFIRRRD*	334
528	197	3KG172600	Panicum virgatum	Monocots	2	Pavir.3KG172600.1.p	MLPSTTCALPLVTINSTFCFFCSKRNDLSRSSWLISPSSVGCLLGSLQVIGIAAEPGRPCCVECRTTATPMWRGGPTGPRSLCNACGIRYRKKRRQELGLDNNRKPQQNQQPPQQPQHQDHSHAPSAVSDNKSSGLQVVKKRRVLMGVEEAAILLMALSSSSRSTLLHG*	170
529	197	3KG172600	Panicum virgatum	Monocots	2	Pavir.3KG172600.2.p	MMDAAEHNVIGIAAEPGRPCCVECRTTATPMWRGGPTGPRSLCNACGIRYRKKRRQELGLDNNRKPQQNQQPPQQPQHQDHSHAPSAVSDNKSSGLQVVKKRRVLMGVEEAAILLMALSSSSRSTLLHG*	130
530	198	3KG556300	Panicum virgatum	Monocots	2	Pavir.3KG556300.1.p	MDVHPANATPDSLGDLFPHQAAALERLFSNSTSYTNPSFAIPAPTISNEGAGKPKLPPPSSSNGRRKKRSLASVMGNDDDQQYIIPLYVEPPLLLIDQKHWMAESELILPKKEEQKVCQQQEQEQEEEKCQKGVLVQFRQERLVKRCSNCLSCETPRWRNGPSGIQMLCNACGLRLKSENRFATISEEHYGQETKKEQEPGKRQDKKKKMIKKTYVSEELSSDKQEKRCTHCMSSRTPQWRSGPFGPMTLCNACGVRFKSGRLLPEYRPANSPTFVSFLHSYSHKKVMQMRQAIAYKE*	299
531	198	3KG556300	Panicum virgatum	Monocots	2	Pavir.3KG556300.2.p	MGNDDDQQYIIPLYVEPPLLLIDQKHWMAESELILPKKEEQKVCQQQEQEQEEEKCQKGVLVQFRQERLVKRCSNCLSCETPRWRNGPSGIQMLCNACGLRLKSENRFATISEEHYGQETKKEQEPGKRQDKKKKMIKKTYVSEELSSDKQEKRCTHCMSSRTPQWRSGPFGPMTLCNACGVRFKSGRLLPEYRPANSPTFVSFLHSYSHKKVMQMRQAIAYKE*	225
532	199	3NG029100	Panicum virgatum	Monocots	3	Pavir.3NG029100.1.p	MATVEGYKTEPPGLGPRTGRSAATMATDDLAGGGREGEREGALGYILSLPAAALPLPVAVSCLDATVPRKARSRPRLHAQPCSWWTFELPVPAPEEAKTPAPTAPAATNPTEEARPPRPQRSRPPVCQAPPHDPHTPAPAMERPAKRARRCLQCGAIETPQWRSGPMGSGTLCNACGVRLKAAGALREQVHRPPPATARTVAEPPPESPVADSSPDGPIWEPGSVPDVYLLRKKPPKRGRSPPPRTEPASPPAPAVFLVKKKKKKAPKTPNKKPWRPRKSAKRCLHCGSSSTPQWREGPMGRSTLCNACGVRYRQGRLLPEYRPLVSPTFEPSEHANRHSQVLQLHRQRKGHQKNQQPLPTEEPRPVDHPTGAPPCSGGGDDPMNVLLPRRWHNKNEYP…	477
533	199	3NG029100	Panicum virgatum	Monocots	3	Pavir.3NG029100.2.p	MATDDLAGGGREGEREGALGYILSLPAAALPLPVAVSCLDATVPRKARSRPRLHAQPCSWWTFELPVPAPEEAKTPAPTAPAATNPTEEARPPRPQRSRPPVCQAPPHDPHTPAPAMERPAKRARRCLQCGAIETPQWRSGPMGSGTLCNACGVRLKAAGALREQVHRPPPATARTVAEPPPESPVADSSPDGPIWEPGSVPDVYLLRKKPPKRGRSPPPRTEPASPPAPAVFLVKKKKKKAPKTPNKKPWRPRKSAKRCLHCGSSSTPQWREGPMGRSTLCNACGVRYRQGRLLPEYRPLVSPTFEPSEHANRHSQVLQLHRQRKGHQKNQQPLPTEEPRPVDHPTGAPPCSGGGDDPMNVLLPRRWHNKNEYPPTPLHQPLPQPADSLAGDQHVGDV…	453
534	199	3NG029100	Panicum virgatum	Monocots	3	Pavir.3NG029100.3.p	MATVEGYKTEPPGLGPRTGRSAATMATDDLAGGGREGEREGALGYILSLPAAALPLPVAVSCLDATVPRKARSRPRLHAQPCSWWTFELPVPAPEEAKTPAPTAPAATNPTEEARPPRPQRSRPPVCQAPPHDPHTPAPAMERPAKRARRCLQCGAIETPQWRSGPMGSGTLCNACGVRLKAAGALREQVHRPPPATARTVAEPPPESPVADSSPDGPIWEPGSVPDVYLLRKKPPKRGRSPPPRTEPASPPAPAVFLVKKKKKKAPKTPNKKPWRPRKSAKRCLHCGSSSTPQWREGPMGRSTLCNACGVRYRQGRLLPEYRPLVSPTFEPSEHANRHSQVLQLHRQRKGHQKNQQPLPTEEPRPVDHPTGAPPCSGGGDDPMNVLLPRRWHNKNEYP…	477
535	200	4KG377700	Panicum virgatum	Monocots	2	Pavir.4KG377700.1.p	MSPSRAHSHPPKRNQIEILGARVTLHPHPIVRSDPVRSPAAQSMSHHDGSKPYQPRRGPERPPQPADEVAAPPPAAAAAAPAPAVDHLAAVAAEADALNRYTDHQHQQQQQQQHQQLQGHEQVGEEEEDEDEEEDEMEDDEDEQEGQDGSVGGEHVPMDADAAAAAAAAAAAAGAQMDPHAAMVPGAVPPMAPNQLTLSFQGEVYVFDSVSPDKVQAVLLLLGGRELNNAGLGNAASSSGAYNKRVNFPHRVASLMRFREKRKERNFDKKIRYSVRKEVALRMQRNRGQFTSSKPKPDEIAASEITTADGSQNWGSVEGRPPSAAECHHCGTSATATPMMRRGPDGPRTLCNACGLMWANKGLLRDLSKAPVPLQAVQSAPVLDGGQNGSVIGNPGGGL…	415
536	200	4KG377700	Panicum virgatum	Monocots	2	Pavir.4KG377700.2.p	MSPSRAHSHPPKRNQIEILGARVTLHPHPIVRSDPVRSPAAQSMSHHDGSKPYQPRRGPERPPQPADEVAAPPPAAAAAAPAPAVDHLAAVAAEADALNRYTDHQHQQQQQQQHQQLQGHEQVGEEEEDEDEEEDEMEDDEDEQEGQDGSVGGEHVPMDADAAAAAAAAAAAAGAQMDPHAAMVPGAVPPMAPNQLTLSFQGEVYVFDSVSPDKVQAVLLLLGGRELNNAGLGNAASSSGAYNKRVNFPHRVASLMRFREKRKERNFDKKIRYSVRKEVALRMQRNRGQFTSSKPKPDEIAASEITTADGSQNWGSVEGRPPSAAECHHCGTSATATPMMRRGPDGPRTLCNACGLMWANKGLLRDLSKAPVPLQAVQSAPVLDGGNGSVIGNPGGGLE…	414
537	201	4NG310300	Panicum virgatum	Monocots	3	Pavir.4NG310300.1.p	PPLPRRWTTSPRWPPRRSAEPLHRASAAAAAASRGTNRVGEEEDDDDEEEDEVEDDEDEQEGQDGGVGGEHVPMDADAAAAAAAAASAQMDPHAAMVPGAVPPMAPNQLTLSFQGEVYVFDSVSPDKVQAVLLLLGGRELNNPGLGNASSSGAYSKRLNYPHRVASLMRFREKRKERNFDKKIRYSVRKEVALRMQRNRGQFTSSKPKPDEISASEIMTADGSPNWGSVEGRPPSAAECHHCGTSATATPMMRRGPDGPRTLCNACGLMWANKGLLRDLSKGPGPLQAVQSAPVLDGGQNGSVIGNPGGGGLENPASAMANGHESSM*	328
538	201	4NG310300	Panicum virgatum	Monocots	3	Pavir.4NG310300.2.p	PPLPRRWTTSPRWPPRRSAEPLHRASAAAAAASRGTNRVGEEEDDDDEEEDEVEDDEDEQEGQDGGVGGEHVPMDADAAAAAAAAASAQMDPHAAMVPGAVPPMAPNQLTLSFQGEVYVFDSVSPDKVQAVLLLLGGRELNNPGLGNASSSGAYSKRLNYPHRVASLMRFREKRKERNFDKKIRYSVRKEVALRMQRNRGQFTSSKPKPDEISASEIMTADGSPNWGSVEGRPPSAAECHHCGTSATATPMMRRGPDGPRTLCNACGLMWANKGLLRDLSKGPGPLQAVQSAPVLDGGNGSVIGNPGGGGLENPASAMANGHESSM*	327
539	201	4NG310300	Panicum virgatum	Monocots	3	Pavir.4NG310300.3.p	PPLPRRWTTSPRWPPRRSAEPLHRASAAAAAASRGTNRVGEEEDDDDEEEDEVEDDEDEQEGQDGGVGGEHVPMDADAAAAAAAAASAQMDPHAAMVPGAVPPMAPNQLTLSFQGEVYVFDSVSPDKVQAVLLLLGGRELNNPGLGNASSSGAYSKRLNYPHRVASLMRFREKRKERNFDKKIRYSVRKEVALRMQRNRGQFTSSKPKPDEISASEIMTADGSPNWGSVEGRPPSAAECHHCGTSATATPMMRRGPDGPRTLCNACGLMWANKGLLRDLSKGPGPLQAVQSAPVLDGGVSFSFRCSLHMFLT*	313
540	202	5KG230300	Panicum virgatum	Monocots	2	Pavir.5KG230300.1.p	MRRPLFPSNPSEIIHFSTPPLPFSATTLYYTLPKNRAAQRGRDRTRNQISPSDPPPVADPATDRVRACPLLPPAPAPMGSADRSEIDGVAVAGRGARGCVECRATTTPMWRSGPTGPRSLCNACGIRYRKKRRQELGLDHKQHQQLRQQHNGEAKTEVKDSSSSSGGGGSSNLQAVQKRRLLMGVEEAALLLMTLSSSPTSTLLHG*	207
541	202	5KG230300	Panicum virgatum	Monocots	2	Pavir.5KG230300.2.p	MRRPLFPSNPSEIIHFSTPPLPFSATTLYYTLPKNRAAQRGRDRTRNQISPSDPPPVADPATDRVRACPLLPPAPAPMGSADRSESLCNACGIRYRKKRRQELGLDHKQHQQLRQQHNGEAKTEVKDSSSSSGGGGSSNLQAVQKRRLLMGVEEAALLLMTLSSSPTSTLLHG*	174
542	203	5NG606200	Panicum virgatum	Monocots	2	Pavir.5NG606200.1.p	MMDSAEHKVIGIAAAAAAEPGRPCCVECRTTATPMWRGGPTGPRSLCNACGIRYRKKRRQELGLDNNKKPQQNQQQPQPPQQPQQHQDHSPAPSAVSDNKSSGLQVVKKRRVLMGVEEAAILLMALSSSSRSTLLHG*	138
543	203	5NG606200	Panicum virgatum	Monocots	2	Pavir.5NG606200.2.p	MMDSAEHKSLCNACGIRYRKKRRQELGLDNNKKPQQNQQQPQPPQQPQQHQDHSPAPSAVSDNKSSGLQVVKKRRVLMGVEEAAILLMALSSSSRSTLLHG*	102
544	204	7KG219200	Panicum virgatum	Monocots	2	Pavir.7KG219200.1.p	MGKQGPCRHCGVTSTPLWRNGPPDKPVLCNACGSRWRTKGSLANYTPMHRKDDIDDDEPRVSKLKPPTSKLKSQKKKASHIIMENVPFSGQNFRKMGDADTSNRSSLGSAISYSESCAPYGDVDASEMSGSAQSHAWESLVPSRKRSCVTRPKASPVEKLVKDLKSIMHEDQLYYLSGSSEEDLLYHSETPVGSFEIGSGSVLLRHPNSKSPEEESEASSIPSDGKSYITSESYSGSALFVVHDGNKGTVNLNAAIARPKRLSLHIEDNASRDKLHCEKQHILESIDSPLVSVDLEEKEIKEIGGVENISESIGFAGSTMKLLKRSHDTHIQGDSDAEVKSIGWHWQVVLSRCKSVHAYCLLDVFATVTGSTICHLLKFLKVQRLGRFQNKNF*	394
545	204	7KG219200	Panicum virgatum	Monocots	2	Pavir.7KG219200.2.p	MGKQGPCRHCGVTSTPLWRNGPPDKPVLCNACGSRWRTKGSLANYTPMHRKDDIDDDEPRVSKLKPPTSKLKSQKKKASHIIMENVPFSGQNFRKMGDADTSNRSSLGSAISYSESCAPYGDVDASEMSGSAQSHAWESLVPSRKRSCVTRPKASPVEKLVKDLKSIMHEDQLYYLSGSSEEDLLYHSETPVGSFEIGSGSVLLRHPNSKSPEEESEASSIPSDGKSYITSESYSGSALFVVHDGNKGTVNLNAAIARPKRLSLHIEDNASRDKLHCEKQHILESIDSPLVSVDLEEKEIKEIGGVENISESIGFAGSTMKLLKRSHDTHIQGDSGLSL*	340
546	205	7KG268200	Panicum virgatum	Monocots	4	Pavir.7KG268200.1.p	MLHQTLLPSSFPPSSSASSSSPFLHASDAATAPPVGSSPSRSAFPRGSAMPSLAHRHGPLDDGRMDALKSHNSFPPEETAEDAAAAAAGALAEKDGFSVEDLLDLEEFGEPDKDGPDNEEAPPPPAAAAAEVKSNEDSQPLSVVTYDLPPPPPEMVDLPAHDVEELEWVSRIMDDSLSELPPQPQPSAALVASMALRPPLTQQRRAPQAHDGAYRALPAAHGPLRTPTICALSTEALVPVKAKRSKRTRGPGWSLSGASFLSDSASSSSTTTTSSCSSSGSFSSFLLDSPPFGGLELGEGYFNHFLPAPPSKKSKHGGGKGSKHKPKKRGRRPKHLPPNPSAAAQQPAPGDRRCSHCGVQKTPQWRAGPEGAKTLCNACGVRYKSGRLLPEYRPACSPT…	435
547	205	7KG268200	Panicum virgatum	Monocots	4	Pavir.7KG268200.2.p	MCACFSGPAVKDDGRMDALKSHNSFPPEETAEDAAAAAAGALAEKDGFSVEDLLDLEEFGEPDKDGPDNEEAPPPPAAAAAEVKSNEDSQPLSVVTYDLPPPPPEMVDLPAHDVEELEWVSRIMDDSLSELPPQPQPSAALVASMALRPPLTQQRRAPQAHDGAYRALPAAHGPLRTPTICALSTEALVPVKAKRSKRTRGPGWSLSGASFLSDSASSSSTTTTSSCSSSGSFSSFLLDSPPFGGLELGEGYFNHFLPAPPSKKSKHGGGKGSKHKPKKRGRRPKHLPPNPSAAAQQPAPGDRRCSHCGVQKTPQWRAGPEGAKTLCNACGVRYKSGRLLPEYRPACSPTFVSSIHSNSHRKVLEMRRKKEGGMVATAAPAVASF*	386
548	205	7KG268200	Panicum virgatum	Monocots	4	Pavir.7KG268200.3.p	MLHQTLLPSSFPPSSSASSSSPFLHASDAATAPPVGSSPSRSAFPRGSAMPSLAHRHGPLDDGRMDALKSHNSFPPEETAEDAAAAAAGALAEKDGFSVEDLLDLEEFGEPDKDGPDNEEAPPPPAAAAAEVKSNEDSQPLSVVTYDLPPPPPEMVDLPAHDVEELEWVSRIMDDSLSELPPQPQPSAALVASMALRPPLTQQRRAPQAHDGAYRALPAAHGPLRTPTICALSTEALVPVKAKRSKRTRGPGWSLSGASFLSDSASSSSTTTTSSCSSSGSFSSFLLDSPPFGGLELGEGYFNHFLPAPPSKKSKHGGGKGSKHKPKKRGRRPKHLPPNPSAAAQQPAPGDRRCSHCGVQKTPQWRAGPEGAKTLCNACGVRYKSGRLLPEYRPACSPT…	435
549	205	7KG268200	Panicum virgatum	Monocots	4	Pavir.7KG268200.4.p	MCACFSGPAVKDDGRMDALKSHNSFPPEETAEDAAAAAAGALAEKDGFSVEDLLDLEEFGEPDKDGPDNEEAPPPPAAAAAEVKSNEDSQPLSVVTYDLPPPPPEMVDLPAHDVEELEWVSRIMDDSLSELPPQPQPSAALVASMALRPPLTQQRRAPQAHDGAYRALPAAHGPLRTPTICALSTEALVPVKAKRSKRTRGPGWSLSGASFLSDSASSSSTTTTSSCSSSGSFSSFLLDSPPFGGLELGEGYFNHFLPAPPSKKSKHGGGKGSKHKPKKRGRRPKHLPPNPSAAAQQPAPGDRRCSHCGVQKTPQWRAGPEGAKTLCNACGVRYKSGRLLPEYRPACSPTFVSSIHSNSHRKVLEMRRKKEGGMVATAAPAVASF*	386
550	206	7NG219200	Panicum virgatum	Monocots	2	Pavir.7NG219200.1.p	MGKQGPCRHCGVTSTPLWRNGPPDKPVLCNACGSRWRTKGSLANYTPMHRKDDIDDDEPRVSKLKPPTSKFKSQKKKASHIIMENVLFSGQNFRKMGDADTSNRSSLGSAISYSESCAPYGDVDASEMSGSAQSHAWESLVPSRKRSCVTRPKASPVEKLVKDLKSIMHEDQLYYLSGSSEEDLLYHSETPVGSFEIGSGSVLLRHPNSKSPEEESEASSIPSDGKSYITSESYSGSPLFVVHDVNKGTVNLKAGIAGPKRLPLHIEDNASRDKLHCDKQHILESIDSPLVSVDLEEKEIKEIGVVENISESIGFAGSTMKLLKRSHDTHIQGDSGL*	338
551	206	7NG219200	Panicum virgatum	Monocots	2	Pavir.7NG219200.2.p	MGKQGPCRHCGVTSTPLWRNGPPDKPVLCNACGSRWRTKGSLANYTPMHRKDDIDDDEPRVSKLKPPTSKFKSQKKKASHIIMENVLFSGQNFRKMGDADTSNRSSLGSAISYSESCAPYGDVDASEMSGSAQSHAWESLVPSRKRSCVTRPKASPVEKLVKDLKSIMHEDQLYYLSGSSEEDLLYHSETPVGSFEIGSGSVLLRHPNSKSPEEESEASSIPSDGKSYITSESYSGSPLFVVHDVNKGTVNLKAGIAGPKRLPLHIEDNASRDKLHCDKQHILESIDSPLVSVDLEKEIKEIGVVENISESIGFAGSTMKLLKRSHDTHIQGDSGL*	337
552	207	7NG220500	Panicum virgatum	Monocots	2	Pavir.7NG220500.1.p	MFPTLMAPFLDTSKCGINSCGQWATVPILTYTPLIFCEIDFDGFLMGNAGTGTPLWRNGPPDKPVLCNACGSRWRTKGSLANYTPMHRKDDIDDDEPRVSKLKPPTSKFKSQKKKASHIIMENVLFSGQNFRKMGDADTSNRSSLGSAISYSESCAPYGDVDASEMSGSAQSHAWESLVPSRKRSCVTRPKASPVEKLVKDLKSIMHEDQLYYLSGSSEEDLLYHSETPVGSFEIGSGSVLLRHPNSKSPEEESEASSIPSDGKSYITSESYSGSPLFVVHDVNKGTVNLKAGIAGPKRLPLHIEDNASRDKLHCDKQHILESIDSPLVSVDLEEKEIKEIGVVENISESIGFAGSTMKLLKRSHDTHIQGDSGL*	376
553	207	7NG220500	Panicum virgatum	Monocots	2	Pavir.7NG220500.2.p	MGKQGPCRHCGVTSTPLWRNGPPDKPVLCNACGSRWRTKGSLANYTPMHRKDDIDDDEPRVSKLKPPTSKFKSQKKKASHIIMENVLFSGQNFRKMGDADTSNRSSLGSAISYSESCAPYGDVDASEMSGSAQSHAWESLVPSRKRSCVTRPKASPVEKLVKDLKSIMHEDQLYYLSGSSEEDLLYHSETPVGSFEIGSGSVLLRHPNSKSPEEESEASSIPSDGKSYITSESYSGSPLFVVHDVNKGTVNLKAGIAGPKRLPLHIEDNASRDKLHCDKQHILESIDSPLVSVDLEEKEIKEIGVVENISESIGFAGSTMKLLKRSHDTHIQGDSGL*	338
554	208	7NG305400	Panicum virgatum	Monocots	10	Pavir.7NG305400.1.p	MRAAAAAGASAAPGDDDGEDGTGEDEEDGEEVDDEDEDEDEEERTAPAPAEEPPAPAPVSALPGNPNQLTLLFQGEVYVFESVTPDKVESVLSLLGRGELPADYAGKVVPSQNENKGYDDILRRTDIPAKRVASLLRFHEKRKERNFDKKIRYAVHKEVALRMQRRKGQFAGRASLEGESPAPGCDPGSQSSGLDFVSRESKCQNCGTSEKMTPAMRRGPAGPRTLCNACGLMWANKGTLRSCPKAKVESPVVGIGQVGNDNKVLVTPKNDNASVSASNSEATVAAERSAKGAVTVYNT*	300
555	208	7NG305400	Panicum virgatum	Monocots	10	Pavir.7NG305400.10.p	MRAAAAAGASAAPGDDDGEDGTGEDEEDGEEVDDEDEDEDEEERTAPAPAEEPPAPAPVSALPGNPNQLTLLFQGEVYVFESVTPDKVESVLSLLGRGELPADYAGKVVPSQNENKGYDDILRRTDIPAKRVASLLRFHEKRKERNFDKKIRYAVHKEVALRMQRRKGQFAGRASLEGESPAPGCDPGSQSSGLDFVSRESKCQNCGTSEKMTPAMRRGPAGPRTLCNACGLMWANKV*	239
556	208	7NG305400	Panicum virgatum	Monocots	10	Pavir.7NG305400.2.p	MRAAAAAGASAAPGDDDGEDGTGEDEEDGEEVDDEDEDEDEEERTAPAPAEEPPAPAPVSALPGNPNQLTLLFQGEVYVFESVTPDKVESVLSLLGRGELPADYAGKVVPSQNENKGYDDILRRTDIPAKRVASLLRFHEKRKERNFDKKIRYAVHKEVALRMQRRKGQFAGRASLEGESPAPGCDPGSQSSGLDFVSRESKCQNCGTSEKMTPAMRRGPAGPRTLCNACGLMWANKPNYKERANLVMFMLLLEVIKHELQLHCHLLFKKNNTSPWRSAIALQW*	285
557	208	7NG305400	Panicum virgatum	Monocots	10	Pavir.7NG305400.3.p	MRAAAAAGASAAPGDDDGEDGTGEDEEDGEEVDDEDEDEDEEERTAPAPAEEPPAPAPVSALPGNPNQLTLLFQGEVYVFESVTPDKVESVLSLLGRGELPADYAGKVVPSQNENKGYDDILRRTDIPAKRVASLLRFHEKRKERNFDKKIRYAVHKEVALRMQRRKGQFAGRASLEGESPAPGCDPGSQSSGLDFVSRESKCQNCGTSEKMTPAMRRGPAGPRTLCNACGLMWANKDLTADSYICICFLWKWTSYWTCSYQFTFGNCRVH*	272
558	208	7NG305400	Panicum virgatum	Monocots	10	Pavir.7NG305400.4.p	MRAAAAAGASAAPGDDDGEDGTGEDEEDGEEVDDEDEDEDEEERTAPAPAEEPPAPAPVSALPGNPNQLTLLFQGEVYVFESVTPDKVESVLSLLGRGELPADYAGKVVPSQNENKGYDDILRRTDIPAKRVASLLRFHEKRKERNFDKKIRYAVHKEVALRMQRRKGQFAGRASLEGESPAPGCDPGSQSSGLDFVSRESKCQNCGTSEKMTPAMRRGPAGPRTLCNACGLMWANKGTLRSCPKAKVESPVVGIGLEMTTKCW*	265
559	208	7NG305400	Panicum virgatum	Monocots	10	Pavir.7NG305400.5.p	MRAAAAAGASAAPGDDDGEDGTGEDEEDGEEVDDEDEDEDEEERTAPAPAEEPPAPAPVSALPGNPNQLTLLFQGEVYVFESVTPDKVESVLSLLGRGELPADYAGKVVPSQNENKGYDDILRRTDIPAKRVASLLRFHEKRKERNFDKKIRYAVHKEVALRMQRRKGQFAGRASLEGESPAPGCDPGSQSSGLDFVSRESKCQNCGTSEKMTPAMRRGPAGPRTLCNACGLMWANKWTSYWTCSYQFTFGNCRVH*	257
560	208	7NG305400	Panicum virgatum	Monocots	10	Pavir.7NG305400.6.p	MRAAAAAGASAAPGDDDGEDGTGEDEEDGEEVDDEDEDEDEEERTAPAPAEEPPAPAPVSALPGNPNQLTLLFQGEVYVFESVTPDKVESVLSLLGRGELPADYAGKVVPSQNENKGYDDILRRTDIPAKRVASLLRFHEKRKERNFDKKIRYAVHKEVALRMQRRKGQFAGRASLEGESPAPGCDPGSQSSGLDFVSRESKCQNCGTSEKMTPAMRRGPAGPRTLCNACGLMWANKWTSYWTCSYQFTFGNCRVH*	257
561	208	7NG305400	Panicum virgatum	Monocots	10	Pavir.7NG305400.7.p	MRAAAAAGASAAPGDDDGEDGTGEDEEDGEEVDDEDEDEDEEERTAPAPAEEPPAPAPVSALPGNPNQLTLLFQGEVYVFESVTPDKVESVLSLLGRGELPADYAGKVVPSQNENKGYDDILRRTDIPAKRVASLLRFHEKRKERNFDKKIRYAVHKEVALRMQRRKGQFAGRASLEGESPAPGCDPGSQSSGLDFVSRESKCQNCGTSEKMTPAMRRGPAGPRTLCNACGLMWANKWTSYWTCSYQFTFGNCRVH*	257
562	208	7NG305400	Panicum virgatum	Monocots	10	Pavir.7NG305400.8.p	MRAAAAAGASAAPGDDDGEDGTGEDEEDGEEVDDEDEDEDEEERTAPAPAEEPPAPAPVSALPGNPNQLTLLFQGEVYVFESVTPDKVESVLSLLGRGELPADYAGKVVPSQNENKGYDDILRRTDIPAKRVASLLRFHEKRKERNFDKKIRYAVHKEVALRMQRRKGQFAGRASLEGESPAPGCDPGSQSSGLDFVSRESKCQNCGTSEKMTPAMRRGPAGPRTLCNACGLMWANKVKQIGWLFMNGGRTH*	253
563	208	7NG305400	Panicum virgatum	Monocots	10	Pavir.7NG305400.9.p	MRAAAAAGASAAPGDDDGEDGTGEDEEDGEEVDDEDEDEDEEERTAPAPAEEPPAPAPVSALPGNPNQLTLLFQGEVYVFESVTPDKVESVLSLLGRGELPADYAGKVVPSQNENKGYDDILRRTDIPAKRVASLLRFHEKRKERNFDKKIRYAVHKEVALRMQRRKGQFAGRASLEGESPAPGCDPGSQSSGLDFVSRESKCQNCGTSEKMTPAMRRGPAGPRTLCNACGLMWANKV*	239
564	209	9NG114400	Panicum virgatum	Monocots	4	Pavir.9NG114400.1.p	MAAEPAADDHDPRPPPADGPAAAGGGDASASAAAEALMSAASEQLTMVYQGDVYVFDPVSPQKVQAVLLVLGGYEVPPDLLNRAVPTANDEKSTTVAARRFASLMRFREKRKERCYGKRIRYNVRKEVAQKMKRRKGQFAGRSDFGDGACSSVACGSPANGEDDHFKETHCQNCGISSRLTPAMRRGPAGPRSLCNACGLMWANKGTLRSPLHAPKMTLQHPANPSKTGDTNDKISIDLPAEHNQAMVKTDSGMMPEQEQEQKLDICPPTEEDINCGGGGRIRGGCGAPGASPAAGGSRGVGPRPNSP*	309
565	209	9NG114400	Panicum virgatum	Monocots	4	Pavir.9NG114400.2.p	MAAEPAADDHDPRPPPADGPAAAGGGDASASAAAEALMSAASEQLTMVYQGDVYVFDPVSPQKVQAVLLVLGGYEVPPDLLNRAVPTANDEKSTTVAARRFASLMRFREKRKERCYGKRIRYNVRKEVAQKMKRRKGQFAGRSDFGDGACSSVACGSPANGEDDHFKETHCQNCGISSRLTPAMRRGPAGPRSLCNACGLMWANKGTLRSPLHAPKMTLQHPANPSKTGDTNDKISIDLPAEHNQAMVKTDSGMMPEQEQEQKLDICPPTEEDIKSVS*	279
566	209	9NG114400	Panicum virgatum	Monocots	4	Pavir.9NG114400.3.p	MAAEPAADDHDPRPPPADGPAAAGGGDASASAAAEALMSAASEQLTMVYQGDVYVFDPVSPQKVQAVLLVLGGYEVPPDLLNRAVPTANDEKSTTVAARRFASLMRFREKRKERCYGKRIRYNVRKEVAQKMKRRKGQFAGRSDFGDGACSSVACGSPANGEDDHFKETHCQNCGISSRLTPAMRRGPAGPRSLCNACGLMWANKGTLRSPLHAPKMTLQHPANPRRYK*	230
567	209	9NG114400	Panicum virgatum	Monocots	4	Pavir.9NG114400.4.p	MAAEPAADDHDPRPPPADGPAAAGGGDASASAAAEALMSAASEQLTMVYQGDVYVFDPVSPQKVQAVLLVLGGYEVPPDLLNRAVPTANDEKSTTVAARRFASLMRFREKRKERCYGKRIRYNVRKEVAQKMKRRKGQFAGRSDFGDGACSSVACGSPANGEDDHFKETHCQNCGISSRLTPAMRRGPAGPRSLCNACGLMWANKGTLRSPLHAPKMTLQHPANPSKTVCHLCNRILFI*	240
568	210	9NG157100	Panicum virgatum	Monocots	2	Pavir.9NG157100.1.p	MPDADVDVEMRAAAAAGASAAPGDDDGEDGTGEDEEDGEEVDDEDEDEDEEERTAPAPAEEPPAPAPVSALPGNPNQLTLLFQGEVYVFESVTPDKVESVLSLLGRGELPADYAGKVVPSQNENKGYDDILRRTDIPAKRVASLLRFHEKRKERNFDKKIRYAVRKEVALRMQRRKGQFAGRASLEGESPAPGCDPGSQSSGLDFVSRESKCQNCGTSEKMTPAMRRGPAGPRTLCNACGLMWANKGTLRSCPKAKVESPVVGIGQVGNDNKALVTPKNDNTSVSASNGEATVAAERSAKGAVTVYNT*	309
569	210	9NG157100	Panicum virgatum	Monocots	2	Pavir.9NG157100.2.p	MPDADVDVEMRAAAAAGASAAPGDDDGEDGTGEDEEDGEEVDDEDEDEDEEERTAPAPAEEPPAPAPVSALPGNPNQLTLLFQGEVYVFESVTPDKVESVLSLLGRGELPADYAGKVVPSQNENKGYDDILRRTDIPAKRVASLLRFHEKRKERNFDKKIRYAVRKEVALRMQRRKGQFAGRASLEGESPAPGCDPGSQSSGLDFVSRESKCQNCGTSEKMTPAMRRGPAGPRTLCNACGLMWANKGTLRSCPKAKVESPVVGIGQVGNDNKALVTPKNDNTSVSASNGEACSREERQRRRDSI*	305
570	211	9NG201100	Panicum virgatum	Monocots	2	Pavir.9NG201100.1.p	MAPEMDSSVEKQGSGSPDPDERPASGEPKACTECHTTKTPLWRGGPCGPMSLCNACGIRYRKKRREAMGLDANKSGAAEQQQQQRKKKAAAASKREREKEAEAEADEVTVELRTVGFGKEVVLKQRRRMRRRRRLGEEERAAILLMALSSGVVYA*	156
571	211	9NG201100	Panicum virgatum	Monocots	2	Pavir.9NG201100.2.p	MAPEMDSSVEKGSGSPDPDERPASGEPKACTECHTTKTPLWRGGPCGPMSLCNACGIRYRKKRREAMGLDANKSGAAEQQQQQRKKKAAAASKREREKEAEAEADEVTVELRTVGFGKEVVLKQRRRMRRRRRLGEEERAAILLMALSSGVVYA*	155
572	212	9NG202200	Panicum virgatum	Monocots	2	Pavir.9NG202200.1.p	MAPVMDSSVEKQGSGSADPDERPAAGEPKACTECHTTKTPLWRGGPCGPMSLCNACGIRYRKKRREALGLDANKSGAAEQQHQQRKKKATATASKREREKEAETDEVTVELRTVGFGKEVVLKQRRRMRRRRRLGEEERAAILLMALSSGVVYA*	155
573	212	9NG202200	Panicum virgatum	Monocots	2	Pavir.9NG202200.2.p	MAPVMDSSVEKGSGSADPDERPAAGEPKACTECHTTKTPLWRGGPCGPMSLCNACGIRYRKKRREALGLDANKSGAAEQQHQQRKKKATATASKREREKEAETDEVTVELRTVGFGKEVVLKQRRRMRRRRRLGEEERAAILLMALSSGVVYA*	154
574	213	J158600	Panicum virgatum	Monocots	2	Pavir.J158600.1.p	MATVEEGHKIEPPGLGPIARRSAATMATGDFTGGGREGELEGALGYVLSLPAAALPLPVAVSCLDATVPRKARSRPRLRAQPCSWWTFELPVPAPEEAKDPPPTASAATNPTEVARPPRPPRPRPRVCQAPPPDDPRTPAPAMERPAKRARRCLQCGAVETPQWRSGPMRSGTLCNACGVRLKAAGALREQVHRPPPATARTVAEPPPESPVSDSSPDGPIWEPGSVPDVYLLRKKPPKQGRSEAASPSAPAVFLVKNKKTKKKAPKTPRKKPWRPRKSAKRCLHCGSSSTPQWREGPMGRSTLCNACGVRYRQGRLLPEYRPLASPTFEPSEHANRHSQVLQLHRQRKGQKSQQPLPAEEPRPGDDPTAAPACGCGDDPMNVLLPRRWHNKNEYPPTP…	465
575	213	J158600	Panicum virgatum	Monocots	2	Pavir.J158600.2.p	MATGDFTGGGREGELEGALGYVLSLPAAALPLPVAVSCLDATVPRKARSRPRLRAQPCSWWTFELPVPAPEEAKDPPPTASAATNPTEVARPPRPPRPRPRVCQAPPPDDPRTPAPAMERPAKRARRCLQCGAVETPQWRSGPMRSGTLCNACGVRLKAAGALREQVHRPPPATARTVAEPPPESPVSDSSPDGPIWEPGSVPDVYLLRKKPPKQGRSEAASPSAPAVFLVKNKKTKKKAPKTPRKKPWRPRKSAKRCLHCGSSSTPQWREGPMGRSTLCNACGVRYRQGRLLPEYRPLASPTFEPSEHANRHSQVLQLHRQRKGQKSQQPLPAEEPRPGDDPTAAPACGCGDDPMNVLLPRRWHNKNEYPPTPLHQPQLQPADSLAGDQHVGDMDDSA…	440
576	214	007G227300	Phaseolus vulgaris	Eudicots	2	Phvul.007G227300.1	MEAIGSVDDLLDFSLDIGEEDDDEDKPRKPCPSLNSKCGNPSLFNPLVPDDPNHSYSEFVEEELEWLSNKDAFPSVETFVDLSCIQPDTAKMRKTTPATTPMLEYSSGSSNSNNSSNSISLLNSCDHLKVPVRARSKRRSRCRPGIADENSGQQFWWRQPSNETSKAEEGMKISPIGRKCQHCGAEKTPQWRAGPLGPKTLCNACGVRFKSGRLVPEYRPASSPSFRSDLHSNSHRKITEMRRQKQTGMG*	251
577	214	007G227300	Phaseolus vulgaris	Eudicots	2	Phvul.007G227300.2	MEAIGSVDDLLDFSLDIGEEDDDEDKPRKPCPSLNSKCGNPSLFNPLVPDDPNHSYSEFVEEELEWLSNKDAFPSVETFVDLSCIQPDTAKMRKTTPATTPMLEYSSGSSNSNNSSNSISLLNSCDHLKVPVRARSKRRSRCRPGIADENSGQQFWWRQPSNETSKAEEGMKISPIGRKCQHCGAEKTPQWRAGPLGPKTLCNACGVRFKSGRLVPEYRPASSPSFRSDLHSNSHRKITEMRRQKQTGMG*	251
578	215	009G118600	Phaseolus vulgaris	Eudicots	2	Phvul.009G118600.1	MECEYEYGGESHRAASLSRFRQKRKRRCFANKIRYRTRQEATLRVHRSKSQFILSKIQDSAGQDVIHSEILCRNCGISSKCTPMMRRGPSGPGTLCNACGLSWANRGVFNCNKAD*	116
579	215	009G118600	Phaseolus vulgaris	Eudicots	2	Phvul.009G118600.2	MECEYEYGGESHRAASLSRFRQKRKRRCFANKIRYRTRQEATLRVHRSKSQFILSKIQDSAGQDVIHSEILNCGISSKCTPMMRRGPSGPGTLCNACGLSWANRGVFNCNKAD*	114
580	216	011G039600	Phaseolus vulgaris	Eudicots	2	Phvul.011G039600.1	MEVAAAKALKPSLRTEFIFPQAICDEILCFNANNIVVGEDFSVDDLLDFSNGEFQLGKDFDVCEEEEDEEKDSSSGSLQDRIEDDSNSNSAACGGGDSVFAGELSVPADDVADLEWVSHFVDDSLPELSLLYPVPAAKTRVRTEPEPRPGRAQTASTVPKRLRTEKSRKPNARVWSFTVSPPFLCSPVLAGVEFGEPTAKKQKKKAEAQSGTQFQRRCSHCQVQKTPQWRTGPLGPKTLCNACGVRFKSGRLFPEYRPAISPTFSGEIHSNSHRKVLEMRRRKETTEPVLETGSDRTQLVPSC*	304
581	216	011G039600	Phaseolus vulgaris	Eudicots	2	Phvul.011G039600.2	MEVAAAKALKPSLRTEFIFPQAICDEILCFNANNIVVGEDFSVDDLLDFSNGEFQLGKDFDVCEEEEDEEKDSSSGSLQDRIEDDSNSNSAACGGGDSVFAGELSVPADDVADLEWVSHFVDDSLPELSLLYPVPAAKTRVRTEPEPRPGRAQTASTVPKRLRTEKSRKPNARVWSFTVSPPFLCSPVLAGVEFGEPTAKKQKKKAEAQSGTQFQRRCSHCQVQKTPQWRTGPLGPKTLCNACGVRFKSGRLFPEYRPAISPTFSGEIHSNSHRKVLEMRRRKETTEPVLETGSDRTQLVPSC*	304
582	217	001G151700	Populus trichocarpa	Eudicots	4	Potri.001G151700.1	MVMKKERDMGKQGPCCHCGVTSTPLWRNGPPEKPVLCNACGSRWRTKGTLANYTPLHARAGPDDYEDHRVSRLKSISMNKNREVKLLKRKPNYDHRVAEGVALDYNEGYRKVVDEDTSNRSSSGSAISNSESCAQFGSADASDLTGPAQSVVWDSLVPSRKRTCVNRPKPSPVEKLTKDLYTILHEQQSSCFSGSSEEDLLFDNETPMVSVEIGHGSVLIRHPSSIARDEESEASSLSVENKQYSTNEAYSHPVILPVHNENQSVNMTYPVTVKTKNLSGQGMQQEQLNRDKSPHEKVHILGSHNSPLCSVDLNDILNFEEFARHLTNEEQQQLLKYLPPLDTAKLPNSIKSMFDSPQFKENINCYQQLLSEGVFDLSLEAKSEDCKTLKRLTLSNLSK…	553
583	217	001G151700	Populus trichocarpa	Eudicots	4	Potri.001G151700.2	MGKQGPCCHCGVTSTPLWRNGPPEKPVLCNACGSRWRTKGTLANYTPLHARAGPDDYEDHRVSRLKSISMNKNREVKLLKRKPNYDHRVAEGVALDYNEGYRKVVDEDTSNRSSSGSAISNSESCAQFGSADASDLTGPAQSVVWDSLVPSRKRTCVNRPKPSPVEKLTKDLYTILHEQQSSCFSGSSEEDLLFDNETPMVSVEIGHGSVLIRHPSSIARDEESEASSLSVENKQYSTNEAYSHPVILPVHNENQSVNMTYPVTVKTKNLSGQGMQQEQLNRDKSPHEKVHILGSHNSPLCSVDLNDILNFEEFARHLTNEEQQQLLKYLPPLDTAKLPNSIKSMFDSPQFKENINCYQQLLSEGVFDLSLEAKSEDCKTLKRLTLSNLSKSKWVERYH…	545
584	217	001G151700	Populus trichocarpa	Eudicots	4	Potri.001G151700.3	MGKQGPCCHCGVTSTPLWRNGPPEKPVLCNACGSRWRTKGTLANYTPLHARAGPDDYEDHRVSRLKSISMNKNREVKLLKRKPNYDHRVAEGVALDYNEGYRKVVDEDTSNRSSSGSAISNSESCAQFGSADASDLTGPAQSVVWDSLVPSRKRTCVNRPKPSPVEKLTKDLYTILHEQQSSCFSGSSEEDLLFDNETPMVSVEIGHGSVLIRHPSSIARDEESEASSLSVENKQYSTNEAYSHPVILPVHNENQSVNMTYPVTVKTKNLSGQGMQQEQLNRDKSPHEKVHILGSHNSPLCSVDLNDILNFEEFARHLTNEEQQQLLKYLPPLDTAKLPNSIKSMFDSPQFKENINCYQQLLSEGVFDLSLEAKSEDCKTLKRLTLSNLSKSKWVERYH…	441
585	217	001G151700	Populus trichocarpa	Eudicots	4	Potri.001G151700.4	MVMKKERDMGKQGPCCHCGVTSTPLWRNGPPEKPVLCNACGSRWRTKGTLANYTPLHARAGPDDYEDHRVSRLKSISMNKNREVKLLKRKPNYDHRVAEGVALDYNEGYRKVVDEDTSNRSSSGSAISNSESCAQFGSADASDLTGPAQSVVWDSLVPSRKRTCVNRPKPSPVEKLTKDLYTILHEQQSSCFSGSSEEDLLFDNETPMVSVEIGHGSVLIRHPSSIARDEESEASSLSVENKQYSTNEAYSHPVILPVHNENQSVNMTYPVTVKTKNLSGQGMQQEQLNRDKSPHEKVHILGSHNSPLCSVDLNDILNFEEFARHLTNEEQQQLLKYLPPLDTAKLPNSIKSMFDSPQFKENINCYQQLLSEGVFDLSLEAKSEDCKTLKRLTLSNLSK…	553
586	218	001G188500	Populus trichocarpa	Eudicots	2	Potri.001G188500.1	MEGPKFFTGGYNDCGATEFFSEKKSADQHFTVEDLLDFPNDDDDIMAGGFFSDIDDLCFADSQFSTELCFLYDDMAELEWLSNFVEDSFSTDQSLQTNIHILSGNPAFQPETPLPGKARSKRSRAAPCDWSTRLLHVPSTTKMSSEKQLRESPDPNLDSNAMVRRCLHCGAEKTPQWRTGPMGPKTLCNACGVRYKSGRLVPEYRPAASPTFVSAKHSNSHRKVLELRRQKEVQGAQQQQFLSQSSIFGV*	251
587	218	001G188500	Populus trichocarpa	Eudicots	2	Potri.001G188500.2	MAELEWLSNFVEDSFSTDQSLQTNIHILSGSKPPTPESSSSETHHPEPITCNPSNPAFQPETPLPGKARSKRSRAAPCDWSTRLLHVPSTTKMSSEKQLRESPDPNLDSNAMVRRCLHCGAEKTPQWRTGPMGPKTLCNACGVRYKSGRLVPEYRPAASPTFVSAKHSNSHRKVLELRRQKEVQGAQQQQFLSQSSIFGV*	201
588	219	002G110800	Populus trichocarpa	Eudicots	3	Potri.002G110800.1	MAAANPQPLQARPYKDHRTRAPIQIEDDDDGEYEDGDGMDDMEEEAAVAQVNSGVSVAEHNHGAGGGGGGVVIASRTSELTLSFEGEVYVFPAVTPEKVQAVLLLLGGRDIPTAVPTIEVQYDQNNRGVGDTPKRSNLSRRIASLVRFREKRKERCFDKKIRYTVRKEVAQRMHRKNGQFASIKENPGDSSWDSGQSCLQDGTPLSETVVRRCKHCGVSENNTPAMRRGPAGPRTLCNACGLMWANKGTLRDLSKGGRNLPVDQIEPETLIEVKPSIIEGEFSGNQDEHGTAKDLSKAVSEGFNNHSINPDEVFQEATEDITNTLPMGVIHSSGDDDEQEPLVELANPSDTELDIPANFD*	361
589	219	002G110800	Populus trichocarpa	Eudicots	3	Potri.002G110800.2	MNDIIGFDCQVQAVLLLLGGRDIPTAVPTIEVQYDQNNRGVGDTPKRSNLSRRIASLVRFREKRKERCFDKKIRYTVRKEVAQRMHRKNGQFASIKENPGDSSWDSGQSCLQDGTPLSETVVRRCKHCGVSENNTPAMRRGPAGPRTLCNACGLMWANKGTLRDLSKGGRNLPVDQIEPETLIEVKPSIIEGEFSGNQDEHGTAKDLSKAVSEGFNNHSINPDEVFQEATEDITNTLPMGVIHSSGDDDEQEPLVELANPSDTELDIPANFD*	273
590	219	002G110800	Populus trichocarpa	Eudicots	3	Potri.002G110800.3	MAAANPQPLQARPYKDHRTRAPIQIEDDDDGEYEDGDGMDDMEEEAAVAQVNSGVSVAEHNHGAGGGGGGVVIASRTSELTLSFEGEVYVFPAVTPEKVQAVLLLLGGRDIPTAVPTIEVQYDQNNRGVGDTPKRSNLSRRIASLVRFREKRKERCFDKKIRYTVRKEVAQRMHRKNGQFASIKENPGDSSWDSGQSCLQDGTPLSETVVRRCKHCGVSENNTPAMRRGPAGPRTLCNACGLMWANKVCLL*	252
591	220	002G110900	Populus trichocarpa	Eudicots	4	Potri.002G110900.1	MYTPSQPMNVHNQIVSPGVDDDGAPADPIDHHHHIHYEDGTPAVVVEDVSPDSVYVTAGVAASELGIQPSDGSSQLTLTFRGQVYVFDSVTPDKVQAVLLLLGGCELTPGLELTPQNQRGVGEYPPRCTQPQRAASLSRFRQKRKERCFDKKVRYGVRQEVALRMQRNKGQFTSAKKSEGGYGWDGGQDSAQDDSQHETSCTHCGTNSKSTPMMRRGPSGPRSLCNACGLFWANRGTLRDHSKKALEHSVAPIDLGETEANESDSVPAINTHNNPVTYANGGDTALITDH*	291
592	220	002G110900	Populus trichocarpa	Eudicots	4	Potri.002G110900.2	MYTPSQPMNVHNQIVSPGVDDDGAPADPIDHHHHIHYEDGTPAVVVEDVSPDSVYVTAGVAASELGIQPSDGSSQLTLTFRGQVYVFDSVTPDKVQAVLLLLGGCELTPGLELTPQNQRGVGEYPPRCTQPQRAASLSRFRQKRKERCFDKKVRYGVRQEVALRMQRNKGQFTSAKKSEGGYGWDGGQDSAQDDSQHETSCTHCGTNSKSTPMMRRGPSGPRSLCNACGLFWANRVRNFERSLQESPGAFCGSN*	255
593	220	002G110900	Populus trichocarpa	Eudicots	4	Potri.002G110900.3	MYTPSQPMNVHNQIVSPGVDDDGAPADPIDHHHHIHYEDGTPAVVVEDVSPDSVYVTAGVAASELGIQPSDGSSQLTLTFRGQVYVFDSVTPDKVQAVLLLLGGCELTPGLELTPQNQRGVGEYPPRCTQPQRAASLSRFRQKRKERCFDKKVRYGVRQEVALRMQRNKGQFTSAKKSEGGYGWDGGQDSAQDDSQHETSCTHCGTNSKSTPMMRRGPSGPRSLCNACGLFWANRGTLRDHSKKALEHSVAPIDLVYSLSA*	262
594	220	002G110900	Populus trichocarpa	Eudicots	4	Potri.002G110900.4	MYTPSQPMNVHNQIVSPGVDDDGAPADPIDHHHHIHYEDGTPAVVVEDVSPDSVYVTAGVAASELGIQPSDGSSQLTLTFRGQVYVFDSVTPDKVQAVLLLLGGCELTPGLELTPQNQRGVGEYPPRCTQPQRAASLSRFRQKRKERCFDKKVRYGVRQEVALRMQRNKGQFTSAKKSEGGYGWDGGQDSAQDDSQHETSCTHCGTNSKSTPMMRRGPSGPRSLCNACGLFWANRVSIY*	240
595	221	003G082800	Populus trichocarpa	Eudicots	2	Potri.003G082800.1	MGKQGPCCHCGVTSTPLWRNGPPEKPVLCNACGSRWRTKGTLANYTPLHARAEPDDYEDHRVSRLKSVSISKNKEVKLLKRKPNYDNRVALDYNQGYRKVVDEDTSNRSSSGSAISNPESCAQFGSAEASDLTGPAQSVVWDSLVPSRKRTCVNRPKPSSVEKLTKDLYTILHEQQSSCFSGSSEEDLLFDNETPMVSVEIGHGSVLIRHPSSIARDEESEASSLSVENKQYLTNEAYSHPVILPVHNENKSVNTTYPITETTKNLTGQGMQQEQLKRDKFPHEKVHILGSHNSPLCSIDLNDILNFEEFARHLTNEEQQQLLKYLPPLDTTKLPNSIESMFDSPQFKENINSYQQLLSEGVFDLSFSEAKTEDCKTLKRLTLSNFLKSKWVERYHLLK…	541
596	221	003G082800	Populus trichocarpa	Eudicots	2	Potri.003G082800.2	MGKQGPCCHCGVTSTPLWRNGPPEKPVLCNACGSRWRTKGTLANYTPLHARAEPDDYEDHRVSRLKSVSISKNKEVKLLKRKPNYDNRVALDYNQGYRKVVDEDTSNRSSSGSAISNPESCAQFGSAEASPAQSVVWDSLVPSRKRTCVNRPKPSSVEKLTKDLYTILHEQQSSCFSGSSEEDLLFDNETPMVSVEIGHGSVLIRHPSSIARDEESEASSLSVENKQYLTNEAYSHPVILPVHNENKSVNTTYPITETTKNLTGQGMQQEQLKRDKFPHEKVHILGSHNSPLCSIDLNDILNFEEFARHLTNEEQQQLLKYLPPLDTTKLPNSIESMFDSPQFKENINSYQQLLSEGVFDLSFSEAKTEDCKTLKRLTLSNFLKSKWVERYHLLKKCKN…	537
597	222	003G174800	Populus trichocarpa	Eudicots	2	Potri.003G174800.1	MESLDTAAGFMVDDLLDFCSDIGEGDDDEEHQNNNKKPRKGLPSLNPNALASASFNVLEHTLLPEFAEEELEWLSNKDAFPAVETCFGILSEEPGSIPKHHSPVSVLENSTTSSTSISGNSSNSSIIMSYCSLRVPVKARSKRRHRRPREIREQERWWSRENSTRRKPAVSVAKMGRKCQHCGVEKTPQWRAGPDGPKTLCNACGVRYKSGRLVPEYRPANSPTFSSKLHSNSHRKVVEMRKQKQMMGSLVVKPMDKGR*	260
598	222	003G174800	Populus trichocarpa	Eudicots	2	Potri.003G174800.2	MESLDTAAGFMVDDLLDFCSDIGEGDDDEEHQNNNKKPRKGLPSLNPNALASASFNVLEHTLLPEFAEEELEWLSNKDAFPAVETCFGILSEEPGSIPKHHSPVSVLENSTTSSTSISGNSSNSSIIMSYCSLRVPVKARSKRRHRRPREIREQERWWSRENSTRRKPAVSVAKMGRKCQHCGVEKTPQWRAGPDGPKTLCNACGVRYKSGRLVPEYRPANSPTFSSKLHSNSHRKVVEMRKQKQMMGSLVVKPMDKG*	259
599	223	004G161500	Populus trichocarpa	Eudicots	2	Potri.004G161500.1	MEFCMETRALKSSLRNELATKSTQQAISEDFFAFNASAVVSSDQDFSVDCFLDFSNGEFKDGYAQEEEEKDSLSVSSQDRVDDDFNSNSSSFSDSFLSSELAVPTDDIAELEWVSHFVNDSLSDVSLLVPACKGKPESHAKNRFEPEPKPSLAKTPGFFPPRVPSKARTKRSRRTGRTWSGRSNQTETPSSSASSTSSMPCLVSANTVQTIDSLSWLSEPPMKKPKKRPAVQTSGITAAPQFQRRCSHCQVQKTPQWRTGPHGAKTLCNACGVRYKSGRLFPEYRPACSPTFSSEVHSNSHRKVLEMRRKKEMGGPESRLNQMVPSF*	328
600	223	004G161500	Populus trichocarpa	Eudicots	2	Potri.004G161500.2	MEFCMETRALKSSLRNELATKSTQQAISEDFFAFNASAVVSSDQDFSVDCFLDFSNGEFKDGYAQEEEEKDSLSVSSQDRVDDDFNSNSSSFSDSFLSSELAVPTDDIAELEWVSHFVNDSLSDVSLLVPACKGKPESHAKNRFEPEPKPSLAKTPGFFPPRVPSKARTKRSRRTGRTWSGRSNQTETPSSSASSTSSMPCLVSANTVQTIDSLSWLSEPPMKKPKKRPAVQTSGITAAPQFQRRCSHCQVQKTPQWRTGPHGAKTLCNACGVRYKSGRLFPEYRPACSPTFSSEVHSNSHRKVLEMRRKKEMGGPESRLNQMVPSF*	328
601	224	005G020500	Populus trichocarpa	Eudicots	2	Potri.005G020500.1	MDLKGTKSSREDESSGSGDIEGKKACTDCKTTKTPLWRGGPAGPKSLCNACGIRYRKKRSVMRLEKGPEKKREKTTTSNTTTATDISTITTATTTNTAQVVSGNGLISESLRMSLMVLGEEMMLQRPSVVKKQRCQRKRKLREEEQAAFSLMALSCGSVFA*	162
602	224	005G020500	Populus trichocarpa	Eudicots	2	Potri.005G020500.2	MVFDLWVFFFQSLCNACGIRYRKKRSVMRLEKGPEKKREKTTTSNTTTATDISTITTATTTNTAQVVSGNGLISESLRMSLMVLGEEMMLQRPSVVKKQRCQRKRKLREEEQAAFSLMALSCGSVFA*	128
603	225	005G152500	Populus trichocarpa	Eudicots	4	Potri.005G152500.1	MAAAAATTTNPQSLQARPYEDPRTRASIQIDDDDGEYEDADGMDGMKEAATVAQVNSGVSVAEHHRGVRVGVGGGVVTTSRTSELTLSFEGEVYVFPAVTPEKVQAVLLLLGGRDMPTAVPTIEVPYDQNNRGVVDNPKFSNLSRRIASLVRFREKRKERCFDKKIRYTVRKEVAQRMHRKNGQFASLKESPGSSSWDSSQSCLQDVIPCPETVVRRCQHCGVSENNTPAMRRGPAGPRTLCNACGLMWANKGSLRDLSKGGRNLPMGQIEPGTPIDVKPSIMEGEFSGNQDEHGTAKNLPKAVNEGFNNRSINPDEVLQEADQDLTNTLPMGAVHSSGDDDEQEPLVELASPSDTELDIPANFE*	366
604	225	005G152500	Populus trichocarpa	Eudicots	4	Potri.005G152500.2	MAAAAATTTNPQSLQARPYEDPRTRASIQIDDDDGEYEDADGMDGMKEAATVAQVNSGVSVAEHHRGVRVGVGGGVVTTSRTSELTLSFEGEVYVFPAVTPEKVQAVLLLLGGRDMPTAVPTIEVPYDQNNRGVVDNPKFSNLSRRIASLVRFREKRKERCFDKKIRYTVRKEVAQRMHRKNGQFASLKESPGSSSWDSSQSCLQDVIPCPETVVRRCQHCGVSENNTPAMRRGPAGPRTLCNACGLMWANKGSLRDLSKGGRNLPMGQIEPGTPIDVKPSIMEGEFSGNQDEHGTAKNLPKAVNEGFNNRSINPDEVLQEADQDLTNTLPMGAVHSSGDDDEQPFGQASYP*	353
605	225	005G152500	Populus trichocarpa	Eudicots	4	Potri.005G152500.3	MAAAAATTTNPQSLQARPYEDPRTRASIQIDDDDGEYEDADGMDGMKEAATVAQVNSGVSVAEHHRGVRVGVGGGVVTTSRTSELTLSFEGEVYVFPAVTPEKVQAVLLLLGGRDMPTAVPTIEVPYDQNNRGVVDNPKFSNLSRRIASLVRFREKRKERCFDKKIRYTVRKEVAQRMHRKNGQFASLKESPGSSSWDSSQSCLQDVIPCPETVVRRCQHCGVSENNTPAMRRGPAGPRTLCNACGLMWANKGSLRDLSKGGRNLPMGQIEPGTPIDVKPSIMEGEFSGNQDEHGTAKNLPKAVNEGFNNRSINPDEVLQEADQDLTNTLPMGAVHSSGDDDEQPFGQASYP*	353
606	225	005G152500	Populus trichocarpa	Eudicots	4	Potri.005G152500.4	MAAAAATTTNPQSLQARPYEDPRTRASIQIDDDDGEYEDADGMDGMKEAATVAQVNSGVSVAEHHRGVRVGVGGGVVTTSRTSELTLSFEGEVYVFPAVTPEKVQAVLLLLGGRDMPTAVPTIEVPYDQNNRGVVDNPKFSNLSRRIASLVRFREKRKERCFDKKIRYTVRKEVAQRMHRKNGQFASLKESPGSSSWDSSQSCLQDVIPCPETVVRRCQHCGVSENNTPAMRRGPAGPRTLCNACGLMWANKVFFFCFCFKMHVNCSCWSHRVKQSIINQMSCICLQVFLNGKNKLVVSDVFKVYSKR*	309
607	226	006G229200	Populus trichocarpa	Eudicots	2	Potri.006G229200.1	MTDQMKKEKSWAIFPLTDVPCLLFFILFHIVHLYWTAGAAAKLSLPHPPSPSMTPAYLNPASSSFPFVDLREEQNLQLFLSPHQAATSLSGPTNFFNTSAHDHQRETKPGESRQHDNQEVDMYNISHGGSSSSFQPEVNDHNYNSNFHNLSSSKMEDGAEESGESSVKWMPSKMRLMQKMTNSNCSETDHMPMKFMLKFHNQQYQNNEINSSSNSNSNIRVCSDCNTTSTPLWRSGPRGPKSLCNACGIRQRKARRAMAAAAAAANGTVIAIEASSSTRSTKVNNKVKKSRTNHVSQNKKLSKPPESSLQSQKKLCFKNLALSLSKNPALQQVLPHDVEEAAILLMELSCGFIHS*	356
608	226	006G229200	Populus trichocarpa	Eudicots	2	Potri.006G229200.2	MTDQMKKEKSWAIFPLTDVPCLLFFILFHIVHLYWTAGAAAKLSLPHPPSPSMTPAYLNPASSSFPFVDLREEQNLQLFLSPHQAATSLSGPTNFFNTSAHDHQRETKPGESRQHDNQEVDMYNISHGGSSSSFQPEVNDHNYNSNFHNLSSSKMEDGAEESGESSVKWMPSKMRLMQKMTNSNCSETDHMPMKFMLKFHNQQYQNNEINSSSNSNSNIRVCSDCNTTSTPLWRSGPRGPKVLFIYTRIVQCFNMYIKTVY*	262
609	227	006G237700	Populus trichocarpa	Eudicots	2	Potri.006G237700.1	MEAPELYGTTGFCSSQFTSNEKHHSLDSNKSIGGGDHFIVEDLLDFSNEDEDAMVTDPSNNNIVTPTTNSTDSSTVTFVDSCNSSSFSGCEPSGFNGDIGSHYTNNFSHHDVHLGSELCVPYDDLAELEWLSNFVEESFSSEDLQRLQLISGMKARPDESSETRHFQSDDNNNGNVSNICNNNTMFNPEMAVPAKARSKRSRAAPGNWASRLLVLSRTTSSSEPEIIPGSTQHPNSGKKTIKGAVGLKKRDGDVEGGDGRKCLHCATDKTPQWRTGPMGPKTLCNACGVRYKSGRLVPEYRPAASPTFMLTKHSNSHRKVLELRRQKEMVRAQQQHQHHQYLHHHQNMVFDVSNGGDDYLIHQHVGPDFRRMI*	374
610	227	006G237700	Populus trichocarpa	Eudicots	2	Potri.006G237700.2	MEAPELYGTTGFCSSQFTSNEKHHSLDSNKSIGGGDHFIVEDLLDFSNEDEDAMVTDPSNNNIVTPTTNSTDSSTVTFVDSCNSSSFSGCEPSGFNGDIGELCVPYDDLAELEWLSNFVEESFSSEDLQRLQLISGMKARPDESSETRHFQSDDNNNGNVSNICNNNTMFNPEMAVPAKARSKRSRAAPGNWASRLLVLSRTTSSSEPEIIPGSTQHPNSGKKTIKGAVGLKKRDGDVEGGDGRKCLHCATDKTPQWRTGPMGPKTLCNACGVRYKSGRLVPEYRPAASPTFMLTKHSNSHRKVLELRRQKEMVRAQQQHQHHQYLHHHQNMVFDVSNGGDDYLIHQHVGPDFRRMI*	358
611	228	007G116700	Populus trichocarpa	Eudicots	4	Potri.007G116700.1	MVKKMEMVNHQRQKRVRKGRDYHNRRVMQIEGGDFDYGYGFDDGMMEMINGVGVEEEVGQFSANNNINGVVISNGNDGVFESTRTSELTIAFEGEVYVFPAVTPSKVQAVLFLLGEPETSTIVPSSEYLLQQNARNAGDASQGLKHSRRVASLVRFREKRKERCFEKKVRYTCRKEVAQKMHRKRGQFASLNNCYGTDTGNWEPSNGMRNPEFDLLRCQHCGISAKDTPAMRRGPAGPRTLCNACGLMWANKGTLRDLNKGGRQISFNQNEPVTPDFKPSTIERENPFANPDEAESQEESKPVPLDSENSLRPNEQDLLETDETAPDPLPMRVENSSMNLDDEDFENTLDELGDVSGSEFEIPEHFDDQVDIEDSSTGTEWPGT*	385
612	228	007G116700	Populus trichocarpa	Eudicots	4	Potri.007G116700.2	MVKKMEMVNHQRQKRVRKGRDYHNRRVMQIEGGDFDYGYGFDDGMMEMINGVGVEEEVGQFSANNNINGVVISNGNDGVFESTRTSELTIAFEGEVYVFPAVTPSKVQAVLFLLGEPETSTIVPSSEYLLQQNARNAGDASQGLKHSRRVASLVRFREKRKERCFEKKVRYTCRKEVAQKMHRKRGQFASLNNCYGTDTGNWEPSNGMRNPEFDLLRCQHCGISAKDTPAMRRGPAGPRTLCNACGLMWANKGTLRDLNKGGRQISFNQNEPESQEESKPVPLDSENSLRPNEQDLLETDETAPDPLPMRVENSSMNLDDEDFENTLDELGDVSGSEFEIPEHFDDQVDIEDSSTGTEWPGT*	363
613	228	007G116700	Populus trichocarpa	Eudicots	4	Potri.007G116700.3	MVKKMEMVNHQRQKRVRKGRDYHNRRVMQIEGGDFDYGYGFDDGMMEMINGVGVEEEVGQFSANNNINGVVISNGNDGVFESTRTSELTIAFEGEVYVFPAVTPSKVQAVLFLLGEPETSTIVPSSEYLLQQNARNAGDASQGLKHSRRVASLVRFREKRKERCFEKKVRYTCRKEVAQKMHRKRGQFASLNNCYGTDTGNWEPSNGMRNPEFDLLRCQHCGISAKDTPAMRRGPAGPRTLCNACGLMWANKGTLRDLNKGGRQISFNQNEPVTPDFKPSTIERENPFANPDEAESQEESKPVPLDSENSLRPNEQDLLETDETAPDPLPMRVENSSMNLDDEDFENTLDELGDVSGSEFEIPEHFDDQVVVF*	374
614	228	007G116700	Populus trichocarpa	Eudicots	4	Potri.007G116700.4	MVKKMEMVNHQRQKRVRKGRDYHNRRVMQIEGGDFDYGYGFDDGMMEMINGVGVEEEVGQFSANNNINGVVISNGNDGVFESTRTSELTIAFEGEVYVFPAVTPSKVQAVLFLLGEPETSTIVPSSEYLLQQNARNAGDASQGLKHSRRVASLVRFREKRKERCFEKKVRYTCRKEVAQKMHRKRGQFASLNNCYGTDTGNWEPSNGMRNPEFDLLRCQHCGISAKDTPAMRRGPAGPRTLCNACGLMWANKGTLRDLNKGGRQISFNQNEPVCIFSN*	279
615	229	008G038900	Populus trichocarpa	Eudicots	3	Potri.008G038900.1	MIGQTNTTSNFMDEIDCGSFFEHIDDLLEFPSDDVDATLPDCTTTNNHTSCFMNNDDNSFPGIWSTQSDSLPGSASDLSAELSVPYEDIVQLEWLSNFVEDSFSGGSLTMKKEESTIVNNKESPPHHQYQFQTSSPVSVLESSSSCSGEKTAPRSPEVGASGKRGRARSKRPRPATFTPRPAMQLISPTSSITEVPQPFVPPKIALDSENFAESRLVIKIPNHVDPEHKKKKKIKFTVPLGPVEMNQNSSPQQAVRKCMHCEITKTPQWRAGPMGPKTLCNACGVRYKSGRLFPEYRPAASPTFVPSLHSNSHKKVVEMRAKSGEKITVSRPAAMVANPPELIPNKSNPAMDYI*	355
616	229	008G038900	Populus trichocarpa	Eudicots	3	Potri.008G038900.2	MIGQTNTTSNFMDEIDCGSFFEHIDDLLEFPSDDVDATLPDCTTTNNHTSCFMNNDDNSFPGIWSTQSDSLPGSASDLSAELSVPYEDIVQLEWLSNFVEDSFSGGSLTMKKEESTIVNNKESPPHHQYQFQTSSPVSVLESSSSCSGEKTAPRSPEVGASGKRGRARSKRPRPATFTPRPAMQLISPTSSITEVPQPFVPPKIALDSENFAESRLVIKIPNHVDPEHKKKKKIKFTVPLGPVEMNQNSSPQQAVRKCMHCEITKTPQWRAGPMGPKTLCNACGVRYKSGRLFPEYRPAASPTFVPSLHSNSHKKVVEMRAKSGEKITVSRPAAMVANPPELIPNKSNPAMDYI*	355
617	229	008G038900	Populus trichocarpa	Eudicots	3	Potri.008G038900.3	MIGQTNTTSNFMDEIDCGSFFEHIDDLLEFPSDDVDATLPDCTTTNNHTSCFMNNDDNSFPGIWSTQSDSLPGSASDLSAELSVPYEDIVQLEWLSNFVEDSFSGGSLTMKKEESTIVNNKESPPHHQYQFQTSSPVSVLESSSSCSGEKTAPRSPEVGASGKRGRARSKRPRPATFTPRPAMQLISPTSSITEVPQPFVPPKIALDSENFAESRLVIKIPNHVDPEHKKKKKIKFTVPLGPVEMNQNSSPQQAVRKCMHCEITKTPQWRAGPMGPKTLCNACGVRYKSGRLFPEYRPAASPTFVPSLHSNSHKKVVEMRAKSGEKITVSRPAAMVANPPELIPNKSNPAMDYI*	355
618	230	009G123400	Populus trichocarpa	Eudicots	3	Potri.009G123400.1	MEFRVEERALKSSLLRELDTKTTSEQAFCEDFLALNTPGVVSFDQDFSVDCFLDFSNGEFNDGYVQEQEEEKDSISVSSQDRVDDDFNSNSSSFSDSFLASELAVPTDDIAELEWVSHFVDDSVSDVSLLVPACKGSSKRHAKNRFEPETKPTFAKTSCLFPSRVPSKARTKRSRPTGRTWSAGSNQSETPSSSTSSTSSMPCLVATNTVQTADSLSWLSEQPMKISKKRPAVHTSGLMASTQFQRRCSHCQVQKTPQWRTGPLGAKTLCNACGVRYKSGRLFPEYRPACSPTFSSEVHSNSHRKVLEMRRKKEVAGAEPRLNQMVPSF*	330
619	230	009G123400	Populus trichocarpa	Eudicots	3	Potri.009G123400.2	MEFRVEERALKSSLLRELDTKTTSEQAFCEDFLALNTPGVVSFDQDFSVDCFLDFSNGEFNDGYVQEQEEEKDSISVSSQDRVDDDFNSNSSSFSDSFLASELAVPTDDIAELEWVSHFVDDSVSDVSLLVPACKGSSKRHAKNRFEPETKPTFAKTSCLFPSRVPSKARTKRSRPTGRTWSAGSNQSETPSSSTSSTSSMPCLVATNTVQTADSLSWLSEQPMKISKKRPAVHTSGLMASTQFQRRCSHCQVQKTPQWRTGPLGAKTLCNACGVRYKSGRLFPEYRPACSPTFSSEVHSNSHRKVLEMRRKKEVAGAEPRLNQMVPSF*	330
620	230	009G123400	Populus trichocarpa	Eudicots	3	Potri.009G123400.3	MEFRVEERALKSSLLRELDTKTTSEQAFCEDFLALNTPGVVSFDQDFSVDCFLDFSNGEFNDGYVQEQEEEKDSISVSSQDRVDDDFNSNSSSFSDSFLASELAVPTDDIAELEWVSHFVDDSVSDVSLLVPACKGSSKRHAKNRFEPETKPTFAKTSCLFPSRVPSKARTKRSRPTGRTWSAGSNQSETPSSSTSSTSSMPCLVATNTVQTADSLSWLSEQPMKISKKRPAVHTSGLMASTQFQRRCSHCQVQKTPQWRTGPLGAKTLCNACGVRYKSGRLFPEYRPACSPTFSSEVHSNSHRKVLEMRRKKEVAGAEPRLNQMVPSF*	330
621	231	010G001300	Populus trichocarpa	Eudicots	4	Potri.010G001300.1	MLSSVSLIVFQQGSESEEMSSKSLETESPQKKTCADCGTSKTPLWRGGPAGPKSLCNACGIRSRKKKRDILGLNKGGAAANDKRAKKGSTNNGSSNYNNNNKQLGDGLKQRLLALGREVLVQGSTVERRRRKLGEEEQAAVLLMALSYGSVYA*	154
622	231	010G001300	Populus trichocarpa	Eudicots	4	Potri.010G001300.2	MLDPCERQGSESEEMSSKSLETESPQKKTCADCGTSKTPLWRGGPAGPKSLCNACGIRSRKKKRDILGLNKGGAAANDKRAKKGSTNNGSSNYNNNNKQLGDGLKQRLLALGREVLVQGSTVERRRRKLGEEEQAAVLLMALSYGSVYA*	150
623	231	010G001300	Populus trichocarpa	Eudicots	4	Potri.010G001300.3	MLDPCERGSESEEMSSKSLETESPQKKTCADCGTSKTPLWRGGPAGPKSLCNACGIRSRKKKRDILGLNKGGAAANDKRAKKGSTNNGSSNYNNNNKQLGDGLKQRLLALGREVLVQGSTVERRRRKLGEEEQAAVLLMALSYGSVYA*	149
624	231	010G001300	Populus trichocarpa	Eudicots	4	Potri.010G001300.4	MLDPCERQGSESEEMSSKSLETESPQKKTCADCGTSKTPLWRGGPAGPKSLCNACGIRSRKKKRDILGLNKGGAAANDKRAKKGSTNNGSSDGLKQRLLALGREVLVQGSTVERRRRKLGEEEQAAVLLMALSYGSVYA*	140
625	232	010G223300	Populus trichocarpa	Eudicots	3	Potri.010G223300.1	MKEEAQLPYSALSFPSSIATNTISTTHPPLPPCFKTQTHITHSPLLSSPHFTPTALSTSLYKEFESTNFQNSNNQEPPSLPPQGKKKFERSEEKMIGQTNTSSGFMDEIDCGSFFDHIDDLLDFPSDDVDASLPDCTTTNNHASCFIDNDDNSFPGIWSSQSDSLPGSASDLSAELSVPYEDIVQLEWLSNFVEDSFSGGSLTMKKEESASVDKKDSTPHHQFQTSSPVSVLESSSDCSGEKNAPRSPEIVASGKCGRARSKRPRPAAFTPRPAMQLVSPTSSITEVPQQFVSPRVPSDSESFAESRLVIKIPEHVDPEHKKKKKIKFIVPSGTVEMNQNSQPQQAVRKCMHCEITKTPQWRAGPMGPKTLCNACGVRYKSGRLFPEYRPAASPTFVPS…	447
626	232	010G223300	Populus trichocarpa	Eudicots	3	Potri.010G223300.2	MIGQTNTSSGFMDEIDCGSFFDHIDDLLDFPSDDVDASLPDCTTTNNHASCFIDNDDNSFPGIWSSQSDSLPGSASDLSAELSVPYEDIVQLEWLSNFVEDSFSGGSLTMKKEESASVDKKDSTPHHQFQTSSPVSVLESSSDCSGEKNAPRSPEIVASGKCGRARSKRPRPAAFTPRPAMQLVSPTSSITEVPQQFVSPRVPSDSESFAESRLVIKIPEHVDPEHKKKKKIKFIVPSGTVEMNQNSQPQQAVRKCMHCEITKTPQWRAGPMGPKTLCNACGVRYKSGRLFPEYRPAASPTFVPSLHSNSHKKVVEMRAKAGEKITTSRPATMMVNSPEFIPNESNPAMDYM*	353
627	232	010G223300	Populus trichocarpa	Eudicots	3	Potri.010G223300.3	MIGQTNTSSGFMDEIDCGSFFDHIDDLLDFPSDDVDASLPDCTTTNNHASCFIDNDDNSFPGIWSSQSDSLPGSASDLSAELSVPYEDIVQLEWLSNFVEDSFSGGSLTMKKEESASVDKKDSTPHHQFQTSSPVSVLESSSDCSGEKNAPRSPEIVASGKCGRARSKRPRPAAFTPRPAMQLVSPTSSITEVPQQFVSPRVPSDSESFAESRLVIKIPEHVDPEHKKKKKIKFIVPSGTVEMNQNSQPQQAVRKCMHCEITKTPQWRAGPMGPKTLCNACGVRYKSGRLFPEYRPAASPTFVPSLHSNSHKKVVEMRAKAGEKITTSRPATMMVNSPEFIPNESNPAMDYM*	353
628	233	014G124400	Populus trichocarpa	Eudicots	2	Potri.014G124400.1	MDFNTKGSESEDMDSTQSSKGNEIKRRCMDCQTTRTPCWRGGPAGPRTLCNACGIRQRKKRRALHGSDKGGAERSKNKIAKSSNSSKLGVSLKLDLMGFRRDGILQEDWKRKLGEEEQAAILLMALSCGLVRA*	134
629	233	014G124400	Populus trichocarpa	Eudicots	2	Potri.014G124400.2	MHGLPNYKNPMLARRSGWSQGTLCNACGIRQRKKRRALHGSDKGGAERSKNKIAKSSNSSKLGVSLKLDLMGFRRDGILQEDWKRKLGEEEQAAILLMALSCGLVRA*	108
630	234	017G042200	Populus trichocarpa	Eudicots	5	Potri.017G042200.1	KTIKIKVYYFIARNFTYREREGGWEGGGALFLVGMIKKMELVNHQRQKKGRKGRDHHNRGVMQIEGVDYDYGYGFDDGMMEMINGGVVEEVRQINTNSNYSGVVIGNRNDRVVETTRTSELTIAFEGEVYVFPAVTPSKVQAVLFLLGEPETSTIAPNSDFFLQQNARSAGDASQGLKFSRRIASLERFREKRKERCFEKKVRYTCRKEVAQRMHRKKGQFASSNDCYSTDTGNWEPSNSMPNPESLLLRCQHCGISAKDTPAMRRGPAGPRTLCNACGLMWANKGTLRDLSKGGRHISFNQNEPVTPDFKPLNMELENPFANPEEEESQEESKPVPLESENSIRPNEQDMLETDKNVPDPLPMHVENSSVNLDDEDFENTLDELGDVSGSEFEIPEHF…	407
631	234	017G042200	Populus trichocarpa	Eudicots	5	Potri.017G042200.2	MIKKMELVNHQRQKKGRKGRDHHNRGVMQIEGVDYDYGYGFDDGMMEMINGGVVEEVRQINTNSNYSGVVIGNRNDRVVETTRTSELTIAFEGEVYVFPAVTPSKVQAVLFLLGEPETSTIAPNSDFFLQQNARSAGDASQGLKFSRRIASLERFREKRKERCFEKKVRYTCRKEVAQRMHRKKGQFASSNDCYSTDTGNWEPSNSMPNPESLLLRCQHCGISAKDTPAMRRGPAGPRTLCNACGLMWANKGTLRDLSKGGRHISFNQNEPVTPDFKPLNMELENPFANPEEEESQEESKPVPLESENSIRPNEQDMLETDKNVPDPLPMHVENSSVNLDDEDFENTLDELGDVSGSEFEIPEHFDDQVHIEDSSTGTEWHGT*	384
632	234	017G042200	Populus trichocarpa	Eudicots	5	Potri.017G042200.3	MIKKMELVNHQRQKKGRKGRDHHNRGVMQIEGVDYDYGYGFDDGMMEMINGGVVEEVRQINTNSNYSGVVIGNRNDRVVETTRTSELTIAFEGEVYVFPAVTPSKVQAVLFLLGEPETSTIAPNSDFFLQQNARSAGDASQGLKFSRRIASLERFREKRKERCFEKKVRYTCRKEVAQRMHRKKGQFASSNDCYSTDTGNWEPSNSMPNPESLLLRCQHCGISAKDTPAMRRGPAGPRTLCNACGLMWANKGTLRDLSKGGRHISFNQNEPESQEESKPVPLESENSIRPNEQDMLETDKNVPDPLPMHVENSSVNLDDEDFENTLDELGDVSGSEFEIPEHFDDQVHIEDSSTGTEWHGT*	362
633	234	017G042200	Populus trichocarpa	Eudicots	5	Potri.017G042200.4	KTIKIKVYYFIARNFTYREREGGWEGGGALFLVGMIKKMELVNHQRQKKGRKGRDHHNRGVMQIEGVDYDYGYGFDDGMMEMINGGVVEEVRQINTNSNYSGVVIGNRNDRVVETTRTSELTIAFEGEVYVFPAVTPSKVQAVLFLLGEPETSTIAPNSDFFLQQNARSAGDASQGLKFSRRIASLERFREKRKERCFEKKVRYTCRKEVAQRMHRKKGQFASSNDCYSTDTGNWEPSNSMPNPESLAKDTPAMRRGPAGPRTLCNACGLMWANKGTLRDLSKGGRHISFNQNEPVTPDFKPLNMELENPFANPEEEESQEESKPVPLESENSIRPNEQDMLETDKNVPDPLPMHVENSSVNLDDEDFENTLDELGDVSGSEFEIPEHFDDQVVVF*	397
634	234	017G042200	Populus trichocarpa	Eudicots	5	Potri.017G042200.5	KTIKIKVYYFIARNFTYREREGGWEGGGALFLVGMIKKMELVNHQRQKKGRKGRDHHNRGVMQIEGVDYDYGYGFDDGMMEMINGGVVEEVRQINTNSNYSGVVIGNRNDRVVETTRTSELTIAFEGEVYVFPAVTPSKVQAVLFLLGEPETSTIAPNSDFFLQQNARSAGDASQGLKFSRRIASLERFREKRKERCFEKKVRYTCRKEVAQRMHRKKGQFASSNDCYSTDTGNWEPSNSMPNPESLLLRCQHCGISAKDTPAMRRGPAGPRTLCNACGLMWANKVGIKVLVNLLIWLYS*	301
635	235	018G044900	Populus trichocarpa	Eudicots	3	Potri.018G044900.1	MEAPEFYGASGFFSSQFTSNEKHHSLDSNNKSIGGGDHFIVEDLLDFSNEDDDAMITDPNNNNTIVTATTNSTDSSTVTVVDSCNSSSFSGREPSSFNGDIGSHHTNNFSHHDVHLGSELCVPYDDLAELEWLSNFVEESFSSEDLQRLQLISGMKARPDESSKSRHFRTHGDTDDNNNGDVSNISNINNTMFNPETAVPAKARSKRSRAAPGNWASRLLVLSPTTSSSDTEIIAGPTPHPNSGKKTIKVEARQKKRDGGVEGCDGRKCLHCATDKTPQWRTGPMGPKTLCNACGVRYKSGRLVPEYRPAASPTFMLTKHSNSHRKVLELRRQKEMVRAQQQHQHQQFLHHHQNMVFGVSNGGDDYLIHQHVGPDFRQMI*	381
636	235	018G044900	Populus trichocarpa	Eudicots	3	Potri.018G044900.2	MSSRTRLYDDLAELEWLSNFVEESFSSEDLQRLQLISGMKARPDESSKSRHFRTHGDTDDNNNGDVSNISNINNTMFNPETAVPAKARSKRSRAAPGNWASRLLVLSPTTSSSDTEIIAGPTPHPNSGKKTIKVEARQKKRDGGVEGCDGRKCLHCATDKTPQWRTGPMGPKTLCNACGVRYKSGRLVPEYRPAASPTFMLTKHSNSHRKVLELRRQKEMVRAQQQHQHQQFLHHHQNMVFGVSNGGDDYLIHQHVGPDFRQMI*	265
637	235	018G044900	Populus trichocarpa	Eudicots	3	Potri.018G044900.3	MEAPEFYGASGFFSSQFTSNEKHHSLDSNNKSIGGGDHFIVEDLLDFSNEDDDAMITDPNNNNTIVTATTNSTDSSTVTIKETHQYANYGFCCYVQYDDLAELEWLSNFVEESFSSEDLQRLQLISGMKARPDESSKSRHFRTHGDTDDNNNGDVSNISNINNTMFNPETAVPAKARSKRSRAAPGNWASRLLVLSPTTSSSDTEIIAGPTPHPNSGKKTIKVEARQKKRDGGVEGCDGRKCLHCATDKTPQWRTGPMGPKTLCNACGVRYKSGRLVPEYRPAASPTFMLTKHSNSHRKVLELRRQKEMVRAQQQHQHQQFLHHHQNMVFGVSNGGDDYLIHQHVGPDFRQMI*	354
638	236	2G212900	Prunus persica	Eudicots	2	Prupe.2G212900.1.p	MIGPNFIDEIDCGSFFDTIDDLLDFPNDDVESGLGPAPDCNAAFNNSLWPNQSGSLPAPNDAVFSAGNSASDLSAELSVPIEDIVQLEWLSNFVEDSFSGGSLTINKPDSFINKDTSHRQFQTSSPISVLDSSSSCSGDKNVPQSPGPVAAPGKRGRARSKRPRPATFNPRSAIQLISPASSVTEAEGPQAEPFLAPKIPSDSENFAESRPVIKIPKQASGEQKKKKKLKVSLPLAPFEGNQNSGPTQAAVRKCLHCEITKTPQWRAGPMGPKTLCNACGVRYKSGRLFPEYRPAASPTFVPSLHSNSHKKVLEMRTKGGELVVFGETATAMNETPELIPNTNSSISMDYM*	352
639	236	2G212900	Prunus persica	Eudicots	2	Prupe.2G212900.2.p	MIGPNFIDEIDCGSFFDTIDDLLDFPNDDVESGLGPAPDCNAAFNNSLWPNQSGSLPAPNDAVFSAGNSASDLSAELSVPIEDIVQLEWLSNFVEDSFSGGSLTINKPDSFINKDTSHRQFQTSSPISVLDSSSSCSGDKNVPQSPGPVAAPGKRGRARSKRPRPATFNPRSAIQLISPASSVTEAEGPQAEPFLAPKIPSDSENFAESRPVIKIPKQASGEQKKKKKLKVSLPLAPFEGNQNSGPTQAAVRKCLHCEITKTPQWRAGPMGPKTLCNACGVRYKSGRLFPEYRPAASPTFVPSLHSNSHKKVLEMRTKGGELVVFGETATAMNETPELIPNTNSSISMDYM*	352
640	237	3G019800	Prunus persica	Eudicots	3	Prupe.3G019800.1.p	MDDICGSDEPMHMNDNLHLQYMQDHEHHHGLDQISNVDGVADDHENGNGGAELVQADVPSDPMNLSDTRDGMMDHGPENGDQLTLSFQGQVFVFDSVSPEKVQAVLLLLGGREVPPSMPAVPVTTQHNNQGLTSTPQRLSVPQRLASLIRFREKRKERNFDKKIRYTVRKEVALRMQRKKGQFTSSKPNNDDSASAVTSSGSNESWSQDGNGSQHQEAVCRHCGINEKCTPMMRRGPDGPRTLCNACGLMWANKGTLRDLSKAAAAAAPQAGQNPSVSKNEDIKPDL*	288
641	237	3G019800	Prunus persica	Eudicots	3	Prupe.3G019800.2.p	MDDICGSDEPMHMNDNLHLQYMQDHEHHHGLDQISNVDGVADDHENGNGGAELVQADVPSDPMNLSDTRDGMMDHGPENGDQLTLSFQGQVFVFDSVSPEKVQAVLLLLGGREVPPSMPAVPVTTQHNNQGLTSTPQRLSVPQRLASLIRFREKRKERNFDKKIRYTVRKEVALRMQRKKGQFTSSKPNNDDSASAVTSSGSNESWSQDGNGSQHQEAVCRHCGINEKCTPMMRRGPDGPRTLCNACGLMWANKGTLRDLSKAAAAAAPQAGQNPSN*	278
642	237	3G019800	Prunus persica	Eudicots	3	Prupe.3G019800.3.p	MDDICGSDEPMHMNDNLHLQYMQDHEHHHGLDQISNVDGVADDHENGNGGAELVQADVPSDPMNLSDTRDGMMDHGPENGDQLTLSFQGQVFVFDSVSPEKVQAVLLLLGGREVPPSMPAVPVTTQHNNQGLTSTPQRLSVPQRLASLIRFREKRKERNFDKKIRYTVRKEVALRMQRKKGQFTSSKPNNDDSASAVTSSGSNESWSQDGNGSQHQEAVCRHCGINEKCTPMMRRGPDGPRTLCNACGLMWANKGTLRDLSKAAAAAAPQAGQNPSN*	278
643	238	5G058300	Prunus persica	Eudicots	3	Prupe.5G058300.1.p	MGKQGPCYHCGVTSTPLWRNGPPDKPVLCNACGSRWRTKGTLANYTPLHARAEPDDYEDHRVSRVKSISINKNKEIKLVKRKQNPDSVMVGGVAADYAHGFRKVTDEDTSNRSSSGSAVSNSESCAQFGSADASDLTGPAQSMVWDSMVPSRKRTCIGRPKPSPVERLTKDLYTILHEQQSSYFSGSSEEDLLFECETPMVSVEIGHGSVLMRHPSSITREEESEASSLSVDNKQCHINEAYSHPATLHVHNNKGVIMTSTVTGKMNNLAGQGMQQEPLKRDKSQYDNFQILGNHNSPLCHVDLNDILNFEEFTRQLTNEEQQQLLKHLPPVDVVKFPYSLKSMFDSPQFRENSTSFQQLLAEGVFDISFLGAKTEDCKTLKRLVLSNSSKSKWVERYH…	543
644	238	5G058300	Prunus persica	Eudicots	3	Prupe.5G058300.2.p	MGKQGPCYHCGVTSTPLWRNGPPDKPVLCNACGSRWRTKGTLANYTPLHARAEPDDYEDHRVSRVKSISINKNKEIKLVKRKQNPDSVMVGGVAADYAHGFRKVTDEDTSNRSSSGSAVSNSESCAQFGSADASDLTGPAQSMVWDSMVPSRKRTCIGRPKPSPVERLTKDLYTILHEQQSSYFSGSSEEDLLFECETPMVSVEIGHGSVLMRHPSSITREEESEASSLSVDNKQCHINEAYSHPATLHVHNNKGVIMTSTVTGKMNNLAGQGMQQEPLKRDKSQYDNFQILGNHNSPLCHVDLNDILNFEEFTRQLTNEEQQQLLKHLPPVDVVKFPYSLKSMFDSPQFRENSTSFQQLLAEGVFDISFLGAKTEDCKTLKRLVLSNSSKSKWVERYH…	441
645	238	5G058300	Prunus persica	Eudicots	3	Prupe.5G058300.3.p	MGKQGPCYHCGVTSTPLWRNGPPDKPVLCNACGSRWRTKGTLANYTPLHARAEPDDYEDHRVSRVKSISINKNKEIKLVKRKQNPDSVMVGGVAADYAHGFRKVTDEDTSNRSSSGSAVSNSESCAQFGSADASDLTGPAQSMVWDSMVPSRKRTCIGRPKPSPVERLTKDLYTILHEQQSSYFSGSSEEDLLFECETPMVSVEIGHGSVLMRHPSSITREEESEASSLSVDNKQCHINEAYSHPATLHVHNNKGVIMTSTVTGKMNNLAGQGMQQEPLKRDKSQYDNFQILGNHNSPLCHVDLNDILNFEEFTRQLTNEEQQQLLKHLPPVDVVKFPYSLKSMFDSPQFRENSTSFQQLLAEGVFDISFLGAKTEDCKTLKRLVLSNSSKSKWVERYH…	404
646	239	6G102900	Prunus persica	Eudicots	2	Prupe.6G102900.1.p	MTAVSADVTKLTKRENISAMASSMPTDDNFNIESFLPDELKALDFPMEDIEECVEDEDWYAQFQNLEPPSFEDLFCPRVLDGNDDMKPKNLSTSYGQTSQRNQLPRTAAKTTRGISSIHSEDLESIGSCAAQFEPKFEKRTRSKLSRSKRSSPAIFNTQFFPSTSSNSSASENLYHWDASESDLEGSLTEEMSNAAKRKQKKKRNLSQLSSAEMRKLSTEEPGESRETKRCMHCAVTKTPQWREGPLGPKTLCNACGVRYRSGRLFPEYRPAASPTFVASVHSNSHKKVIELRNKGCQGATMGILSSAQ*	310
647	239	6G102900	Prunus persica	Eudicots	2	Prupe.6G102900.2.p	MASSMPTDDNFNIESFLPDELKALDFPMEDIEECVEDEDWYAQFQNLEPPSFEDLFCPRVLDGNDDMKPKNLSTSYGQTSQRNQLPRTAAKTTRGISSIHSEDLESIGSCAAQFEPKFEKRTRSKLSRSKRSSPAIFNTQFFPSTSSNSSASENLYHWDASESDLEGSLTEEMSNAAKRKQKKKRNLSQLSSAEMRKLSTEEPGESRETKRCMHCAVTKTPQWREGPLGPKTLCNACGVRYRSGRLFPEYRPAASPTFVASVHSNSHKKVIELRNKGCQGATMGILSSAQ*	291
648	240	8G071200	Prunus persica	Eudicots	3	Prupe.8G071200.1.p	MSESNHQNSMYGSGGAPQSNQVEEQEDDVEESIDNPHIRFEDSSAIPPNPLYLTSSEYPPAAATNGGSDQLTLSFQGEVYVFDEVSPDKVQAVLLLLGGYEIPSGIPSMGPVPLNQQGMNDLPVKPIQPQRAASLSRFREKRKERCFDKKIRYTVRKEVALRMQRKKGQFTSSKASSDDGGPASSGATQGSGQDESMQETSCMHCGISSKSTPMMRRGPAGPRTLCNACGLKWANKGVLTGGPKVSNIGMQDPSAKGIEQGDGEAKDSVAITMGANIAPSPNGDNSTMTVDRNL*	295
649	240	8G071200	Prunus persica	Eudicots	3	Prupe.8G071200.2.p	MGPVPLNQQGMNDLPVKPIQPQRAASLSRFREKRKERCFDKKIRYTVRKEVALRMQRKKGQFTSSKASSDDGGPASSGATQGSGQDESMQETSCMHCGISSKSTPMMRRGPAGPRTLCNACGLKWANKGVLTGGPKVSNIGMQDPSAKGIEQGDGEAKDSVAITMGANIAPSPNGDNSTMTVDRNL*	187
650	240	8G071200	Prunus persica	Eudicots	3	Prupe.8G071200.3.p	MSESNHQNSMYGSGGAPQSNQVEEQEDDVEESIDNPHIRFEDSSAIPPNPLYLTSSEYPPAAATNGGSDQLTLSFQGEVYVFDEVSPDKGMNDLPVKPIQPQRAASLSRFREKRKERCFDKKIRYTVRKEVALRMQRKKGQFTSSKASSDDGGPASSGATQGSGQDESMQETSCMHCGISSKSTPMMRRGPAGPRTLCNACGLKWANKGVLTGGPKVSNIGMQDPSAKGIEQGDGEAKDSVAITMGANIAPSPNGDNSTMTVDRNL*	267
651	241	8G071300	Prunus persica	Eudicots	4	Prupe.8G071300.1.p	MEMVNAQLLQARAYEGEDQLVHVPAELEGDSDEGGGAKAAMNGGDQTRRSSGVTMSRCNSALPSRTSELTIAFEGEVHVFPAVTPDKVQAVLLLLGGRDISSSFPSSESLLESNSGGIGDISRNSKLSRRTASLVRFREKRKERCFEKKIRYTCRKEVAQRMYRKNGQFASLKDDSKIASGNCDSSDGTSCPESVLRRCQHCGISEKSTPAMRRGPAGPRSLCNACGLMWANKGTLRDLTKAGRPIHFDQTELETAADFKPLMLKPENAHLDPDEEGSPEESKPIALDTENPPLRLGDEDMLETAEAATTNHISIQMENSTVNFDEQENLDEFCNASGTEFEIPANFDEQVVDFYDCNIETHWPGT*	367
652	241	8G071300	Prunus persica	Eudicots	4	Prupe.8G071300.2.p	MEMVNAQLLQARAYEGEDQLVHVPAELEGDSDEGGGAKAAMNGGDQTRRSSGVTMSRCNSALPSRTSELTIAFEGEVHVFPAVTPDKVQAVLLLLGGRDISSSFPSSESLLESNSGGIGDISRNSKLSRRTASLVRFREKRKERCFEKKIRYTCRKEVAQRMYRKNGQFASLKDDSKIASGNCDSSDGTSCPESVCQHCGISEKSTPAMRRGPAGPRSLCNACGLMWANKGTLRDLTKAGRPIHFDQTELETAADFKPLMLKPENAHLDPDEEGSPEESKPIALDTENPPLRLGDEDMLETAEAATTNHISIQMENSTVNFDEQENLDEFCNASGTEFEIPANFDEQVVDFYDCNIETHWPGT*	364
653	241	8G071300	Prunus persica	Eudicots	4	Prupe.8G071300.3.p	MEMVNAQLLQARAYEGEDQLVHVPAELEGDSDEGGGAKAAMNGGDQTRRSSGVTMSRCNSALPSRTSELTIAFEGEVHVFPAVTPDKVQAVLLLLGGRDISSSFPSSESLLESNSGGIGDISRNSKLSRRTASLVRFREKRKERCFEKKIRYTCRKEVAQRMYRKNGQFASLKDDSKIASGNCDSSDGTSCPESVLRRCQHCGISEKSTPAMRRGPAGPRSLCNACGLMWANKGTLRDLTKAGRPIHFDQTELETAADFKPLMLKPENAHLDPDEEGSPEESKPIALDTENPPLRLGDEDMLETAEAATTNHISIQMENSTVNFDEQENLDEFCNASGTEFEIPANFDEQVSIFSSLTSHMAD*	364
654	241	8G071300	Prunus persica	Eudicots	4	Prupe.8G071300.4.p	MEMVNAQLLQARAYEGEDQLVHVPAELEGDSDEGGGAKAAMNGGDQTRRSSGVTMSRCNSALPSRTSELTIAFEGEVHVFPAVTPDKVQAVLLLLGGRDISSSFPSSESLLESNSGGIGDISRNSKLSRRTASLVRFREKRKERCFEKKIRYTCRKEVAQRMYRKNGQFASLKDDSKIASGNCDSSDGTSCPESVCQHCGISEKSTPAMRRGPAGPRSLCNACGLMWANKGTLRDLTKAGRPIHFDQTELETAADFKPLMLKPENAHLDPDEEGSPEESKPIALDTENPPLRLGDEDMLETAEAATTNHISIQMENSTVNFDEQENLDEFCNASGTEFEIPANFDEQVSIFSSLTSHMAD*	361
655	242	0004s0640	Salix purpurea	Eudicots	2	SapurV1A.0004s0640.1.p	MAAANPQPLQSRPYKDNRTCGPIQIEDDVDEEYEEGDGMDDLEEAAAVAQVNSGVSVAEHHRGVGVGGGGGVVITSRTSELTLSFEGEVYVFPAVTPEKVQAVLLLLGGRDIPTAVPTIEVQYDQNNRGVGDTPKRSNLSRRIASLVRFREKRKERCFDKKIRYTVRKEVAQRMHRKNGQFASLKENPGGSSWDSSQSCVQDGTPCSETVVRRCKHCGVSENNTPAMRRGPAGPRTLCNACGLMWANKGTLRDLSKGGRNLPVDQMEPETPIDVKPSIMEGEFSGNLDEHGTAKDLSKAVTEGLNNHSINPDEVLQEATEDITNTLGMGVVHSSGDDDDQEPLVELANPSDTELDIPANFD*	362
656	242	0004s0640	Salix purpurea	Eudicots	2	SapurV1A.0004s0640.2.p	MAAANPQPLQSRPYKDNRTCGPIQIEDDVDEEYEEGDGMDDLEEAAAVAQVNSGVSVAEHHRGVGVGGGGGVVITSRTSELTLSFEGEVYVFPAVTPEKVQAVLLLLGGRDIPTAVPTIEVQYDQNNRGVGDTPKRSNLSRRIASLVRFREKRKERCFDKKIRYTVRKEVAQRMHRKNGQFASLKENPGGSSWDSSQSCVQDGTPCSETVVRRCKHCGVSENNTPAMRRGPAGPRTLCNACGLMWANKGTLRDLSKGGRNLPVDQMEPETPIDVKPSIMEGEFSGNC*	288
657	243	0086s0290	Salix purpurea	Eudicots	2	SapurV1A.0086s0290.1.p	MTPAYLNPASSSFPFVDLREDQQNLQLFLSPHQAATSLSGPTNVFNTSTHDHQRETKPGELRQQDDQEVDMYSISHGRSSDHKLFRSSCFHPEVNDHNNSNFHNSFSSKMEDEAEESGESSVKWMPSKMSLMQKMTTSNCSEIDHKPMKFMLKFHSQQYQNNEINSSSNSNIRVCSDCNTTSTPLWRSGPRGPKSLCNACGIRQRKARRAMAAAAAAAANGTVISIEASSSTKSSKVNNKVKKTRTSHVSQNKKLSKPPESSLQCQKKLCFKNLALSLSKNPALQQVLPHDVEEAAILLMELSCGFIHS*	310
658	243	0086s0290	Salix purpurea	Eudicots	2	SapurV1A.0086s0290.2.p	MTPAYLNPASSSFPFVDLREDQQNLQLFLSPHQAATSLSGPTNVFNTSTHDHQRETKPGELRQQDDQEVDMYSISHGRSSDHKLFRSSCFHPEVNDHNNSNFHNSFSSKMEDEAEESGESSVKWMPSKMSLMQKMTTSNCSEIDHKPMKFMLKFHSQQYQNNEINSSSNSNIRVCSDCNTTSTPLWRSGPRGPKVFFGLFTHELFNNAVICIKQFAKN*	219
659	244	0091s0280	Salix purpurea	Eudicots	2	SapurV1A.0091s0280.1.p	MEFCMEIKALKSSLLRELATKSTQQAFFEDFPALNTPAVVSSDQDFSVDCFLDFSNGEFKDGYAQEEEEEEKDSLSVSSQDPVNDDINYSSISDSFLASELAVPTDEIAVLEWVSHFVDDSLSDVSLLVPACKGKLENHAKNRVEPEPRPSLSKTTVFPPSRVPSKARTKRSRPTGRTWSGSSNQTETPSSSASSTSSMPCLVSANSVQTIDSLSWLSEPPMKKPKKRPAAQTSGLMASPQFQRRCSHCQVQKTPQWRTGPLGAKTLCNACGVRYKSGRLFPEYRPACSPTFSSEVHSNSHRKVLEMRKKKDTGGPESRLSHMVPSF*	328
660	244	0091s0280	Salix purpurea	Eudicots	2	SapurV1A.0091s0280.2.p	MEFCMEIKALKSSLLRELATKSTQQAFFEDFPALNTPAVVSSDQDFSVDCFLDFSNGEFKDGYAQEEEEEEKDSLSVSSQDPVNDDINYSSISDSFLASELAVPTDEIAVLEWVSHFVDDSLSDVSLLVPACKGKLENHAKNRVEPEPRPSLSKTTVFPPSRVPSKARTKRSRPTGRTWSGSSNQTETPSSSASSTSSMPCLVSANSVQTIDSLSWLSEPPMKKPKKRPAAQTSGLMASPQFQRRCSHCQVQKTPQWRTGPLGAKTLCNACGVRYKSGRLFPEYRPACSPTFSSEVHSNSHRKVLEMRKKKDTGGPESRLSHMVPSF*	328
661	245	0187s0160	Salix purpurea	Eudicots	4	SapurV1A.0187s0160.1.p	MVKKMEMVNPQRHKKVRKGRDYHNRRAMQIEGGDFDYGYGFDDGMISANNNINGVVINNGNDSVFESTRTSELTIAFEGEVYVFPAVTPSKVQAVLFLLGEPETSTIAPSSEFLLQQNARVFLVSPSAGDASQGLKHSRRVASLVRFREKRKERCFEKKVRYTCRKEVAQRMHRKKGQFASLNDCYGTDTGNWEPNNGMPNPEFDLLRCQHCGTSAKETPAMRRGPAGPRTLCNACGLMWANKGTLRDLNKGGRQISINQNELVTPDFKPSTIERENPFDNPDEEESQEESKPVPLDSDNSQRPNEQDLLETDETVPDPLPMHVENSSTNLDDEDFENTLDELGDVSGSEFEIPEHFDDQVDIEDSSTGTEWPGT*	376
662	245	0187s0160	Salix purpurea	Eudicots	4	SapurV1A.0187s0160.2.p	MVKKMEMVNPQRHKKVRKGRDYHNRRAMQIEGGDFDYGYGFDDGMISANNNINGVVINNGNDSVFESTRTSELTIAFEGEVYVFPAVTPSKVQAVLFLLGEPETSTIAPSSEFLLQQNARSAGDASQGLKHSRRVASLVRFREKRKERCFEKKVRYTCRKEVAQRMHRKKGQFASLNDCYGTDTGNWEPNNGMPNPEFDLLRCQHCGTSAKETPAMRRGPAGPRTLCNACGLMWANKGTLRDLNKGGRQISINQNELVTPDFKPSTIERENPFDNPDEEESQEESKPVPLDSDNSQRPNEQDLLETDETVPDPLPMHVENSSTNLDDEDFENTLDELGDVSGSEFEIPEHFDDQVDIEDSSTGTEWPGT*	370
663	245	0187s0160	Salix purpurea	Eudicots	4	SapurV1A.0187s0160.3.p	MVKKMEMVNPQRHKKVRKGRDYHNRRAMQIEGGDFDYGYGFDDGMISANNNINGVVINNGNDSVFESTRTSELTIAFEGEVYVFPAVTPSKVQAVLFLLGEPETSTIAPSSEFLLQQNARVFLVSPSAGDASQGLKHSRRVASLVRFREKRKERCFEKKVRYTCRKEVAQRMHRKKGQFASLNDCYGTDTGNWEPNNGMPNPEFDLLRCQHCGTSAKETPAMRRGPAGPRTLCNACGLMWANKGTLRDLNKGGRQISINQNELVTPDFKPSTIERENPFDNPDEEESQEESKPVPLDSDNSQRPNEQDLLETDETVPDPLPMHVENSSTNLDDEDFENTLDELGDVSGSEFEIPEHFDDQVVFF*	365
664	245	0187s0160	Salix purpurea	Eudicots	4	SapurV1A.0187s0160.4.p	MVKKMEMVNPQRHKKVRKGRDYHNRRAMQIEGGDFDYGYGFDDGMISANNNINGVVINNGNDSVFESTRTSELTIAFEGEVYVFPAVTPSKVQAVLFLLGEPETSTIAPSSEFLLQQNARSAGDASQGLKHSRRVASLVRFREKRKERCFEKKVRYTCRKEVAQRMHRKKGQFASLNDCYGTDTGNWEPNNGMPNPEFDLLRCQHCGTSAKETPAMRRGPAGPRTLCNACGLMWANKGTLRDLNKGGRQISINQNELVTPDFKPSTIERENPFDNPDEEESQEESKPVPLDSDNSQRPNEQDLLETDETVPDPLPMHVENSSTNLDDEDFENTLDELGDVSGSEFEIPEHFDDQVVFF*	359
665	246	0201s0160	Salix purpurea	Eudicots	3	SapurV1A.0201s0160.1.p	MDYLLRGGNHIVDLSFLVYKIQSTVSSRAFSGTPLWRNGPPEKPVLCNACGSRWRTKGTLANYTPLHARAGPDDYEDHRVSRLKSISINKNKEVKLLKRKPNYDHRVDGGVALDYNQGYRNVVDEDTSNRSSSGSAISNSESCAQFGGADASDLTGPSQSVVWDSLVPSRKRTCVTKPSPVEKLTKDLYTILHEQQSSCFSGSSEEDLLFDNETPMVSVEIGHGSVLIRHPSSIARDEESEASSLSVENKQYLTNEAYSHLVMLPVHNENKSVNMTYPITVKTKNLSRQGMQQEQLDRDKSPHIHILGSCNSPLCSVDLNDILNFEEFARHMTNEEQQQLLKYLPPLDTAKRPHSIKSMFESPQFKENINSYQQLLSEGVFDLSFLEAKTEDCKSLERL…	559
666	246	0201s0160	Salix purpurea	Eudicots	3	SapurV1A.0201s0160.2.p	MGKQGPCCHCGVTSTPLWRNGPPEKPVLCNACGSRWRTKGTLANYTPLHARAGPDDYEDHRVSRLKSISINKNKEVKLLKRKPNYDHRVDGGVALDYNQGYRNVVDEDTSNRSSSGSAISNSESCAQFGGADASDLTGPSQSVVWDSLVPSRKRTCVTKPSPVEKLTKDLYTILHEQQSSCFSGSSEEDLLFDNETPMVSVEIGHGSVLIRHPSSIARDEESEASSLSVENKQYLTNEAYSHLVMLPVHNENKSVNMTYPITVKTKNLSRQGMQQEQLDRDKSPHIHILGSCNSPLCSVDLNDILNFEEFARHMTNEEQQQLLKYLPPLDTAKRPHSIKSMFESPQFKENINSYQQLLSEGVFDLSFLEAKTEDCKSLERLTLSNLSKSKWVERYHLLK…	541
667	246	0201s0160	Salix purpurea	Eudicots	3	SapurV1A.0201s0160.3.p	MGKQGPCCHCGVTSTPLWRNGPPEKPVLCNACGSRWRTKGTLANYTPLHARAGPDDYEDHRVSRLKSISINKNKEVKLLKRKPNYDHRVDGGVALDYNQGYRNVVDEDTSNRSSSGSAISNSESCAQFGGADASDLTGPSQSVVWDSLVPSRKRTCVTKPSPVEKLTKDLYTILHEQQSSCFSGSSEEDLLFDNETPMVSVEIGHGSVLIRHPSSIARDEESEASSLSVENKQYLTNEAYSHLVMLPVHNENKSVNMTYPITVKTKNLSRQGMQQEQLDRDKSPHIHILGSCNSPLCSVDLNDILNFEEFARHMTNEEQQQLLKYLPPLDTAKRPHSIKSMFESPQFKENINSYQQLLSEGVFDLSFLEAKTEDCKSLERLTLSNLSKSKWVERYHLLK…	528
668	247	0216s0150	Salix purpurea	Eudicots	2	SapurV1A.0216s0150.1.p	MSKSWFFDKDFSGVPDNFFEYALGCVDFPMEDVEPNDDDGEDWESKFRHLEPPPSNLLTTFSTALCAEDASSLEPNNSSCSVLLDGSSQLKQCPSSAEASSSRSKPILSRSSDSKYSHRFQATSPVSVLESVGSSCSTGNATAYYPKFVAPVRRPRSKQPRPRRRTFPFIPIACASKKFYRLASPDPEFEYYNDEEILDSARKRQKKRNTMLLSSAVEMAPKMKPVETRRCTHCQVTKTPQWREGPLGPKTLCNACGVRYRSGRLLPEYRPAVSPTFVPFMHSNSHRKVLEMRKQAEQVTPVKALDG*	308
669	247	0216s0150	Salix purpurea	Eudicots	2	SapurV1A.0216s0150.2.p	MSKSWFFDKDFSGVPDNFFEYALGCVDFPMEDVEPNDDDGEDWESKFRHLEPPPSNLLTTFSTALCAEDASSLEPNNSSCSVLLDGSSQLKQCPSSAEASSSRSKPILSRSSDSKYSHRFQATSPVSVLESVGSSCSTGNATAYYPKFVAPVRRPRSKQPRPRRRTFPFIPIACASKKFYRLASPDPEFEYYNDEEILDSARKRQKKRNTMLLSSAVEMAPKMKPVETRRCTHCQVTKTPQWREGPLGPKTLCNACGVRYRSGRLLPEYRPAVSPTFVPFMHSNSHRKVLEMRKQAEQVTPVKALDG*	308
670	248	0379s0100	Salix purpurea	Eudicots	2	SapurV1A.0379s0100.1.p	MEFRMEARALKSSLRGELETESTSQQDFSEDFLVFNTPSVVSSDQDFSVDCFLDFSNGEFKDGYVQEEEEEKDSISVSSQDRVDDDFNSNSSSFSDSFLASELAVPSDDIAELEWVSHFVDDSVSDVSLLVPAFKGSPKRHANNRLEPETKPTFAKTPCFFPSRVPSKARTKRSGHASRTWSAGPNRSETPSSSTSSTSSMPCLVATNMVQTADSLSWLSEQPMKKTKKRPAVHTRGLMASTQFQRRCSHCQVQKTPQWRTGPLGAKTLCNACGVRYKSGRLFPEYRPACSPTFSSEVHSNSHRKVVEMRRKKEVAGAEPRLSHMVPSF*	330
671	248	0379s0100	Salix purpurea	Eudicots	2	SapurV1A.0379s0100.2.p	MEFRMEARALKSSLRGELETESTSQQDFSEDFLVFNTPSVVSSDQDFSVDCFLDFSNGEFKDGYVQEEEEEKDSISVSSQDRVDDDFNSNSSSFSDSFLASELAVPSDDIAELEWVSHFVDDSVSDVSLLVPAFKGSPKRHANNRLEPETKPTFAKTPCFFPSRVPSKARTKRSGHASRTWSAGPNRSETPSSSTSSTSSMPCLVATNMVQTADSLSWLSEQPMKKTKKRPAVHTRGLMASTQFQRRCSHCQVQKTPQWRTGPLGAKTLCNACGVRYKSGRLFPEYRPACSPTFSSEVHSNSHRKVVEMRRKKEVAGAEPRLSHMVPSF*	330
672	249	0494s0210	Salix purpurea	Eudicots	2	SapurV1A.0494s0210.1.p	MDLHTKGPESEDMDDAHPSNCSDIKRRCTDCQTTRTPCWRGGPAGPRTLCNACGIRQRKKRRALLGLDKGGPELSRKKMAKSSKSSKMGVSLKLDLMGFIRDGTFQEDWKRKLGEEEQAAVLLMALSCGSVCSWYKKDEGKHFYPE*	147
673	249	0494s0210	Salix purpurea	Eudicots	2	SapurV1A.0494s0210.2.p	MDDAHPSNCSDIKRRCTDCQTTRTPCWRGGPAGPRTLCNACGIRQRKKRRALLGLDKGGPELSRKKMAKSSKSSKMGVSLKLDLMGFIRDGTFQEDWKRKLGEEEQAAVLLMALSCGSVCSWYKKDEGKHFYPE*	135
674	250	0569s0120	Salix purpurea	Eudicots	2	SapurV1A.0569s0120.1.p	MLYQTHLFSSPKSTALSLLSFSYPLRFRFEKQEMEYVEGALKTSFGKEMAVKFSPQVFDDFWAVNVPNGMSSDDFSVDKLLDFSNENDFIEEEEEEGDKEKPCVFSASASPKQEALDEDKSSDSSPSFAVKDDFFSVPTSELCVPTDDFASLEWLSHFVEDSNSEYAAPFPASISPPEPHKENPDEQEKVVLEEPCFKTPVPGKARSKRTRNGVRVWPLGSPSLTESSSSSSSISSSSPSNPWLIYSKPGSKVEPVWFEKPVAKKMKRNPADEAAASGGGGTSSSRRCSHCGVQKTPQWRAGPNGSKTLCNACGVRYKSGRLLPEYRPACSPTFSKEVHSNHHRKVLEMRRKKEGPVPTEPGLVQPFVPSLG*	373
675	250	0569s0120	Salix purpurea	Eudicots	2	SapurV1A.0569s0120.2.p	MEYVEGALKTSFGKEMAVKFSPQVFDDFWAVNVPNGMSSDDFSVDKLLDFSNENDFIEEEEEEGDKEKPCVFSASASPKQEALDEDKSSDSSPSFAVKDDFFSVPTSELCVPTDDFASLEWLSHFVEDSNSEYAAPFPASISPPEPHKENPDEQEKVVLEEPCFKTPVPGKARSKRTRNGVRVWPLGSPSLTESSSSSSSISSSSPSNPWLIYSKPGSKVEPVWFEKPVAKKMKRNPADEAAASGGGGTSSSRRCSHCGVQKTPQWRAGPNGSKTLCNACGVRYKSGRLLPEYRPACSPTFSKEVHSNHHRKVLEMRRKKEGPVPTEPGLVQPFVPSLG*	340
676	251	0657s0040	Salix purpurea	Eudicots	3	SapurV1A.0657s0040.1.p	MIGQTNTTNNFMDEIDCGSFFEQIDDLLEFPSDDVDATLPDCTTTNNHSSCFLSNDDNSFPGIWSTQSDALPGSASDLSAELSVPYEDIVQLEWLSNFVEDSFSGGSLTMKKEESTIVNNKDSPPHHQYQFQTSSPVSVLESSSSCSGEKTAPRSPEVGASGKLGRARSKRPRPATFTPRPAMQLISPTSSITEVPQPFVPPKVALDSENFAESRLVIKIPNHADPEHKKKKKIKFTVPLGPVEMNQISSPQQAVRKCMHCEITKTPQWRAGPMGPKTLCNACGVRYKSGRLFPEYRPAASPTFVPSLHSNSHKKVVEMRAKVGEKITVSRPAAMMANSPELIPNKTNPAMDYM*	355
677	251	0657s0040	Salix purpurea	Eudicots	3	SapurV1A.0657s0040.2.p	MIGQTNTTNNFMDEIDCGSFFEQIDDLLEFPSDDVDATLPDCTTTNNHSSCFLSNDDNSFPGIWSTQSDALPGSASDLSAELSVPYEDIVQLEWLSNFVEDSFSGGSLTMKKEESTIVNNKDSPPHHQYQFQTSSPVSVLESSSSCSGEKTAPRSPEVGASGKLGRARSKRPRPATFTPRPAMQLISPTSSITEVPQPFVPPKVALDSENFAESRLVIKIPNHADPEHKKKKKIKFTVPLGPVEMNQISSPQQAVRKCMHCEITKTPQWRAGPMGPKTLCNACGVRYKSGRLFPEYRPAASPTFVPSLHSNSHKKVVEMRAKVGEKITVSRPAAMMANSPELIPNKTNPAMDYM*	355
678	251	0657s0040	Salix purpurea	Eudicots	3	SapurV1A.0657s0040.3.p	MIGQTNTTNNFMDEIDCGSFFEQIDDLLEFPSDDVDATLPDCTTTNNHSSCFLSNDDNSFPGIWSTQSDALPGSASDLSAELSVPYEDIVQLEWLSNFVEDSFSGGSLTMKKEESTIVNNKDSPPHHQYQFQTSSPVSVLESSSSCSGEKTAPRSPEVGASGKLGRARSKRPRPATFTPRPAMQLISPTSSITEVPQPFVPPKVALDSENFAESRLVIKIPNHADPEHKKKKKIKFTVPLGPVEMNQISSPQQAVRKCMHCEITKTPQWRAGPMGPKTLCNACGVRYKSGRLFPEYRPAASPTFVPSLHSNSHKKVVEMRAKVGEKITVSRPAAMMANSPELIPNKTNPAMDYM*	355
679	252	0739s0060	Salix purpurea	Eudicots	3	SapurV1A.0739s0060.1.p	MLFSVSFVVFQQGSESEEMSSSKSLETENTQKKTCADCGTSKTPLWRGGPAGPKSLCNACGIRSRKKKRDVLGLSKGGGAAANDKRAKKGSSNNGSGDYNNDYKQLGDGLKQRLLALGRDVLVQRSTVEKRRRMLGEEEQAAVLLMALSYGSVYA*	156
680	252	0739s0060	Salix purpurea	Eudicots	3	SapurV1A.0739s0060.2.p	MLDPYEKQGSESEEMSSSKSLETENTQKKTCADCGTSKTPLWRGGPAGPKSLCNACGIRSRKKKRDVLGLSKGGGAAANDKRAKKGSSNNGSGDYNNDYKQLGDGLKQRLLALGRDVLVQRSTVEKRRRMLGEEEQAAVLLMALSYGSVYA*	152
681	252	0739s0060	Salix purpurea	Eudicots	3	SapurV1A.0739s0060.3.p	MLDPYEKGSESEEMSSSKSLETENTQKKTCADCGTSKTPLWRGGPAGPKSLCNACGIRSRKKKRDVLGLSKGGGAAANDKRAKKGSSNNGSGDYNNDYKQLGDGLKQRLLALGRDVLVQRSTVEKRRRMLGEEEQAAVLLMALSYGSVYA*	151
682	253	0805s0050	Salix purpurea	Eudicots	2	SapurV1A.0805s0050.1.p	MERPEFFIGGYNDCGTTEFFAEKKSSEQKEDQHFMVEDLLDFPNDDDITADGFLSDIDSINATTKNCATTNHSVTTTDSFSSASVDYGRTFADSQFSNELCFLYDDMAELEWLSNFVEESFSTDQSLQTNIYILSGSKRPTPESSGSETHPEPLTSNPTFQPETPLPGKARSKRSRAAPCDWSTRLLHVPSATKMSSKKQEAERPDPNPDCNTMARRCLHCGAEKTPQWRTGPKGPKTLCNACGVRYKSGRLVPEYRPAASPTFVSAKHSNSHRKVLELRRQKEMQGAQQHQFLSQSSIFGASNGGDDFLMRHHSGSNHGHMI*	324
683	253	0805s0050	Salix purpurea	Eudicots	2	SapurV1A.0805s0050.2.p	MERPEFFIGGYNDCGTTEFFAEKKSSEQKEDQHFMVEDLLDFPNDDDITADGFLSDIDSINATTKNCATTNHSVTTTDSFSSASVDYGRTFADSQFSNELCFLYDDMAELEWLSNFVEESFSTDQSLQTNIYILSGSKRPTPESSGSETHPEPLTSNPTFQPETPLPGKARSKRSRAAPCDWSTRLLHVPSATKMSSKKQEAERPDPNPDCNTMARRCLHCGAEKTPQWRTGPKGPKTLCNACGVRYKSGRLVPEYRPAASPTFVSAKHSNSHRKVLELRRQKEMQGAQQHQFLSQSSIFGASNGGDDFLMRHHSGSNHGHMI*	324
684	254	1216s0090	Salix purpurea	Eudicots	4	SapurV1A.1216s0090.1.p	MIKQNMELVNHQRQKKGRKGRDHHNRGVMQIEGVDYGNGYGFDDGMMEMINGGVVEEVRQINTNSNHSGVVIGNRNDRVVETTRTSELTIAFEGEVYVFPTVTPSKVQAVLFLLGEPETSTIAPNSEFLLQQNARSAGDASQGLKVSRRIASLERFREKRKERCFEKKVRYTCRKEVAQRMHRKKGQFASSNDCYSTDTGNWEPSNGIPNPEFVLLRCQHCGISAKDTPAMRRGPAGPRTLCNACGLMWANKGTLRDLNKGGQHISFNQNEPVTPDFKPLNMELENPFANPEEEESQEESKPVPLDSENSMRPNEQEDMLETDKNVPDPLTMHVENSSVNLDDEDFENTLDELGDVSGSEFEIPENFDDQVVVF*	375
685	254	1216s0090	Salix purpurea	Eudicots	4	SapurV1A.1216s0090.2.p	MIKQNMELVNHQRQKKGRKGRDHHNRGVMQIEGVDYGNGYGFDDGMMEMINGGVVEEVRQINTNSNHSGVVIGNRNDRVVETTRTSELTIAFEGEVYVFPTVTPSKVQAVLFLLGEPETSTIAPNSEFLLQQNARSAGDASQGLKVSRRIASLERFREKRKERCFEKKVRYTCRKEVAQRMHRKKGQFASSNDCYSTDTGNWEPSNGIPNPEFVLLRCQHCGISAKDTPAMRRGPAGPRTLCNACGLMWANKGTLRDLNKGGQHISFNQNEPESQEESKPVPLDSENSMRPNEQEDMLETDKNVPDPLTMHVENSSVNLDDEDFENTLDELGDVSGSEFEIPENFDDQVVVF*	353
686	254	1216s0090	Salix purpurea	Eudicots	4	SapurV1A.1216s0090.3.p	MIKQNMELVNHQRQKKGRKGRDHHNRGVMQIEGVDYGNGYGFDDGMMEMINGGVVEEVRQINTNSNHSGVVIGNRNDRVVETTRTSELTIAFEGEVYVFPTVTPSKVQAVLFLLGEPETSTIAPNSEFLLQQNARSAGDASQGLKVSRRIASLERFREKRKERCFEKKVRYTCRKEVAQRMHRKKGQFASSNDCYSTDTGNWEPSNGIPNPEFVLLRCQHCGISAKDTPAMRRGPAGPRTLCNACGLMWANKGTLRDLNKGGQHISFNQNEPVTPDFKPLNMELENPFANPEEEESQEESKPVPLDSENSMRPNEQCRKIC*	322
687	254	1216s0090	Salix purpurea	Eudicots	4	SapurV1A.1216s0090.4.p	MIKQNMELVNHQRQKKGRKGRDHHNRGVMQIEGVDYGNGYGFDDGMMEMINGGVVEEVRQINTNSNHSGVVIGNRNDRVVETTRTSELTIAFEGEVYVFPTVTPSKVQAVLFLLGEPETSTIAPNSEFLLQQNARSAGDASQGLKVSRRIASLERFREKRKERCFEKKVRYTCRKEVAQRMHRKKGQFASSNDCYSTDTGNWEPSNGIPNPEFVLLRCQHCGISAKDTPAMRRGPAGPRTLCNACGLMWANKGTLRDLNKGGQHISFNQNEPESQEESKPVPLDSENSMRPNEQCRKIC*	300
688	255	2002s0020	Salix purpurea	Eudicots	2	SapurV1A.2002s0020.1.p	MEYDEGALKTSFRKEMAVKFSPQVFDDFWAVNVTNGMSSDDFSVDELLDFSNENGFIEDEEKPCVVSVSVSHEQETLMEDKNNDRSPNLAVKEDFVSVPTGELCVPTDDIASLEWLSHFVEDSNSEYAAPFPAIVLPPEPGKESFVEQEKPAQTEPCFTTPVPAKARSKRTRTGVRVWPLASPSLTESSTSSSSSTSSSSSSSAWLIHTKPGLDAEPLWLEKPVAKRMKKKPAFQSAASGGGGSHSSRRCSHCGIQKTPQWRAGPNGSKTLCNACGVRYKSGRLLPEYRPACSPTFSKELHSNHHRKVLEMRRKKEILDQPEPGVVQPVVPSFG*	335
689	255	2002s0020	Salix purpurea	Eudicots	2	SapurV1A.2002s0020.2.p	MEYDEGALKTSFRKEMAVKFSPQVFDDFWAVNVTNGMSSDDFSVDELLDFSNENGFIEDEEKPCVVSVSVSHEQETLMEDKNNDRSPNLAVKEDFVSVPTGELCVPTDDIASLEWLSHFVEDSNSEYAAPFPAIVLPPEPGKESFVEQEKPAQTEPCFTTPVPAKARSKRTRTGVRVWPLASPSLTESSTSSSSSTSSSSSSSAWLIHTKPGLDAEPLWLEKPVAKRMKKKPAFQSAASGGGGSHSSRRCSHCGIQKTPQWRAGPNGSKTLCNACGVRYKSGRLLPEYRPACSPTFSKELHSNHHRKVLEMRRKKEILDQPEPGVVQPVVPSFG*	335
690	256	2413s0010	Salix purpurea	Eudicots	3	SapurV1A.2413s0010.1.p	MLDPTDKGSESEEMSSNSQETENPVKKTCADCGTSKTPLWRGGPAGPKSLCNACGIRSRKKKRDILGLNKGATNDKRAKKGSNNNGPGNTNNNKQLGDGLKQRLLALGREVLMQRSKVEKQRRKLGEEEQAAVLLMALSYGSVYA*	146
691	256	2413s0010	Salix purpurea	Eudicots	3	SapurV1A.2413s0010.2.p	MSSNSQETENPVKKTCADCGTSKTPLWRGGPAGPKSLCNACGIRSRKKKRDILGLNKGATNDKRAKKGSNNNGPGNTNNNKQLGDGLKQRLLALGREVLMQRSKVEKQRRKLGEEEQAAVLLMALSYGSVYA*	133
692	256	2413s0010	Salix purpurea	Eudicots	3	SapurV1A.2413s0010.3.p	MSSNSQETENPVKKTCADCGTSKTPLWRGGPAGPKSLCNACGIRSRKKKRDILGLNKGATNDKRAKKGSNNNGPGNTNNNKQLGDGLKQRLLALGREVLMQRSKVEKQRRKLGEEEQAAVLLMALSYGSVYA*	133
693	257	4175s0010	Salix purpurea	Eudicots	2	SapurV1A.4175s0010.1.p	MEFCMEIKALKSSLLRELATKSTQQAFFEDFPALNTPAVVSSDQDFSVDCFLDFSNGEFKDGYAQEEEEEEKDSLSVSSQDPVNDDINYSSISDSFLASELAVPTDEIAGLEWVSHFVDDSLSDVSLLVPACKGKLENHAKNRVEPEPRPSLSKTTVFPPSRVPSKARTKRSRPTGRTWSGSSNQTETPSSSASSTSSMPCLVSANSVQTIDSLSWLSEPPMKKPKKRPAAQTSGLMASPQFQRRCSHCQVQKTPQWRTGPLGAKTLCNACGVRYKSGRLFPEYRPACSPTFSSEVHSNSHRKVLEMRKKKDTGGPESRLSHMVPSF*	328
694	257	4175s0010	Salix purpurea	Eudicots	2	SapurV1A.4175s0010.2.p	MEFCMEIKALKSSLLRELATKSTQQAFFEDFPALNTPAVVSSDQDFSVDCFLDFSNGEFKDGYAQEEEEEEKDSLSVSSQDPVNDDINYSSISDSFLASELAVPTDEIAGLEWVSHFVDDSLSDVSLLVPACKGKLENHAKNRVEPEPRPSLSKTTVFPPSRVPSKARTKRSRPTGRTWSGSSNQTETPSSSASSTSSMPCLVSANSVQTIDSLSWLSEPPMKKPKKRPAAQTSGLMASPQFQRRCSHCQVQKTPQWRTGPLGAKTLCNACGVRYKSGRLFPEYRPACSPTFSSEVHSNSHRKVLEMRKKKDTGGPESRLSHMVPSF*	328
695	258	1G358400	Setaria italica	Monocots	2	Seita.1G358400.1.p	MASGGFVEEMMREQSLLEATCGDLFDHIDDLLDFPKEESAADVLLLDAPAPGSPLSARIIDVGARGNNAQSAPAPPAMEPLMALPPPAAQDDATAFFAAAGAPVFDAKDVGGHIGSCEELDMDMAQLEWLLFDDASIPHEPAFPGINCPAPIKSSALAANNAGVALLPPEKMEDAIFRSSSPISVLEHNSFNANNNVGSASSSSSSASSSSESFSGSGGHAWSAPVSPRPEPPVLVIPARARSKRSRPSAFTGAARAAEAPTILVPTPMYSSTSSHSDPESIAESNPHQAPPMKKKKKAKKPAPPAPAASDAEGDNDGDADYEEGGERSQPQGGAVRRCTHCQIEKTPQWRAGPLGPKTLCNACGVRYKSGRLFPEYRPAASPTFVPSIHSNSHKKVVE…	423
696	258	1G358400	Setaria italica	Monocots	2	Seita.1G358400.2.p	MASGGFVEEMMREQSLLEATCGDLFDHIDDLLDFPKEESAADVLLLDAPAPGSPLSARIIDVGARGNNAQSAPAPPAMEPLMALPPPAAQDDATAFFAAAGAPVFDAKDVGGHIGSCEELDMDMAQLEWLLFDDASIPHEPAFPGINCPAPIKSSALAANNAGVALLPPEKMEDAIFRSSSPISVLEHNSFNANNNVGSASSSSSSASSSSESFSGSGGHAWSAPVSPRPEPPVLVIPARARSKRSRPSAFTGAARAAEAPTILVPTPMYSSTSSHSDPESIAESNPHQAPPMKKKKKAKKPAPPAPAASDAEGDNDGDADYEEGGERSQPQGGAVRRCTHCQIEKTPQWRAGPLGPKTLCNACGVRYKSGRLFPEYRPAASPTFVPSIHSNSHKKVVE…	423
697	259	2G158000	Setaria italica	Monocots	2	Seita.2G158000.1.p	MGKQGPCRHCGVTSTPLWRNGPPDKPVLCNACGSRWRTKGSLANYTPMHRKDYIDDNEPRVSKLKPPTSKSKSQKKKPNHIIMDNGPFSCQNFQKMGDADPSNRSSSGSAVSYSESCGPYGAADASEMTGSAQSHAWEFLVPSRKRSCVTRPKPSPVEMLAKDLSSIMHEEQLYYLSGSSEEDLLYHSETPVGSFEIGSGSVLLRHPNSKSPEEESEASSIPADNKSYITSESYSGSASFVVHSGNRAINLNPATARLKRSPLHIEDNARRDKLPYENKHILESIDSPLVSVDLEDVVNYSNFVKYLTKEDQQQLFKLLSPAESSTPDSSVRSMFDSIQFSDAIDSYQMLLGEGILDPSFSGDEGWNTVKMLALTNLTRCKWLECYKQQKEKEIKAIGG…	546
698	259	2G158000	Setaria italica	Monocots	2	Seita.2G158000.2.p	MGKQGPCRHCGVTSTPLWRNGPPDKPVLCNACGSRWRTKGSLANYTPMHRKDYIDDNEPRVSKLKPPTSKSKSQKKKPNHIIMDNGPFSCQNFQKMGDADPSNRSSSGSAVSYSESCGPYGAADASEMTGSAQSHAWEFLVPSRKRSCVTRPKPSPVEMLAKDLSSIMHEEQLYYLSGSSEEDLLYHSETPVGSFEIGSGSVLLRHPNSKSPEEESEASSIPADNKSYITSESYSGSASFVVHSGNRAINLNPATARLKRSPLHIEDNARRDKLPYENKHILESIDSPLVSVDLEDVVNYSNFVKYLTKEDQQQLFKLLSPAESSTPDSVRSMFDSIQFSDAIDSYQMLLGEGILDPSFSGDEGWNTVKMLALTNLTRCKWLECYKQQKEKEIKAIGGV…	545
699	260	4G243700	Setaria italica	Monocots	2	Seita.4G243700.1.p	MSHHDGSKPYQPRRGPERHPQPADEVAAPPPAAVAPTVDHLAAVAAEAEALNRYTEEQQQQQMLQGHEQAGEDEEEEDGEEEEMEEDEDEQEGGQDGGVGAEHVPMDADAAAAAAAAAAAGAQMDPHGSMVPGAVPPMANNQLTLSFQGEVYVFDSVSPDKVQAVLLLLGGRELNHPGLGAGSSSGAYNKRLNFPHRVASLMRFREKRKERNFDKKIRYSVRKEVALRMQRNRGQFTSSKPKPDEIAASEMVTADGSPNWGSVEGRPPSAAECHHCGTSATATPMMRRGPDGPRTLCNACGLMWANKGLLRDLSKSPVPLQAVQSAPVLDGGQNGSVIAAPGSELENPAAAMANGHES*	359
700	260	4G243700	Setaria italica	Monocots	2	Seita.4G243700.2.p	MSHHDGSKPYQPRRGPERHPQPADEVAAPPPAAVAPTVDHLAAVAAEAEALNRYTEEQQQQQMLQGHEQAGEDEEEEDGEEEEMEEDEDEQEGGQDGGVGAEHVPMDADAAAAAAAAAAAGAQMDPHGSMVPGAVPPMANNQLTLSFQGEVYVFDSVSPDKVQAVLLLLGGRELNHPGLGAGSSSGAYNKRLNFPHRVASLMRFREKRKERNFDKKIRYSVRKEVALRMQRNRGQFTSSKPKPDEIAASEMVTADGSPNWGSVEGRPPSAAECHHCGTSATATPMMRRGPDGPRTLCNACGLMWANKGLLRDLSKSPVPLQAVQSAPVLDGGNGSVIAAPGSELENPAAAMANGHES*	358
701	261	7G149200	Setaria italica	Monocots	2	Seita.7G149200.1.p	MGKQGPCRHCGVTSTPLWRNGPPDKPVLCNACGSRWRTKGSLANYTPMHRKDDIDDDEPRVSKLKPPTSKMKSQKKKTNHITTENGPFSGQSFQKMGDADPSSRSSSGSAISYSESCVPYGAVDASEMSGSAQSHAWESLVPSRKRSCATRLKPSPVEKLVKDLNSIMHEEQLYYLSGSSEEDLLYHSDTPVGSFETGSGSVLLRHPNSKSPEEESEASSIPADDKSHITSESYSGSTMFVLHSGNKATVNLKAATASPPEY*	263
702	261	7G149200	Setaria italica	Monocots	2	Seita.7G149200.2.p	MGKQGPCRHCGVTSTPLWRNGPPDKPVLCNACGSRWRTKGSLANYTPMHRKDDIDDDEPRVSKLKPPTSKMKSQKKKTNHITTENGPFSGQSFQKMGDADPSSRSSSGSAISYSESCVPYGAVDASEMSGSAQSHAWESLVPSRKRSCATRLKPSPVEKLVKDLNSIMHEEQLYYLSGSSEEDLLYHSDTPVGSFETGSGSVLLRHPNSKSPEEESEASSIPADDKSHITSESYSGSTMFVLHSGNKATVNLKAATASPPEY*	263
703	262	7G267900	Setaria italica	Monocots	2	Seita.7G267900.1.p	MMDSSEQKVIGIAPAPAVAEAGRPCCVECRTTATPMWRGGPTGPRSLCNACGIRYRKKRRQELGLDNNQKPQQNHQQPPPQQQPQQQQHQDHSQAPNAVKDNKSSGLQVVKKRRVLMGVEEAAILLMALSSSSRSTLLHG*	141
704	262	7G267900	Setaria italica	Monocots	2	Seita.7G267900.2.p	MMDSSEQKVIGIAPAPAVAEAGRPCCVECRTTATPMWRGGPTGPRSLCNACGIRYRKKRRQELGLDNNQKPQQNHQQPPPQQQPQQQQHQDHSQAPNAVKDNKSSGLQVVKKRRVLMGVEEAAILLMALSSSSRSTLLHG*	141
705	263	7G289600	Setaria italica	Monocots	2	Seita.7G289600.1.p	MVRCLCSSTRRVVKQGSTGSHGKTVRFGIRSYCSENTSQGHTQRSRFHLRQSSPEFVKRKFCGFRDPRGHPRKENTAKKKKKGMTRHLSGTLFPPPAADAPARRSPLARSLTRRRRRLRLPSQRVRPPTMATVEGDKIEPPGLGPRTRRSAATRETGDMAGGAGEGEREGPLGYVLSLPAASLPLPVAVSCLDATVPRKARSRLRLRVQPCAWWAFKLPVPAPEEAKSPAPPASMATNPTEEARSPRPQRLRVRHGPPPSPDDPHTPSPAMERPAKRARRCLQCGAVETPQWRSGPMGSGTLCNACGVRLKAAGALREQVHRPPPASARTVAEPPPESPVSDSSPDGPIWEPGSVPDVYLLRKKPPKQGKPPPPRMEPASPPAPAPAVYLLKKKKKKPP…	598
706	263	7G289600	Setaria italica	Monocots	2	Seita.7G289600.2.p	MAGGAGEGEREGPLGYVLSLPAASLPLPVAVSCLDATVPRKARSRLRLRVQPCAWWAFKLPVPAPEEAKSPAPPASMATNPTEEARSPRPQRLRVRHGPPPSPDDPHTPSPAMERPAKRARRCLQCGAVETPQWRSGPMGSGTLCNACGVRLKAAGALREQVHRPPPASARTVAEPPPESPVSDSSPDGPIWEPGSVPDVYLLRKKPPKQGKPPPPRMEPASPPAPAPAVYLLKKKKKKPPKASKKKPWRPRKSSKRCLHCGSSSTPQWREGPMGRSTLCNACGVRYRQGRLLPEYRPLASPSFEPSEHANRHSQVLQLHRQRKGQKNQPPLPTEQPRLMDDLTGALACSGDGDDPMNVLLPRRWHDKDEYPRTPLHQPLPQPADSLPGDPRVGGIDAT…	440
707	264	1G034500	Setaria viridis	Monocots	2	Sevir.1G034500.1.p	MSTIYMSQLSTLPLMEGEQDQGLFPAFHISKDPPILFPFMINNPVDQLQGQSSYGDQHLRQQVLAESTQQFTDRMMMSGSDIFPRPPLFRPTIQSIDGDMIQRSAYDPYDIESKRADGWAVAPPAAKMKIMRKATSEYPEGGTARKPRRRAQAHQDESQQQLQQQQAMGVVRVCSDCNTTKTPLWRSGPCGPKSLCNACGIRQRKARRAMAAAAAAAAAAASNGGTPQAASVAVQAKAPKKEKRADVDRSLPFKKRCKMVAVDHAVTAAKATPAVAASTKDQDHVSSDKVAAAATSLQSKAASPPPAAALHVFPAADEVTDAAMLLMTLSCGLVRS*	337
708	264	1G034500	Setaria viridis	Monocots	2	Sevir.1G034500.2.p	MMMSGSDIFPRPPLFRPTIQSIDGDMIQRSAYDPYDIESKRADGWAVAPPAAKMKIMRKATSEYPEGGTARKPRRRAQAHQDESQQQLQQQQAMGVVRVCSDCNTTKTPLWRSGPCGPKSLCNACGIRQRKARRAMAAAAAAAAAAASNGGTPQAASVAVQAKAPKKEKRADVDRSLPFKKRCKMVAVDHAVTAAKATPAVAASTKDQDHVSSDKVAAAATSLQSKAASPPPAAALHVFPAADEVTDAAMLLMTLSCGLVRS*	263
709	265	1G364800	Setaria viridis	Monocots	3	Sevir.1G364800.1.p	MASGGFVEEMMREQSLLEATCGDLFDHIDDLLDFPKEESAADVLLLDAPAPGSPLSARIIDVGARGNNAQSAPAPPAMEPLMALPPPAAQDDATAFFAAAGAPVFDAKDVGGHIGSCEELDMDMAQLEWLLFDDASIPHEPAFPGINCPAPIKSSALAANNAGVALLPPEKMEDAIFRSSSPISVLEHNSFNANNNVGSASSSSSSASSSSESFSGSGGHAWSAPVSPRPEPPVLVIPARARSKRSRPSAFTGAARAAEAPTILVPTPMYSSTSSHSDPESIAESNPHQAPPMKKKKKAKKPAPPAPAASDAEGDNDGDADYEEGGERSQPQGGAVRRCTHCQIEKTPQWRAGPLGPKTLCNACGVRYKSGRLFPEYRPAASPTFVPSIHSNSHKKVVE…	423
710	265	1G364800	Setaria viridis	Monocots	3	Sevir.1G364800.2.p	MASGGFVEEMMREQSLLEATCGDLFDHIDDLLDFPKEESAADVLLLDAPAPGSPLSARIIDVGARGNNAQSAPAPPAMEPLMALPPPAAQDDATAFFAAAGAPVFDAKDVGGHIGSCEELDMDMAQLEWLLFDDASIPHEPAFPGINCPAPIKSSALAANNAGVALLPPEKMEDAIFRSSSPISVLEHNSFNANNNVGSASSSSSSASSSSESFSGSGGHAWSAPVSPRPEPPVLVIPARARSKRSRPSAFTGAARAAEAPTILVPTPMYSSTSSHSDPESIAESNPHQAPPMKKKKKAKKPAPPAPAASDAEGDNDGDADYEEGGERSQPQGGAVRRCTHCQIEKTPQWRAGPLGPKTLCNACGVRYKSGRLFPEYRPAASPTFVPSIHSNSHKKVVE…	423
711	265	1G364800	Setaria viridis	Monocots	3	Sevir.1G364800.3.p	MASGGFVEEMMREQSLLEATCGDLFDHIDDLLDFPKEESAADVLLLDAPAPGSPLSARIIDVGARGNNAQSAPAPPAMEPLMALPPPAAQDDATAFFAAAGAPVFDAKDVGGHIGSCEELDMDMAQLEWLLFDDASIPHEPAFPGINCPAPIKSSALAANNAGVALLPPEKMEDAIFRSSSPISVLEHNSFNANNNVGSASSSSSSASSSSESFSGSGGHAWSAPVSPRPEPPVLVIPARARSKRSRPSAFTGAARAAEAPTILVPTPMYSSTSSHSDPESIAESNPHQAPPMKKKKKAKKPAPPAPAASDAEGDNDGDADYEEGGERSQPQGGAVRRCTHCQIEKTPQWRAGPLGPKTLCNACGVRYKSGRLFPEYRPAASPTFVPSIHSNSHKKVVE…	423
712	266	4G256600	Setaria viridis	Monocots	2	Sevir.4G256600.1.p	MSHHDGSKPYQPRRGPERHPQPADEVAAPPPAAVAPTVDHLAAVAAEAEALNRYTEEQQQQQMLQGHEQAGEDEEEEDGEEEEMEEDEDEQEGGQDGGVGAEHVPMDADAAAAAAAAAAAGAQMDPHGSMVPGAVPPMANNQLTLSFQGEVYVFDSVSPDKVQAVLLLLGGRELNHPGLGAGSSSGAYNKRLNFPHRVASLMRFREKRKERNFDKKIRYSVRKEVALRMQRNRGQFTSSKPKPDEIAASEMVTADGSPNWGSVEGRPPSAAECHHCGTSATATPMMRRGPDGPRTLCNACGLMWANKGLLRDLSKSPVPLQAVQSAPVLDGGQNGSVIAAPGSELENPAAAMANGHES*	359
713	266	4G256600	Setaria viridis	Monocots	2	Sevir.4G256600.2.p	MSHHDGSKPYQPRRGPERHPQPADEVAAPPPAAVAPTVDHLAAVAAEAEALNRYTEEQQQQQMLQGHEQAGEDEEEEDGEEEEMEEDEDEQEGGQDGGVGAEHVPMDADAAAAAAAAAAAGAQMDPHGSMVPGAVPPMANNQLTLSFQGEVYVFDSVSPDKVQAVLLLLGGRELNHPGLGAGSSSGAYNKRLNFPHRVASLMRFREKRKERNFDKKIRYSVRKEVALRMQRNRGQFTSSKPKPDEIAASEMVTADGSPNWGSVEGRPPSAAECHHCGTSATATPMMRRGPDGPRTLCNACGLMWANKGLLRDLSKSPVPLQAVQSAPVLDGGNGSVIAAPGSELENPAAAMANGHES*	358
714	267	7G157300	Setaria viridis	Monocots	2	Sevir.7G157300.1.p	MGKQGPCRHCGVTSTPLWRNGPPDKPVLCNACGSRWRTKGSLANYTPMHRKDDIDDDEPRVSKLKPPTSKMKSQKKKTNHITTENGPFSGQSFQKMGDADPSSRSSSGSAISYSESCVPYGAVDASEMSGSAQSHAWESLVPSRKRSCATRLKPSPVEKLVKDLNSIMHEEQLYYLSGSSEEDLLYHSDTPVGSFETGSGSVLLRHPNSKSPEEESEASSIPADDKSHITSESYSGSTMFVLHSGNKATVNLKAATASPPEY*	263
715	267	7G157300	Setaria viridis	Monocots	2	Sevir.7G157300.2.p	MGKQGPCRHCGVTSTPLWRNGPPDKPVLCNACGSRWRTKGSLANYTPMHRKDDIDDDEPRVSKLKPPTSKMKSQKKKTNHITTENGPFSGQSFQKMGDADPSSRSSSGSAISYSESCVPYGAVDASEMSGSAQSHAWESLVPSRKRSCATRLKPSPVEKLVKDLNSIMHEEQLYYLSGSSEEDLLYHSDTPVGSFETGSGSVLLRHPNSKSPEEESEASSIPADDKSHITSESYSGSTMFVLHSGNKATVNLKAATASPPEY*	263
716	268	7G157500	Setaria viridis	Monocots	3	Sevir.7G157500.1.p	MVKQGPCRHCGVTSTPLWRNGPPDKPVLCNACGSRWRTKGSLANYTPMHRKDDIDDDEPRVSKLKPPTSKMKSQKKKANLIITENGPFSSQSFRKMGDADPSNRSSDGSAISYSESCAPYGAVDASEISGSAQSHAWESLVPSRKRSCVTRLKPSPVEKLAKDLNSIMHEEQLSYLSGSSEEDLLYHSEAPVGSFETGSGSVLLRHPNSKSPDEESEASSIPADDKSHITSESYSGSASVVVHSGNKATVNLKAVTARPPAY*	263
717	268	7G157500	Setaria viridis	Monocots	3	Sevir.7G157500.2.p	MPSTSLARGTPLWRNGPPDKPVLCNACGSRWRTKGSLANYTPMHRKDDIDDDEPRVSKLKPPTSKMKSQKKKANLIITENGPFSSQSFRKMGDADPSNRSSDGSAISYSESCAPYGAVDASEISGSAQSHAWESLVPSRKRSCVTRLKPSPVEKLAKDLNSIMHEEQLSYLSGSSEEDLLYHSEAPVGSFETGSGSVLLRHPNSKSPDEESEASSIPADDKSHITSESYSGSASVVVHSGNKATVNLKAVTARPPAY*	258
718	268	7G157500	Setaria viridis	Monocots	3	Sevir.7G157500.3.p	MGNAGTGTPLWRNGPPDKPVLCNACGSRWRTKGSLANYTPMHRKDDIDDDEPRVSKLKPPTSKMKSQKKKANLIITENGPFSSQSFRKMGDADPSNRSSDGSAISYSESCAPYGAVDASEISGSAQSHAWESLVPSRKRSCVTRLKPSPVEKLAKDLNSIMHEEQLSYLSGSSEEDLLYHSEAPVGSFETGSGSVLLRHPNSKSPDEESEASSIPADDKSHITSESYSGSASVVVHSGNKATVNLKAVTARPPAY*	256
719	269	7G197100	Setaria viridis	Monocots	2	Sevir.7G197100.1.p	MGKQGPCRHCGVTSTPLWRNGPPDKPVLCNACGSRWRTKGSLANYTPMHRKDYIDDNEPRVSKLKPPTSKSKSQKKKPNHIIMDNGPFSCQNFQKMGDADPSNRSSSESAVSYSESCGPYGAADASEMTGSAQSHAWEFLVPSRKRSCVTRPKPSPVEMLAKDLSSIMHEEQLYYLSGSSEEDLLYHSETPVGSFEIGSGSVLLRHPNSKSPEEESEASSIPADNKSYITSESYSGSASFVVHSGNRAAINLNPATARLKRSPLHIEDNARRDKLPYENKHILESIDSPLVSVDLEDVVNYSNFVKYLTKEDQQQLFKLLSPAESSTPDSSVRSMFDSIQFSDAIDSYQMLLGEGILDPSFSGDEGWNTVKMLALTNLTRCKWLECYKQQKEKEIKAIG…	547
720	269	7G197100	Setaria viridis	Monocots	2	Sevir.7G197100.2.p	MGKQGPCRHCGVTSTPLWRNGPPDKPVLCNACGSRWRTKGSLANYTPMHRKDYIDDNEPRVSKLKPPTSKSKSQKKKPNHIIMDNGPFSCQNFQKMGDADPSNRSSSESAVSYSESCGPYGAADASEMTGSAQSHAWEFLVPSRKRSCVTRPKPSPVEMLAKDLSSIMHEEQLYYLSGSSEEDLLYHSETPVGSFEIGSGSVLLRHPNSKSPEEESEASSIPADNKSYITSESYSGSASFVVHSGNRAAINLNPATARLKRSPLHIEDNARRDKLPYENKHILESIDSPLVSVDLEDVVNYSNFVKYLTKEDQQQLFKLLSPAESSTPDSVRSMFDSIQFSDAIDSYQMLLGEGILDPSFSGDEGWNTVKMLALTNLTRCKWLECYKQQKEKEIKAIGG…	546
721	270	Sopen01g046900	Solanum pennellii	Eudicots	2	Sopen01g046900.1	MDKQGPCCLCGIELSSDILLWFVGHQDGIGGFLLTGGGSATKKYRGSEKERGQGDCKTPLWRPGPTAKPVLCNACGSRWETRGTLDDYLPEHASKGKQSYQLPSEVKPHLIARDDQKLEVGEEVSRQDGSSACLEEKMIHISSLGSARSSSDKCMQMQETNVQTRDTEKQIPDLLSKLQSKNRWLSISLVKLHKKHPGTSCLPFFCSISCVKHALFITSQVRHFTFVGVAHSRNSSRDVVDPQPSAGDLFCRHC	254
722	270	Sopen01g046900	Solanum pennellii	Eudicots	2	Sopen01g046900.2	MDKQGPCCLCGIELSSDILLWFVGHQDGIGGFLLTGGGSATKKYRGSEKERGQGDCKTPLWRPGPTAKPVLCNACGSRWETRGTLDDYLPEHASKGKQSYQLPSEVKPHLIARDDQKLEVGEEVSRQDGSSACLEEKMIHISSLGSARSSSDKCMQMQETNDKDPHLNPYSAPRRKRSKLTQSILSPAQRLKRTLDNNLQAPDFEIISDEDEPVTLIYARNKYIPPNEIGLGAMLLVTPTTTKERSTSLSAMEEDTVSFSMDVSK	265
723	271	Sopen01g048420	Solanum pennellii	Eudicots	2	Sopen01g048420.1	MEAADNSRKMVGGQYEVVAFQQEYVNVPIRVDRYGGGGFEAHDISVGGGYEEAMSSGEELQVCSMPLVAGPVDSGRVMAVSSRTSELTISFEGQVYVFPAVTPEKVQAVMLLLGGCEVPSYVPNSNSVALQSTKSVENDVPTRQNISPRMASLIRFREKRKDRCFEKTIRYACRKEVAQRMHRKNGQFASLKEGGKSSADNIDSGDSAAHSEPTLRRCHHCGTNESETPAMRRGPSGPRTLCNACGLMWANKGMFRDITKGGSHVPFDKNEPGTPDIKLSTFAPENSYLKQHQEGSSGETKLTEENPSVTTAELDMQEAAENFADSSPFRIRSSSVNIDDEDNLDELANASGTEFEIPADFDEQIGIDSHMSVHWPVT	378
724	271	Sopen01g048420	Solanum pennellii	Eudicots	2	Sopen01g048420.2	MEAADNSRKMVGGQYEVVAFQQEYVNVPIRVDRYGGGGFEAHDISVGGGYEEAMSSGEELQVCSMPLVAGPVDSGRVMAVSSRTSELTISFEGQVYVFPAVTPEKVQAVMLLLGGCEVPSYVPNSNSVALQSTKSVENDVPTRQNISPRMASLIRFREKRKDRCFEKTIRYACRKEVAQRMHRKNGQFASLKEGGKSSADNIDSGDSAAHSEPTLRRCHHCGTNESETPAMRRGPSGPRTLCNACGLMWANKGMFRDITKGGSHVPFDKNEPGTPDIKLSTFAPENSYLKQHQEGSSGETKLTEENPSVTTAELDMQEAAENFADSSPFRIRSSSVNIDDEQDNLDELANASGTEFEIPADFDEQIGIDSHMSVHWPVT	379
725	272	Sopen05g032880	Solanum pennellii	Eudicots	2	Sopen05g032880.1	MVDLSDKQGLGSEEMSSGVTSPETSQSNVKTCADCGTTKTPLWRGGPAGPKSLCNACGIKSRKKRRAFLGLNNEEKKSKKSVVVGHKNIEVQHHLNQSCSSSSNSDDSKSSNFVKNIVSSSLKKKLLPFGKEEVVMQRPRSRSTQKRKLGEVEQAAFLLMALSCGSFYTHGRMKIDKERKNEKCCTLGSKSSTLWVG	197
726	272	Sopen05g032880	Solanum pennellii	Eudicots	2	Sopen05g032880.2	MVDLSDKGLGSEEMSSGVTSPETSQSNVKTCADCGTTKTPLWRGGPAGPKSLCNACGIKSRKKRRAFLGLNNEEKKSKKSVVVGHKNIEVQHHLNQSCSSSSNSDDSKSSNFVKNIVSSSLKKKLLPFGKEEVVMQRPRSRSTQKRKLGEVEQAAFLLMALSCGSFYTHGRMKIDKERKNEKCCTLGSKSSTLWVG	196
727	273	Sopen10g018050	Solanum pennellii	Eudicots	2	Sopen10g018050.1	MTGIRDTMYRRETMTAAVQREGQQQTHFADDGDDDDVDVAGGGGGGGMESIEDSSHHIGYDHNHHGLHNGTDGTIATTAAALNGVEGVPHNSLYVPGSEMVGGGSSDQLTLSFRGEVFVYDAVSPEKVQAVLLLLGGYEVPAGIPTVNMASQSHRASSEGPGRLNQPQRAASLSRFREKRKERCFDKKIRYTVRKEVALRMQRKKGQFTSSKTVSDEAASSSAEGNAGSSQEEQETLCRHCGTSSKSTPMMRRGPAGPRSLCNACGLTWANKGILRDLSKVSTTGAQELSVKSSEQNGEADGSDVMAAAGIITSDDENMVLSV	323
728	273	Sopen10g018050	Solanum pennellii	Eudicots	2	Sopen10g018050.2	MTGIRDTMYRRETMTAAVQREGQQQTHFADDGDDDDVDVAGGGGGGGMESIEDSSHHIGYDHNHHGLHNGTDGTIATTAAALNGVEGVPHNSLYVPGSEMVGGGSSDQLTLSFRGEVFVYDAVSPEKVQAVLLLLGGYEVPAGIPTVNMASQSHRASSEGPGRLNQPQRAASLSRFREKRKERCFDKKIRYTVRKEVALRMQRKKGQFTSSKTVSDEAASSSAEGNAGSSQEEQETLCRHCGTSSKSTPMMRRGPAGPRSLCNACGLTWANKSLRNACGLTWANKGILRDLSKVSTTGAQELSVKSSEQNGEADGSDVMAAAGIITSDDENMVLSV	336
729	274	001G023900	Sorghum bicolor	Monocots	2	Sobic.001G023900.1.p	MDSSAEKQGSGTLDPDERPPASGETKACTECHTTKTPLWRGGPCGPMSLCNACGIRYRKKRREAMGLDSSSKAGGGTEQQQQRKKKATAAAAAAAASKRERERSKEADEVTVELRAVGFGKEVVLKQRRRMRRRRRLGEEERAAFLLMALSSGVVYA*	158
730	274	001G023900	Sorghum bicolor	Monocots	2	Sobic.001G023900.2.p	MDSSAEKGSGTLDPDERPPASGETKACTECHTTKTPLWRGGPCGPMSLCNACGIRYRKKRREAMGLDSSSKAGGGTEQQQQRKKKATAAAAAAAASKRERERSKEADEVTVELRAVGFGKEVVLKQRRRMRRRRRLGEEERAAFLLMALSSGVVYA*	157
731	275	001G506066	Sorghum bicolor	Monocots	2	Sobic.001G506066.1.p	MAGCGAAADGNPAAAADELASGADASLNAFFDHAGLDLAAAGGGQGADEEEELEWLSNMDAFPSVETMSAAVEAAPSAPAAGVGRLEPLPHAHAVGPRTKGLRRRRRVTAPWSVPPVLPPAPPLPAPPAGGAAPRRRCTHCASEETPQWRQGPAGPSTLCNACGVRFKSGRLFPEYRPILSPTFSPLLHSNSHRRVMEMRRHVEVETATATATAGGRAGARARRAERAAARAAAAATTTKGK*	243
732	275	001G506066	Sorghum bicolor	Monocots	2	Sobic.001G506066.2.p	MDAFPSVETMSAAVEAAPSAPAAGVGRLEPLPHAHAVGPRTKGLRRRRRVTAPWSVPPVLPPAPPLPAPPAGGAAPRRRCTHCASEETPQWRQGPAGPSTLCNACGVRFKSGRLFPEYRPILSPTFSPLLHSNSHRRVMEMRRHVEVETATATATAGGRAGARARRAERAAARAAAAATTTKGK*	185
733	276	004G301100	Sorghum bicolor	Monocots	2	Sobic.004G301100.1.p	MTHQTTLLIASTLAAAFSPASHHAGSSPLFFTRSSSSSSCSPPAMASFVAHHHGSLLEREGMMSSALALRSSLRPCEAAADEVAAAGPAAADRGVAVFADEFSVEDLLDLEDLCEVDNDCCAELGGDAAPAPGAVEDEDKLSSDSHGSSSVVSYELMTLPVPHQMIDLPLPAHDAEELEWVSRIMDDSLAELPPPPKLPAAALGPTAVRRPLLEGAAAAGPAMRRSPTPTICALSTEALVPVKAKRSKRSRASVWSLSGGGAGAPLSESTTSSSSTTTTSSCTSSSASFSPLLLLPAADSSPLLLSSSQLLVDETTPRPPKKKSKHGKHGSKSGGKPKKRGRKPKKHHPRPPQFGGAGSAPATAQQGDRRCSHCGVQKTPQWRAGPEGAKTLCNACGVR…	478
734	276	004G301100	Sorghum bicolor	Monocots	2	Sobic.004G301100.2.p	MMSSALALRSSLRPCEAAADEVAAAGPAAADRGVAVFADEFSVEDLLDLEDLCEVDNDCCAELGGDAAPAPGAVEDEDKLSSDSHGSSSVVSYELMTLPVPHQMIDLPLPAHDAEELEWVSRIMDDSLAELPPPPKLPAAALGPTAVRRPLLEGAAAAGPAMRRSPTPTICALSTEALVPVKAKRSKRSRASVWSLSGGGAGAPLSESTTSSSSTTTTSSCTSSSASFSPLLLLPAADSSPLLLSSSQLLVDETTPRPPKKKSKHGKHGSKSGGKPKKRGRKPKKHHPRPPQFGGAGSAPATAQQGDRRCSHCGVQKTPQWRAGPEGAKTLCNACGVRYKSGRLLPEYRPACSPTFESSIHSNSHRKVLEMRRKKEGEDGLGPLLPPVPAAAPLGLGPA…	417
735	277	004G337500	Sorghum bicolor	Monocots	2	Sobic.004G337500.1.p	MAGGGFVEEMMREQSLLEATCGDLFDHIDDLLDFPKEDSAADVLLLDAPAPGSPLSARIIDVGRAGNALAPPAPPALAPPAPAQHDASASAFFAAAGHDVFDTKDVVGAHIGTCDDMDMDMAQLEWLSGLFDDASIPHEPAFPAAAAGCAAPIIKSSALAAGALLPPDKMEDALLFRSSSPISVLEHGSFNNANGGSGSAGGSASSSSSSASSSSESFSGSGSGSGGGHAWSAPVSPRQAPPPPVLVIPARARSKRSRPSAFTGAAARAGVVEAPTILVPTPMYSSGSSHSDPESIAESSPHPAPPMKKKKKVKKPAPPAPAASSDDNDGDADYEEGGERAEPQGGAVRRCTHCQIEKTPQWRAGPLGPKTLCNACGVRYKSGRLFPEYRPAASPTFVP…	435
736	277	004G337500	Sorghum bicolor	Monocots	2	Sobic.004G337500.2.p	MAGGGFVEEMMREQSLLEATCGDLFDHIDDLLDFPKEDSAADVLLLDAPAPGSPLSARIIDVGRAGNALAPPAPPALAPPAPAQHDASASAFFAAAGHDVFDTKDVVGAHIGTCDDMDMDMAQLEWLSGLFDDASIPHEPAFPAAAAGCAAPIIKSSALAAGALLPPDKMEDALLFRSSSPISVLEHGSFNNANGGSGSAGGSASSSSSSASSSSESFSGSGSGSGGGHAWSAPVSPRQAPPPPVLVIPARARSKRSRPSAFTGAAARAGVVEAPTILVPTPMYSSGSSHSDPESIAESSPHPAPPMKKKKKVKKPAPPAPAASSDDNDGDADYEEGGERAEPQGGAVRRCTHCQIEKTPQWRAGPLGPKTLCNACGVRYKSGRLFPEYRPAASPTFVP…	435
737	278	006G162800	Sorghum bicolor	Monocots	2	Sobic.006G162800.1.p	MLHQTLIPSSFSPSVSASSSSPFLHAPNAATTTTTTTAPGGSCTPPAFPRGSSAMPSYAHHHSSSPLDDGKMDVLKCGNSVPPEDDAAAAGALVEKDGFSVEDLLDLEEFGEPDKDGAEHEDDAPALAAAVEEQPKAESQPLSVVTYELPPPPPPPELVDLPSHDVEELEWVSRIMDDSLSELPPQPQPPMAAVVASLAGRPPLAQQRRPPLAHDGAYRAVAPPSHGPLRTPTICALSTEAMIPVKAKRSKRSRGPGWSRSGASFLSDSASSSSTTTTSSCSSSGSFSPFLRLDSPPFGGFDLGLGEGLFSHLLPLPLPRPPSKKSKHGAKGSKHKPKKRGRKPKHLPPHHPSAGGGAAASQQPGPSDRRCSHCGVQKTPQWRAGPEGAKTLCNACGVR…	452
738	278	006G162800	Sorghum bicolor	Monocots	2	Sobic.006G162800.2.p	MDVLKCGNSVPPEDDAAAAGALVEKDGFSVEDLLDLEEFGEPDKDGAEHEDDAPALAAAVEEQPKAESQPLSVVTYELPPPPPPPELVDLPSHDVEELEWVSRIMDDSLSELPPQPQPPMAAVVASLAGRPPLAQQRRPPLAHDGAYRAVAPPSHGPLRTPTICALSTEAMIPVKAKRSKRSRGPGWSRSGASFLSDSASSSSTTTTSSCSSSGSFSPFLRLDSPPFGGFDLGLGEGLFSHLLPLPLPRPPSKKSKHGAKGSKHKPKKRGRKPKHLPPHHPSAGGGAAASQQPGPSDRRCSHCGVQKTPQWRAGPEGAKTLCNACGVRYKSGRLLPEYRPACSPTFESSIHSNSHRKVLEMRRKKEGDMVANAAPAVASF*	381
739	279	008G051400	Sorghum bicolor	Monocots	4	Sobic.008G051400.2.p	MAMADEGDKGEPPGLDPRTRRSAAAMATGDMAGGGGGEGESEGGPGYVLSLPAAWLPLPVAVSCLDATVRRKARSRLRLRAQPSGWWAFKLPVVPAPEEAKRPVPPASAVNNPTEAARPQRLRVRQAPVPDPYTPAAVEERPAKRARLCLQCGAAVTPQWRSGPMGQGTLCNACGVRLKAAGALRGQVQRRPTPATARTPARPPPPDSPVSESSPDSPIWEPGSVPDVYLVRKKPLKRGKPPPRPRTEPAPAPAPAPAVYLVKKKKKKKKAAASADSSRKPWRPRKSAKQCLHCGSSSTPQWREGPLGRSTLCNACGVRYRQGRLLPEYRPIASPTFEPSEHANRHSQVLQLHRHRKSQSQSQSHHQQHPLPVEHHPPRAMDVLQFPPQRWHVKEEYPP…	467
740	279	008G051400	Sorghum bicolor	Monocots	4	Sobic.008G051400.3.p	MATGDMAGGGGGEGESEGGPGYVLSLPAAWLPLPVAVSCLDATVRRKARSRLRLRAQPSGWWAFKLPVVPAPEEAKRPVPPASAVNNPTEAARPQRLRVRQAPVPDPYTPAAVEERPAKRARLCLQCGAAVTPQWRSGPMGQGTLCNACGVRLKAAGALRGQVQRRPTPATARTPARPPPPDSPVSESSPDSPIWEPGSVPDVYLVRKKPLKRGKPPPRPRTEPAPAPAPAPAVYLVKKKKKKKKAAASADSSRKPWRPRKSAKQCLHCGSSSTPQWREGPLGRSTLCNACGVRYRQGRLLPEYRPIASPTFEPSEHANRHSQVLQLHRHRKSQSQSQSHHQQHPLPVEHHPPRAMDVLQFPPQRWHVKEEYPPTPVHQPLSLAGGVGGLMVDAAADAD…	442
741	279	008G051400	Sorghum bicolor	Monocots	4	Sobic.008G051400.4.p	MATGDMAGGGGGEGESEGGPGYVLSLPAAWLPLPVAVSCLDATVRRKARSRLRLRAQPSGWWAFKLPVVPAPEEAKRPVPPASAVNNPTEAARPQRLRVRQAPVPDPYTPAAVEERPAKRARLCLQCGAAVTPQWRSGPMGQGTLCNACGVRLKAAGALRGQVQRRPTPATARTPARPPPPDSPVSESSPDSPIWEPGSVPDVYLVRKKPLKRGKPPPRPRTEPAPAPAPAPAVYLVKKKKKKKKAAASADSSRKPWRPRKSAKQCLHCGSSSTPQWREGPLGRSTLCNACGVRYRQGRLLPEYRPIASPTFEPSEHANRHSQVLQLHRHRKSQSQSQSHHQQHPLPVEHHPPRAMDVLQFPPQRWHVKEEYPPTPVHQPLSLAGGVGGLMVDAAADAD…	442
742	279	008G051400	Sorghum bicolor	Monocots	4	Sobic.008G051400.5.p	MATGDMAGGGGGEGESEGGPGYVLSLPAAWLPLPVAVSCLDATVRRKARSRLRLRAQPSGWWAFKLPVVPAPEEAKRPVPPASAVNNPTEAARPQRLRVRQAPVPDPYTPAAVEERPAKRARLCLQCGAAVTPQWRSGPMGQGTLCNACGVRLKAAGALRGQVQRRPTPATARTPARPPPPDSPVSESSPDSPIWEPGSVPDVYLVRKKPLKRGKPPPRPRTEPAPAPAPAPAVYLVKKKKKKKKAAASADSSRKPWRPRKSAKQCLHCGSSSTPQWREGPLGRSTLCNACGVRYRQGRLLPEYRPIASPTFEPSEHANRHSQVLQLHRHRKSQSQSQSHHQQHPLPVEHHPPRAMDVLQFPPQRWHVKEEYPPTPVHQPLSLAGGVGGLMVDAAADAD…	442
743	280	009G050600	Sorghum bicolor	Monocots	2	Sobic.009G050600.1.p	MMMDSAAEHQHHKVIGIAPVAEAGRPCCVECRTTATPMWRGGPTGPRSLCNACGIRYRKKRRQELGLDTTKKPQQNQAQPQTPQQQQQQQQQQQQQQHQDQDQSHSQATSAVVKENNTKSSNLQVVKKRRVLMGVEEAAILLMALSSSSRSTLLHG*	157
744	280	009G050600	Sorghum bicolor	Monocots	2	Sobic.009G050600.2.p	MMMDSAAEHQHHKSLCNACGIRYRKKRRQELGLDTTKKPQQNQAQPQTPQQQQQQQQQQQQQQHQDQDQSHSQATSAVVKENNTKSSNLQVVKKRRVLMGVEEAAILLMALSSSSRSTLLHG*	123
745	281	Sp_055790_wyuw	Spinacia oleracea	Eudicots	3	Sp_055790_wyuw.t1	MEEEEDDDSAPFDADEFSARGDSAGEETHVSKEIPGNVNRPCSASSSMSSSLIRRRTSELTIAFEGEVYVFPAVTPDKVQAVLLLLGGRDVSTSVPTSEFLLQQRNMTLGDPSCGQKISHRIASLVRFREKRKERCFDKKIRYTCRKEVAQRMHRKNGQFVSLKDGFKLAAVNWDPNGGTPPPQCVPRSCQHCGISEKSTPAMRRGPSGPRTLCNACGLMWANKGTLRNLSKAGRIIPFQGDPDPPSDVKPLATEPDNSYVNQEMQRSPEEAKPLPSESGKTSTEDEQDFLENDEAVTNDSAVSLQNASVDLAEQEALEEVTNDSGTEFEIPTGFHESMGAFY	343
746	281	Sp_055790_wyuw	Spinacia oleracea	Eudicots	3	Sp_055790_wyuw.t2	MEEEEDDDSAPFDADEFSARGDSAGEETHVSKEIPGNVNRPCSASSSMSSSLIRRRTSELTIAFEGEVYVFPAVTPDKVQAVLLLLGGRDVSTSVPTSEFLLQQRNMTLGDPSCGQKISHRIASLVRFREKRKERCFDKKIRYTCRKEVAQRMHRKNGQFVSLKDGFKLAAVNWDPNGGTPPPQCVPRSCQHCGISEKSTPAMRRGPSGPRTLCNACGLMWANKGTLRNLSKAGRIIPFQGDPVCDLQDPPSDVKPLATEPDNSYVNQEMQRSPEEAKPLPSESGKTSTEDEQDFLENDEAVTNDSAVSLQNASVDLAEQEALEEVTNDSGTEFEIPTGFHESMGAFY	348
747	281	Sp_055790_wyuw	Spinacia oleracea	Eudicots	3	Sp_055790_wyuw.t3	MEEEEDDDSAPFDADEFSARGDSAGEETHVSKEIPGNVNRPCSASSSMSSSLIRRRTSELTIAFEGEVYVFPAVTPDKVQAVLLLLGGRDVSTSVPTSEFLLQQRNMTLGDPSCGQKISHRIASLVRFREKRKERCFDKKIRYTCRKEVAQRMHRKNGQFVSLKDGFKLAAVNWDPNGGTPPPQCVPRSCQHCGISEKSTPAMRRGPSGPRTLCNACGLMWANKGTLRNLSKAGRIIPFQGDPDPPSDVKPLATEPDNSYVNQEMQDFLENDEAVTNDSAVSLQNASVDLAEQEALEEVTNDSGTEFEIPTGFHESMGAFY	321
748	282	Sp_080560_hncm	Spinacia oleracea	Eudicots	2	Sp_080560_hncm.t1	MAANPKPLQSRPYEGEEVPIPVDGEDSGESDGDDSMDDDGVDEDQTRIESGGVGPSSSRRTNELTLSFEGEVFVFPAITPEKVQAVLLLLGERDFHAGVPTAEVSCGQDNRVTGSPARKSIISHRVASLVRFREKRKERCFDNKIRYTIRKEVAERMHRKNGQFASLREDSASSNLEAKKNLLVGAALGPETVLHKCQHCGVSENDTPAMRRGPSGPRTLCNACGLMWANKGTLRNLSKGRRNFILDQAEPGTPVDSKPSIVEENSLANPSKLRTPKGDSGAVTIAYINSLVKPHKENSHGIEDDTSMLTEIAVDSSGNFDKDDTLAELDNSSETDVDIPTNSD	344
749	282	Sp_080560_hncm	Spinacia oleracea	Eudicots	2	Sp_080560_hncm.t2	MAANPKPLQSRPYEGEEVPIPVDGEDSGESDGDDSMDDDGVDEDQTRIESGGVGPSSSRRTNELTLSFEGEVFVFPAITPEKVQAVLLLLGERDFHAGVPTAEVSCGQDNRVTGSPARKSIISHRVASLVRFREKRKERCFDNKIRYTIRKEVAERMHRKNGQFASLREDSASSNLEAKKNLLVGAALGPETVLHKCQHCGVSENDTPAMRRGPSGPRTLCNACGLMWANKGTLRNLSKGRRNFILDQAEPVKRTRSKCLISFTFNCREPRLIVNLPLLKKIHLPTRRTPKGDSGAVTIAYINSLVKPHKENSHGIEDDTSMLTEIAVDSSGNFDKDDTLAELDNSSETDVDIPTNSD	358
750	283	Sp_152090_niei	Spinacia oleracea	Eudicots	2	Sp_152090_niei.t1	MLDLKEEQQPCSVSESHSSSSELLKRCTDCQTTATPLWRGGPAGPKTLCNACGIKYHKKRRALLGLDKSKIDKNNNKKKTNKSCGGGSSNSSGSSSSNGSESRHGITSLKIKMMASGGIRQSGEKLRDKLGEVEQAAMLLMALSYGSVYA	150
751	283	Sp_152090_niei	Spinacia oleracea	Eudicots	2	Sp_152090_niei.t2	MLDLKEEQPCSVSESHSSSSELLKRCTDCQTTATPLWRGGPAGPKTLCNACGIKYHKKRRALLGLDKSKIDKNNNKKKTNKSCGGGSSNSSGSSSSNGSESRHGITSLKIKMMASGGIRQSGEKLRDKLGEVEQAAMLLMALSYGSVYA	149
752	284	Thecc1EG007358	Theobroma cacao	Eudicots	4	Thecc1EG007358t1	MDTVNQRGLLARPFGDEYDDGGLEGEEFSGPHRLVMNGVASSVSHGNGVGGFVQATRTSELTIAFEGEVYVFPAVTPEKVQAVLLLLGGRGASTNVPSSEFLLQEKVKVVGGSSQDSKLSRRIASLVRFREKRNERCFEKKIRYTCRKEVAQRMHRKNGQFASLKECYNSADGSWDQSDGTPESALRRCHHCGISEKLTPAMRRGPAGPRTLCNACGLMWANKGTLRDLRKGGRNAHFDSNEPETPTDTKPSTMEPENSFANDDEEGSPEETKPVHLDSVNHLIRSNEQEFAENSHPFPIQVVNSSVNLDDEDMQETLEELADASGSDFEIPSHFDEQVDIDDTNIGTEWPGT*	354
753	284	Thecc1EG007358	Theobroma cacao	Eudicots	4	Thecc1EG007358t2	MDTVNQRGLLARPFGDEYDDGGLEGEEFSGPHRLVMNGVASSVSHGNGVGGFVQATRTSELTIAFEGEVYVFPAVTPEKVQAVLLLLGGRGASTNVPSSEFLLQEKVKVVGGSSQDSKLSRRIASLVRFREKRNERCFEKKIRYTCRKEVAQRMHRKNGQFASLKECYNSADGSWDQSDGTPESALRRCHHCGISEKLTPAMRRGPAGPRTLCNACGLMWANKGTLRDLRKGGRNAHFDSNEPETPTDTKPSTMEPENSFANDDEEGSPEETKPVHLDSVNHLIRSNEQEFAENSHPFPIQVVNSSVNLDDEDMQETLEELADASGSDFEIPSHFDEQVDIDDTNIGTEWPGT*	354
754	284	Thecc1EG007358	Theobroma cacao	Eudicots	4	Thecc1EG007358t3	MDTVNQRGLLARPFGDEYDDGGLEGEEFSGPHRLVMNGVASSVSHGNGVGGFVQATRTSELTIAFEGEVYVFPAVTPEKVQAVLLLLGGRGASTNVPSSEFLLQEKVKVVGGSSQDSKLSRRIASLVRFREKRNERCFEKKIRYTCRKEVAQRMHRKNGQFASLKECYNSADGSWDQSDGTPESALRRCHHCGISEKLTPAMRRGPAGPRTLCNACGLMWANKGTLRDLRKGGRNAHFDSNEPETPTDTKPSTMEPENSFANDDEEGSPEETKPVHLDSVNHLIRSNEQEFAENSHPFPIQVVNSSVNLDDEDMQETLEELADASGSDFEIPSHFDEQVVVF*	343
755	284	Thecc1EG007358	Theobroma cacao	Eudicots	4	Thecc1EG007358t4	MDTVNQRGLLARPFGDEYDDGGLEGEEFSGPHRLVMNGVASSVSHGNGVGGFVQATRTSELTIAFEGEVYVFPAVTPEKVQAVLLLLGGRGASTNVPSSEFLLQEKVKVVGGSSQDSKLSRRIASLVRFREKRNERCFEKKIRYTCRKEVAQRMHRKNGQFASLKECYNSADGSWDQSDGTPESALRRCHHCGISEKLTPAMRRGPAGPRTLCNACGLMWANKETPTDTKPSTMEPENSFANDDEEGSPEETKPVHLDSVNHLIRSNEQEFAENSHPFPIQVVNSSVNLDDEDMQETLEELADASGSDFEIPSHFDEQVDIDDTNIGTEWPGT*	334
756	285	Thecc1EG015870	Theobroma cacao	Eudicots	2	Thecc1EG015870t1	MGKQGPCYHCGVTSTPLWRNGPPEKPVLCNACGSRWRTKGTLANYTPLHARVEPDDYEDHRASRVKSISINKNKEIKLLKRKPNHDTAVVAPDYNQGFRKFVDEDTSNRSSSGSAISNSESCAQFGSGDASDLTGPAQSNVWDSMVPSKKRTCVNRPKPSPVEKLTKDLYTILHEQSSYFSGSSEEDLLLESETPMVSVEIGHGSVLIRHPSSIAREEESEASSLSVENKQYSMNEAYSHSSSFPTHNDSEGIKFSGHGFEKAKNPAGQGMQHEQLKRDKVQHEKSLILESHKSPLCNIDLNDILNFEEFVKHITNEDQQLLLKYLPPLDIVKLPDSLKSMFDSPQFKENLCYFQQLLEEGVFNISVPGVKAEDCKTLKRLALFNLTKSHWVERHNVLK…	539
757	285	Thecc1EG015870	Theobroma cacao	Eudicots	2	Thecc1EG015870t2	MGKQGPCYHCGVTSTPLWRNGPPEKPVLCNACGSRWRTKGTLANYTPLHARVEPDDYEDHRASRVKSISINKNKEIKLLKRKPNHDTAVVAPDYNQGFRKFVDEDTSNRSSSGSAISNSESCAQFGSGDASDLTGPAQSNVWDSMVPSKKRTCVNRPKPSPVEKLTKDLYTILHEQSSYFSGSSEEDLLLESETPMVSVEIGHGSVLIRHPSSIAREEESEASSLSVENKQYSMNEAYSHSSSFPTHNDSEGIKFSGHGFEKAKNPAGQGMQHEQLKRDKVQHEKSLILESHKSPLCNIDLNDILNFEEFVKHITNEDQQLLLKYLPPLDIVKLPDSLKSMFDSPQFKENLCYFQQLLEEGVFNISVPGVKAEDCKTLKRLALFNLTKSHWVERHNVLK…	401
758	286	Thecc1EG034531	Theobroma cacao	Eudicots	8	Thecc1EG034531t1	MAAANPQPLQARLFEEHAQGTIQIEDDDGEYEDDAMDDVEDANVNSVNVAEHGIGVVGGVSGGGGGGVVMASRTSELTLSFEGEVYVFPAVTPEKVQAVLLLLGGRDIPTGVPTIEVPFDQNNRGVGDLPKRSNLSRRIASLVRFREKRKERCFDKKIRYTVRKEVAQRMHRKNGQFASLKESTSTSSWDSSQTGVQDGTPHPETVVRRCQHCGVSENNTPAMRRGPAGPRTLCNACGLMWANKGTLRDLSKGGRNISMDQTEPETPIDVKPSIMEGDFPGNQDEHGNPSKDVTDGSNNASINPDEEDLHESAEDLTNSLSMGIVHPSADDDEQEPLVELANPSDTEISIPSNFD*	356
759	286	Thecc1EG034531	Theobroma cacao	Eudicots	8	Thecc1EG034531t2	MAAANPQPLQARLFEEHAQGTIQIEDDDGEYEDDAMDDVEDANVNSVNVAEHGIGVVGGVSGGGGGGVVMASRTSELTLSFEGEVYVFPAVTPEKVQAVLLLLGGRDIPTGVPTIEVPFDQNNRGVGDLPKRSNLSRRIASLVRFREKRKERCFDKKIRYTVRKEVAQRMHRKNGQFASLKESTSTSSWDSSQTGVQDGTPHPETVVRRCQHCGVSENNTPAMRRGPAGPRTLCNACGLMWANKVCLRIVFGMLLMLGTLRDLSKGGRNISMDQTEPETPIDVKPSIMEGDFPGNQDEHGNPSKDVTDGSNNASINPDEEDLHESAEDLTNSLSMGIVHPSADDDEQEPLVELANPSDTEISIPSNFD*	369
760	286	Thecc1EG034531	Theobroma cacao	Eudicots	8	Thecc1EG034531t3	MAAANPQPLQARLFEEHAQGTIQIEDDDGEYEDDAMDDVEDANVNSVNVAEHGIGVVGGVSGGGGGGVVMASRTSELTLSFEGEVYVFPAVTPEKVQAVLLLLGGRDIPTGVPTIEVPFDQNNRGVGDLPKRSNLSRRIASLVRFREKRKERCFDKKIRYTVRKEVAQRMHRKNGQFASLKESTSTSSWDSSQTGVQDGTPHPETVVRRCQHCGVSENNTPAMRRGPAGPRTLCNACGLMWANKVCLRIVFGMLLMLGTLRDLSKGGRNISMDQTEPETPIDVKPSIMEGDFPGNQDEHGNPSKDVTDGSNNASINPDEEVDIYLHIEATDQDSAEQSSELK*	343
761	286	Thecc1EG034531	Theobroma cacao	Eudicots	8	Thecc1EG034531t4	MAAANPQPLQARLFEEHAQGTIQIEDDDGEYEDDAMDDVEDANVNSVNVAEHGIGVVGGVSGGGGGGVVMASRTSELTLSFEGEVYVFPAVTPEKVQAVLLLLGGRDIPTGVPTIEVPFDQNNRGVGDLPKRSNLSRRIASLVRFREKRKERCFDKKIRYTVRKEVAQRMHRKNGQFASLKESTSTSSWDSSQTGVQDGTPHPETVVRRCQHCGVSENNTPAMRRGPAGPRTLCNACGLMWANKGTLRDLSKGGRNISMDQTEPETPIDVKPSIMEGDFPGNQDEHGNPSKDVTDGSNNASINPDEEVDIYLHIEATDQDSAEQSSELK*	330
762	286	Thecc1EG034531	Theobroma cacao	Eudicots	8	Thecc1EG034531t5	MAAANPQPLQARLFEEHAQGTIQIEDDDGEYEDDAMDDVEDANVNSVNVAEHGIGVVGGVSGGGGGGVVMASRTSELTLSFEGEVYVFPAVTPEKVQAVLLLLGGRDIPTGVPTIEVPFDQNNRGVGDLPKRSNLSRRIASLVRFREKRKERCFDKKIRYTVRKEVAQRMHRKNGQFASLKESTSTSSWDSSQTGVQDGTPHPETVVRRCQHCGVSENNTPAMRRGPAGPRTLCNACGLMWANKGTLRDLSKGGRNISMDQTEPETPIDVKPSIMEGDFPGNQDEHGNPSKDVTDGSNNASINPDEEDLHESAEDLTNSLSMGIVHPSADDDEQEPLVELANPSDTEISIPSNFD*	356
763	286	Thecc1EG034531	Theobroma cacao	Eudicots	8	Thecc1EG034531t6	MAAANPQPLQARLFEEHAQGTIQIEDDDGEYEDDAMDDVEDANVNSVNVAEHGIGVVGGVSGGGGGGVVMASRTSELTLSFEGEVYVFPAVTPEKVQAVLLLLGGRDIPTGVPTIEVPFDQNNRGVGDLPKRSNLSRRIASLVRFREKRKERCFDKKIRYTVRKEVAQRMHRKNGQFASLKESTSTSSWDSSQTGVQDGTPHPETVVRRCQHCGVSENNTPAMRRGPAGPRTLCNACGLMWANKVWDTERSQ*	253
764	286	Thecc1EG034531	Theobroma cacao	Eudicots	8	Thecc1EG034531t7	MAAANPQPLQARLFEEHAQGTIQIEDDDGEYEDDAMDDVEDANVNSVNVAEHGIGVVGGVSGGGGGGVVMASRTSELTLSFEGEVYVFPAVTPEKVQAVLLLLGGRDIPTGVPTIEVPFDQNNRGVGDLPKRSNLSRRIASLVRFREKRKERCFDKKIRYTVRKEVAQRMHRKNGQFASLKESTSTSSWDSSQTGVQDGTPHPETVVRRCQHCGVSENNTPAMRRGPAGPRTLCNACGLMWANKVWDTERSQ*	253
765	286	Thecc1EG034531	Theobroma cacao	Eudicots	8	Thecc1EG034531t8	MAAANPQPLQARLFEEHAQGTIQIEDDDGEYEDDAMDDVEDANVNSVNVAEHGIGVVGGVSGGGGGGVVMASRTSELTLSFEGEVYVFPAVTPEKVQAVLLLLGGRDIPTGVPTIEVPFDQNNRGVGDLPKRSNLSRRIASLVRFREKRKERCFDKKIRYTVRKEVAQRMHRKNGQFASLKESTSTSSWDSSQTGVQDGTPHPETVVRRCQHCGVSENNTPAMRRGPAGPRTLCNACGLMWANKVCLI*	249
766	287	Thecc1EG043158	Theobroma cacao	Eudicots	2	Thecc1EG043158t1	MSLLPLLFSLCFLPLSPFKTFPFLSLSLSFCLLLSRFLKRNSPHFPRNYLVFPESFFSPVTEGFFIIFYIKENMIGPTNFIDEIDCGSFFDHIDDLLDFPNEDVEAGLSASDSAVNASAFPSIWTTHSESLPGSDSVFSNNSASDLSAELSVPYEDIVQLEWLSNFVDDSQCGASLTIKKEESSSITKDSSQHQFQTSSPVSVLESSSSCSGEKTLPRSPETAAPGRRGRARSKRPRPTTFNPRPAIQLISPTSSVNENDIPQPFVVPKVPSDSENYAESRLLIKIPRQVNPEHKKKKKIKLSLPTAPADNNQNSSGQAVRKCMHCEITKTPQWRAGPMGPKTLCNACGVRYKSGRLFPEYRPAASPTFVPSLHSNSHKKVIEMRNKGGAAPTTMVTSS…	415
767	287	Thecc1EG043158	Theobroma cacao	Eudicots	2	Thecc1EG043158t2	MIGPTNFIDEIDCGSFFDHIDDLLDFPNEDVEAGLSASDSAVNASAFPSIWTTHSESLPGSDSVFSNNSASDLSAELSVPYEDIVQLEWLSNFVDDSQCGASLTIKKEESSSITKDSSQHQFQTSSPVSVLESSSSCSGEKTLPRSPETAAPGRRGRARSKRPRPTTFNPRPAIQLISPTSSVNENDIPQPFVVPKVPSDSENYAESRLLIKIPRQVNPEHKKKKKIKLSLPTAPADNNQNSSGQAVRKCMHCEITKTPQWRAGPMGPKTLCNACGVRYKSGRLFPEYRPAASPTFVPSLHSNSHKKVIEMRNKGGAAPTTMVTSSPELIPNKSNPALDFM*	342
768	288	Vang0017s00340	Vigna angularis	Eudicots	2	Vang0017s00340.1	MYDPMNQIVPAEDNDASDQHIHYSSHSIENVGAIVEHVSADSLYVPPPEISIHDSSQLTLSFRGQVYVFDAVTPDKAVQAVLLLLGGSELTSGSQCAEELSPQNHAGAAEFPARCSLPQRVASLNRFRQKRKERCFDKKVRYSVRQEVALRSESDRLKGFLFAVILHVYWMHRNKGQFTSSKKQDGANSWGSDQESGQEAVQSETSCTHCGTSSKSTPMMRRGPSGPRSLCNACGLFWANRGTLRDLSKRNQELSLVPLEQVGVGNNNDLDCGSIIPAQHDNHVNDNKALVSDR*	295
769	288	Vang0017s00340	Vigna angularis	Eudicots	2	Vang0017s00340.2	MYDPMNQIVPAEDNDASDQHIHYSSHSIENVGAIVEHVSADSLYVPPPEISIHDSSQLTLSFRGQVYVFDAVTPDKAVQAVLLLLGGSELTSGSQCAEELSPQNHAGAAEFPARCSLPQRVASLNRFRQKRKERCFDKKVRYSVRQEVALRMHRNKGQFTSSKKQDGANSWGSDQESGQEAVQSETSCTHCGTSSKSTPMMRRGPSGPRSLCNACGLFWANRGTLRDLSKRNQELSLVPLEQVGVGNNNDLDCGSIIPAQHDNHVNDNKALVSDR*	276
770	289	Vang0064ss00450	Vigna angularis	Eudicots	2	Vang0064ss00450.1	MDTVNNRSQNREEQPPPPGTALAMVDAFHYSNGSDGGEEATTPLGHASTAVHARTSELTISFEGEVYVFPAVTPQKVQAVLLLLGGQETPNTVPTPDFLLQQNSQDIREINDPSRCSKLSRRIASLVRFREKRKERCFEKKIRYTCRKEVAQRMHRKNGQFASLKEDYKSHAENWDSSNAIPGPESTERRCQHCGISEKSTPAMRRGPAGPRSLCNACGLMWANKGTLRDLTKAGRIAFEQNDLDTSADIKPSKAEAEHSCAKQDKEFLIGTAESVTDNLSIQVENHALSLHEQDTLEDLADASGTEFEIPAGFDEQVDIDDSNMRTYWL*	331
771	289	Vang0064ss00450	Vigna angularis	Eudicots	2	Vang0064ss00450.2	MDTVNNRSQNREEQPPPPGTALAMVDAFHYSNGSDGGEEATTPLGHASTAVHARTSELTISFEGEVYVFPAVTPQKVQAVLLLLGGQETPNTVPTPDFLLQQNSQDIREINDPSRCSKLSRRIASLVRFREKRKERCFEKKIRYTCRKEVAQRMHRKNGQFASLKEDYKSHAENWDSSNAIPGPESTERRCQHCGISEKSTPAMRRGPAGPRSLCNACGLMWANKDTSADIKPSKAEAEHSCAKQDKEFLIGTAESVTDNLSIQVENHALSLHEQDTLEDLADASGTEFEIPAGFDEQVDIDDSNMRTYWL*	312
772	290	Vang0268s00180	Vigna angularis	Eudicots	3	Vang0268s00180.1	LWRGGPAGPKTLCNACGIRYRKRGSCSRKREKQRWKMLGEEEQAAVCLMALSCGFFTIPSLTAFQVT*	68
773	290	Vang0268s00180	Vigna angularis	Eudicots	3	Vang0268s00180.2	LKEWSSPELNESKKCCSDCKTTKTPLWRGGPAGPKASCFSSFSSLWPQLLIDFFFILLMQTLCNACGIRYRKRGSCSRKREEVVVLHRTSSVVKKQRWKMLGEEEQAAVCLMALSCGFFTIPSLTAFQVT*	131
774	290	Vang0268s00180	Vigna angularis	Eudicots	3	Vang0268s00180.3	MMDLKEWSSPELNESKKCCSDCKTTKTPLWRGGPAGPKTLCNACGIRYRKRGSCSRKREEVVVLHRTSSVVKKQRWKMLGEEEQAAVCLMALSCGFFTIPSLTAFQVT*	109
775	291	Vang05g00340	Vigna angularis	Eudicots	3	Vang05g00340.1	MRVLLLRLILISQCVETPPQIQNQNHVVAAEMGCEGEYGSEAHRAASLSRVHRSKSQFILSKIHESEQDVFHSEIFSKCTPMMRRGPSGPASLCNACGLSWANR	104
776	291	Vang05g00340	Vigna angularis	Eudicots	3	Vang05g00340.2	MRVLLLRLILVAAEMGCEGEYGSEAHRAASLSRVHRSKSQFILSKIHESEQDVFHSEIFSKCTPMMRRGPSGPASLCNACGLSWANR	87
777	291	Vang05g00340	Vigna angularis	Eudicots	3	Vang05g00340.3	MRVLLLRLILVAAEMGCEGEYGSEAHRAASLSSSKCTPMMRRGPSGPASLCNACGLSWANR	61
778	292	Vang0692s00050	Vigna angularis	Eudicots	2	Vang0692s00050.1	MIGNFIDDIDCGSFFDHIDDLLEFPAEETSAVTDTTVVTPVAPPPTNFWSTESDSLHATNTVFSGNTVPDLSTELSVPFEDIEQLEWLSNFVEDSFSGGSLTMQQEQPQCTNKEDTTHAQFQTASPVSVLESSTFYSGMKAASRNAEIYIPVPCGRARSKRPRPAAFNPYPVMQLISPASSTGENTQPITTTSKTSSDSENFAESTIKPPKQASGEHKKKKKIKVTFSGGEDHNAAASQAVRKCVHCEITKTPQWRAGPMGPKTLCNACGVRYKSGRLFPEYRPAASPTFCAAVHSNSHKKVLEMRNKTDPKSGFAADSASAPELIPNTNSSLSLEYM*	339
779	292	Vang0692s00050	Vigna angularis	Eudicots	2	Vang0692s00050.2	MIGNFIDDIDCGSFFDHIDDLLEFPAEETSAVTDTTVVTPVAPPPTNFWSTESDSLHATNTVFSGNTVPDLSTELSVPFEDIEQLEWLSNFVEDSFSGGSLTMQQEQPQCTNKEDTTHAQFQTASPVSVLESSTFYSGMKAASRNAEIYIPVPCGRARSKRPRPAAFNPYPVMQLISPASSTGENTQPITTTSKTSSDSENFAESTIKPPKQASGEHKKKKKIKVTFSGGEDHNAAASQAVRKCVHCEITKTPQWRAGPMGPKTLCNACGVRYKSGRLFPEYRPAASPTFCAAVHSNSHKKVLEMRNKTDPKSGFAADSASAPELIPNTNSSLSLEYM*	339
780	293	Vang06g20670	Vigna angularis	Eudicots	4	Vang06g20670.1	METIGSVDDLLDFSLDIGEEDDDEDKHRKSCPSLNSKCGNPSLFNSLVPDDPNHSYSLKLEFEPVAWVSELQKVFILWSHIDGDQLLNGPNEPLAHEEKYNSRWGRVYEFVEEELEWLSNKDAFPSVETFVDLSCIQPDTAKIKKSTPVTSPVLEDSTGSSNSNNSSNSISLLNSCDHLKVPVRARSKRRSRCRPGIADENSGQQVWWRQPSNEISKAEEGMKISPIGRQCQHCGAEKTPQWRAGPLGPKTLCNACGVRFKSGRLVPEYRPASSPTFREPCEKGKQFSFGSFGFIVLNNLVSPAKSMRREIRENRMNALERWTNDKEKLMVVVKMDVAIMKDSLGLNLGGANRNYNINLDWIQNFIKSFNLIDSGESINHDNIGGVGKNLVLLVKDL*	398
781	293	Vang06g20670	Vigna angularis	Eudicots	4	Vang06g20670.2	METIGSVDDLLDFSLDIGEEDDDEDKHRKSCPSLNSKCGNPSLFNSLVPDDPNHSYSLKLEFEPVAWVSELQKVFILWSHIDGDQLLNGPNEPLAHEEKYNSRWGRVYEFVEEELEWLSNKDAFPSVETFVDLSCIQPDTAKIKKSTPVTSPVLEDSTGSSNSNNSSNSISLLNSCDHLKVPVRARSKRRSRCRPGIADENSGQQVWWRQPSNEISKAEEGMKISPIGRQCQHCGAEKTPQWRAGPLGPKTLCNACGVRFKSGRLVPEYRPASSPTFREPCEKGKQFSFGSFGFIVLNNLVSPAKSMRREIRENRMNALERWTNDKEKLMVVVKMDVAIMKDSLGLNLGGANRNYNINLDWIQNFIKSFNLIDSGESINHDNIGGVGKNLVLLVKDL*	398
782	293	Vang06g20670	Vigna angularis	Eudicots	4	Vang06g20670.3	METIGSVDDLLDFSLDIGEEDDDEDKHRKSCPSLNSKCGNPSLFNSLVPDDPNHSYSLKLEFEPVAWVSELQKVFILWSHIDGDQLLNGPNEPLAHEEKYNSRWGRVYEFVEEELEWLSNKDAFPSVETFVDLSCIQPDTAKIKKSTPVTSPVLEDSTGSSNSNNSSNSISLLNSCDHLKVPVRARSKRRSRCRPGIADENSGQQVWWRQPSNEISKAEEGMKISPIGRQCQHCGAEKTPQWRAGPLGPKTLCNACGVRFKSGRLVPEYRPASSPTFREPCEKGKQFSFGSFGFIVLNNLVSPAKSMRREIRENRMNALERWTNDKEKLMVVVKMDVAIMKDSLGLNLGGANRNYNINLDWIQNFIKSFNLIDSGESINHDNIGGVGKNLVLLVKDL*	398
783	293	Vang06g20670	Vigna angularis	Eudicots	4	Vang06g20670.4	MLFFPEMETIGSVDDLLDFSLDIGEEDDDEDKHRKSCPSLNSKCGNPSLFNSLVPDDPNHSYSLKLEFEPVAWVSELQKVFILWSHIDGDQLLNGPNEPLAHEEKYNSRWGRVYEFVEEELEWLSNKDAFPSVETFVDLSCIQPDTAKIKKSTPVTSPVLEDSTGSSNSNNSSNSISLLNSCDHLKVPVRARSKRRSRCRPGIADENSGQQVWWRQPSNEISKAEEGMKISPIGRQCQHCGAEKTPQWRAGPLGPKTLCNACGVRFKSGRLVPEYRPASSPTFREPCEKGKQFSFGSFGFIVLNNLVSPAKSMRREIRENRMNALERWTNDKEKLMVVVKMDVAIMKDSLGLNLGGANRNYNINLDWIQNFIKSFNLIDSGESINHDNIGGVGKNLVLL…	404
784	294	Vang07g01810	Vigna angularis	Eudicots	3	Vang07g01810.1	LSIATGTPLWRNGPPEKPVLCNACGSRWRTKGTLANYTPLHARTETDACGDQRVSRIKSISNKREMTLLKPNNDHDNELSGEFAPDYNQGCQIFADEDASNRSSSGSAISNSESCAQYGAMDACDLTGPVQSVVWDAMVPSKKRTCVGRPKASSVEKLTKDLCTILHEQQSYFSASSEEDLLFESETPMVSVEIGHGSILIRHPSYIVRDEESEASSLSVDNKQCPTSEAYSYVGPIMMHNDSSYLKPSSLEVEKIRNYTDQGWQPEQHKRHAFSNYDKSQLERVQILGNHESPLCSIDLNDIVNYEEFLRILTNEEQQQLLKLLPGVDTAKLPDSLKVMFNSSQFKENITCFQQLLAEGVFDISLLGAKPEDCKTLKRLAISNLSKSKWVEHYNFLKK…	513
785	294	Vang07g01810	Vigna angularis	Eudicots	3	Vang07g01810.2	MGKQGPCYHCGVTSTPLWRNGPPEKPVLCNACGSRWRTKGTLANYTPLHARTETDACGDQRVSRIKSISNKREMTLLKPNNDHDNELSGEFAPDYNQGCQIFADEDASNRSSSGSAISNSESCAQYGAMDACDLTGPVQSVVWDAMVPSKKRTCVGRPKASSVEKLTKDLCTILHEQQSYFSASSEEDLLFESETPMVSVEIGHGSILIRHPSYIVRDEESEASSLSVDNKQCPTSEAYSYVGPIMMHNDSSYLKPSSLEVEKIRNYTDQGWQPEQHKRHAFSNYDKSQLERVQILGNHESPLCSIDLNDIVNYEEFLRILTNEEQQQLLKLLPGVDTAKLPDSLKVMFNSSQFKENITCFQQLLAEGVFDISLLGAKPEDCKTLKRLAISNLSKSKWV…	521
786	294	Vang07g01810	Vigna angularis	Eudicots	3	Vang07g01810.3	LSIATGTPLWRNGPPEKPVLCNACGSRWRTKGTLANYTPLHARTETDACGDQRVSRIKSISNKREMTLLKPNNDHDNELSGEFAPDYNQGCQIFADEDASNRSSSGSAISNSESCAQYGAMDACDLTGPVQSVVWDAMVPSKKRTCVGRPKASSVEKLTKDLCTILHEQQSYFSASSEEDLLFESETPMVSVEIGHGSILIRHPSYIVRDEESEASSLSVDNKQCPTSEAYSYVGPIMMHNDSSYLKPSSLEVEKIRNYTDQGWQPEQHKRHAFSNYDKSQLERVQILGNHESPLCSIDLNDIVNYEEFLRILTNEEQQQLLKLLPGVDTAKLPDSLKVMFNSSQFKENITCFQQLLAEGVFDISLLGAKPEDCKTLKRLAISNLSKSKWVEHYNFLKK…	513
787	295	AC184831	Zea mays	Monocots	2	AC184831.3_FGP005	MRQLSYLSGLDGLDDGVADCDGSCGLRDDGPPCLLHSGLCCPIGPLDDETDTVAIAIDNDKELLQDLAVAAGRVAASPLSSGNSPSSSAVETTTTLPPTPWRFVVPRRKRRKRRDRRPVVMRGSIRPGIPTLHAAAMSSSSSSSGNNRPCSLTAETSSPPQLWRLVVPTRKRDRRPVVMRGSIKRPCSLGTTPGIPTPHAAGNSNPSSSSGGGSTGARRQLESLQVRPRPPPTNRQRVQRVCSNCGSTETPLWRTGSDGSATLCNKCGLRLSRNRQAAQAS	281
788	295	AC184831	Zea mays	Monocots	2	AC184831.3_FGP008	MRQLSYLSGLDGLDDGVADCDGSCGLRDDGPPCLLHSGLCCPIGPLDDETDTVAIAIDNDKELLQDLAVAAGRVAASPLSSGNSPSSSAVETTTTLPPTPWRFVVPRRKRRKRRDRRPVVMRGSIRPGIPTLHAAAMSSSSSSSGNNRPCSLTAETSSPPQLWRLVVPTRKRDRRPVVMRGSIKRPCSLGTTPGIPTPHAAGNSNPSSSSGGGSTGARRQLESLQVRPRPPPTNRQRVQRVCSNCGSTETPLWRTGSDGSATLCNKCGLRLSRNRQAAQAS	281
789	296	GRMZM2G054615	Zea mays	Monocots	2	GRMZM2G054615_P01	MLHQTTLIPPSVSAASSSPFLHAATTAPAPGGGSCTPAFLRGASAMPSYAHHRSSPLDDGRMDALKCNNSVLPEETTADAAGAFVEKDGFSVEDLLDLEEFAEPDKDVAEREDDDAPPAAAAAAERSKADSQPSSVVKYDLPPLLPPPPEMVDLPSHDVEELEWVSRIMDDSLSELQPQAQPKPAAAVVASSAARPPLAQQRRPFAHDGTYRAVAAAPPQAGPQRTPTICALSTEAMIPVKAKRSKRSRGPGWSRPGASFLPDSASSSSTTTTSSCSSSGSISPFLRLDSSPFGGGLELGEGLFSYGHLLPRPPSKKSKHGGKGSKHRPKKRGRKPKHLPPPHPSAAASQPGPSDRRCSHCGVQKTPQWRAGPEGAKTLCNACGVRYKSGRLLPEYRPA…	438
790	296	GRMZM2G054615	Zea mays	Monocots	2	GRMZM2G054615_P02	MLHQTTLIPPSVSAASSSPFLHAATTAPAPGGGSCTPAFLRGASAMPSYAHHRSSPLDDGRMDALKCNNSVLPEETTADAAGAFVEKDGFSVEDLLDLEEFAEPDKDVAEREDDDAPPAAAAAAERSKADSQPSSVVKYDLPPLLPPPPEMVDLPSHDVEELEWVSRIMDDSLSELQPQAQPKPAAAVVASSAARPPLAQQRRPFAHDGTYRAVAAAPPQAGPQRTPTICALSTEAMIPVKAKPSDRRCSHCGVQKTPQWRAGPEGAKTLCNACGVRYKSGRLLPEYRPACSPTFVSSIHSNSHRKVLEMRRKKEGGMVATAAPAVASF	329
791	297	GRMZM2G058479	Zea mays	Monocots	2	GRMZM2G058479_P01	MSHHDGSKPYQPRRGPERHPQPADGIAAPPPAAVAPSVEHLVAAAAEAEALNRFAAEQQQQLQGHEQEVGEEEEEEDEQEDEMEEEDEDEHEGQHGGIGGEHVPMDADAAAAAAAAAVSQMDPHSALVAGTVPPMATNQLTLSFQGEVYVFDSVSPDKVQAVLLLLGGRELSSLGGASSSAPYSKRLNYPHRVASLMRFREKRKERNFDKKIRYSVRKEVALRMQRNRGQFTSSKPKPDEIAASEMASADGSPNWALVEGRPPSAAECHHCGTNATATPMMRRGPDGPRTLCNACGLMWANKGLLRDVTKSPVPLQATQSAPHLDGGNGSAMSAPGSELENAAAAMTNGHESSSSGV	357
792	297	GRMZM2G058479	Zea mays	Monocots	2	GRMZM2G058479_P02	MDADAAAAAAAAAVSQMDPHSALVAGTVPPMATNQLTLSFQGEVYVFDSVSPDKVQAVLLLLGGRELSSLGGASSSAPYSKRLNYPHRVASLMRFREKRKERNFDKKIRYSVRKEVALRMQRNRGQFTSSKPKPDEIAASEMASADGSPNWALVEGRPPSAAECHHCGTNATATPMMRRGPDGPRTLCNACGLMWANKGLLRDVTKSPVPLQATQSAPHLDGGNGSAMSAPGSELENAAAAMTNGHESSSSGV	253
793	298	GRMZM2G080509	Zea mays	Monocots	2	GRMZM2G080509_P01	MSHSHHDGSKPYQPRRGPERPPQPADGIAVPPPAAVAPSVEHLVAAAAEAEALSRLGAEQQQLLQGHEQEVGEEEGEDEEEDEMEDDDDDDDEQEGQHGGIGVEHVPMDADAAAAAAVAAAGAQMDPHSVLVPGTVPPMATNQLTLSFQGEVYVFDSVSPDKVQAVLLLLGGRELSSLSGASSSAPYSKRLNFPHRVASLMRFREKRKERNFDKKIRYNVRKEVALRMQRNRGQFTSSKPKPDEIAASEMAAADGSLNWALVEGRPPSAAECHHCGINATATPMMRRGPDGPRTLCNACGLMWANKGLLRDLSKSPVPLHSIQQSAPILNGGNGSAMSALGSELENAAAAMGNGHEP	357
794	298	GRMZM2G080509	Zea mays	Monocots	2	GRMZM2G080509_P02	MSHSHHDGSKPYQPRRGPERPPQPADGIAVPPPAAVAPSVEHLVAAAAEAEALSRLGAEQQQLLQGHEQEVGEEEGEDEEEDEMEDDDDDDDEQEGQHGGIGVEHVPMDADAAAAAAVAAAGAQMDPHSVLVPGTVPPMATNQLTLSFQGEVYVFDSVSPDKVQAVLLLLGGRELSSLSGASSSAPYSKRLNFPHRVASLMRFREKRKERNFDKKIRYNVRKEVALRMQRNRGQFTSSKPKPDEIAASEMAAADGSLNWALVEGRPPSAAECHHCGINATATPMMRRGPDGPRTLCNACGLMWANKGLLRDLSKSPVPLHSIQQSAPILNGGQNGSAMSALGSELENAAAAMGNGHEP	358
795	299	GRMZM2G114775	Zea mays	Monocots	2	GRMZM2G114775_P01	MDSSVEKQGSVALDPDERAPASGETKACTECHTTKTPLWRGGPCGPMSLCNACGIRYRKKRREAMGLESSSKAATAGGSEHQQQQRKKKATAAAAAASSKRERERERERNKEADEVTVELRAVGFGKEVVLKQRRRMRRRRRLGEEERAAILLMALSSGVVYA	163
796	299	GRMZM2G114775	Zea mays	Monocots	2	GRMZM2G114775_P02	MDSSVEKGSVALDPDERAPASGETKACTECHTTKTPLWRGGPCGPMSLCNACGIRYRKKRREAMGLESSSKAATAGGSEHQQQQRKKKATAAAAAASSKRERERERERNKEADEVTVELRAVGFGKEVVLKQRRRMRRRRRLGEEERAAILLMALSSGVVYA	162
797	300	GRMZM2G118214	Zea mays	Monocots	2	GRMZM2G118214_P01	MAMADDEDKGEPPGLDPRTRRPVATGDMAGGGGEEEWEGPPGYVLSLPAVAPLLPVAVSCLDATVRRKRRSRPRLRAQPSGWWAFKLPVPAPEEAKGPVLPASVVNNPSEEARPQSLCVRQAPSPDPYTPAAAEERPVKSVRMCLQCGAVVTPQWRSGPMGQGTLCNACGVRLKVAGALRGQVRHRPAPRTAARPPPDSPASESSPDSPIWEPGSVPDVYLVRKMPLKQGRPPPPSPMPAPPPPAPAVYLVKKKRKKTPASVASAKKPWRPPKSAKQCLHCGSSSTPQWREGPLGRSTLCNACGVRYRQGRLLPEYRPLASPTFEPSEHANRHSQVLQLHRQRRSGSQSHHHQQQHPLPVEKHPPRPTAALQFPQRWHVKEEYPPTPPHQPLPHPVVAG…	461
798	300	GRMZM2G118214	Zea mays	Monocots	2	GRMZM2G118214_P02	MAGGGGEEEWEGPPGYVLSLPAVAPLLPVAVSCLDATVRRKRRSRPRLRAQPSGWWAFKLPVPAPEEAKGPVLPASVVNNPSEEARPQSLCVRQAPSPDPYTPAAAEERPVKSVRMCLQCGAVVTPQWRSGPMGQGTLCNACGVRLKVAGALRGQVRHRPAPRTAARPPPDSPASESSPDSPIWEPGSVPDVYLVRKMPLKQGRPPPPSPMPAPPPPAPAVYLVKKKRKKTPASVASAKKPWRPPKSAKQCLHCGSSSTPQWREGPLGRSTLCNACGVRYRQGRLLPEYRPLASPTFEPSEHANRHSQVLQLHRQRRSGSQSHHHQQQHPLPVEKHPPRPTAALQFPQRWHVKEEYPPTPPHQPLPHPVVAGSLAAGELRVGGMVDAAADADADAGHGG…	434
799	301	GRMZM2G163200	Zea mays	Monocots	4	GRMZM2G163200_P01	MAGGGFVEDMMREQSLLEATCGDLFDHIDDLLDFPNEDSAAAVLLLDAPAPGSPLSARIIDVGRAGNALAPPAAPAQHDASASAFFAAAGNDVFDTKDVVGAHIGSCDDIDMDMAQLEWLSGLFDDASIPHEPVFPGATAGGAAPIMKSSALAAGALLPQDKMEDALLFRSSSPISVLEHGSGGSGSASATGSASSSSSSASSSSESFSGSGSGSGGGHVWSAPVSPRPAPPPALVIPARARSKRSRSSAFTGAAARAGAETPTILVPTPMYSSGSAHSDPESIAESSPHPAPPMKKKKKAKKPVVPAPAASSDDNDGDADYEEGGEQTEPQGGAVRRCTHCQIEKTPQWRAGPLGPKTLCNACGVRYKSGRLFPEYRPAASPTFVPSIHSNSHKRVVE…	422
800	301	GRMZM2G163200	Zea mays	Monocots	4	GRMZM2G163200_P02	MAGGGFVEDMMREQSLLEATCGDLFDHIDDLLDFPNEDSAAAVLLLDAPAPGSPLSARIIDVGRAGNALAPPAAPAQHDASASAFFAAAGNDVFDTKDVVGAHIGSCDDIDMDMAQLEWLSGLFDDASIPHEPVFPGATAGGAAPIMKSSALAAGALLPQDKMEDALLFRSSSPISVLEHGSGGSGSASATGSASSSSSSASSSSESFSGSGSGSGGGHVWSAPVSPRPAPPPALVIPARARSKRSRSSAFTGAAARAGAETPTILVPTPMYSSGSAHSDPESIAESSPHPAPPMKKKKKAKKPVVPAPAASSDDNDGDADYEEGGEQTEPQGGAVRRCTHCQIEKTPQWRAGPLGPKTLCNACGVRYKSGRLFPEYRPAASPTFVPSIHSNSHKRVVE…	422
801	301	GRMZM2G163200	Zea mays	Monocots	4	GRMZM2G163200_P03	MAGGGFVEDMMREQSLLEATCGDLFDHIDDLLDFPNEDSAAAVLLLDAPAPGSPLSARIIDVGRAGNALAPPAAPAQHDASASAFFAAAGNDVFDTKDVVGAHIGSCDDIDMDMAQLEWLSGLFDDASIPHEPVFPGATAGGAAPIMKSSALAAGALLPQDKMEDALLFRSSSPISVLEHGSGGSGSASATGSASSSSSSASSSSESFSGSGSGSGGGHVWSAPVSPRPAPPPALVIPARARSKRSRSSAFTGAAARAGAETPTILVPTPMYSSGSAHSDPESIAESSPHPAPPMKKKKKAKKPVVPAPAASSDDNDGDADYEEGGEQTEPQGGAVRRCTHCQIEKTPQWRAGPLGPKTLCNACGVRYKSGRLFPEYRPAASPTFVPSIHSNSHKRVVE…	422
802	301	GRMZM2G163200	Zea mays	Monocots	4	GRMZM2G163200_P04	MAGGGFVEDMMREQSLLEATCGDLFDHIDDLLDFPNEDSAAAVLLLDAPAPGSPLSARIIDVGRAGNALAPPAAPAQHDASASAFFAAAGNDVFDTKDVVGAHIGSCDDIDMDMAQLEWLSGLFDDASIPHEPVFPGATAGGAAPIMKSSALAAGALLPQDKMEDALLFRSSSPISVLEHGSGGSGSASATGSASSSSSSASSSSESFSGSGSGSGGGHVWSAPVSPRPAPPPALVIPARARSKRSRSSAFTGAAARAGAETPTILVPTPMYSSGSAHSDPESIAESSPHPAPPMKKKKKAKKPVVPAPAASSDDNDGDADYEEGGEQTEPQGGAVRRCTHCQIEKTPQWRAGPLGPKTLCNACGVRYKSGRLFPEYRPAASPTFVPSIHSNSHKRVVE…	422
803	302	GRMZM2G379005	Zea mays	Monocots	5	GRMZM2G379005_P01	MDMDMAQLEWLSGLFDDASIPHEPAFPGAAPIIKSSALAAGALLPPDKMEDALLFRSSSPISVLEHGSFNNANGGGGGCSASSESSSASSSSESFSGSGSGSGEGHAWSAPVSPPPVLVIPARARSKRSRPSAFTRAGAEAPTILVPTPMYSSGPSHSDPESIAESSPHPAPPMKKKKKAKKPPAPPAPASSDDNDGDADYEEGGERAEPQGGAVRRCTHCQIEKTPQWRAGPLGPKTLCNACGVRYKSGRLFPEYRPAASPTFVPSIHSNSHKKVVEMRQKAVRSGDPSCDLLQFIRRRD	301
804	302	GRMZM2G379005	Zea mays	Monocots	5	GRMZM2G379005_P02	MMREQSLLEATCGDLFDHIDDLLDFPKEDSAADVLLLDAPAPGSPLSSARIIDVGRAGSAPAPPALAPSLPAQQDTTAFFAAAGPDVFDPRDVGAHLGSCDDIDMDMDMAQLEWLSGLFDDASIPHEPAFPGAAPIIKSSALAAGALLPPDKMEDALLFRSSSPISVLEHGSFNNANGGGGGCSASSESSSASSSSESFSGSGSGSGEGHAWSAPVSPPPVLVIPARARSKRSRPSAFTRAGAEAPTILVPTPMYSSGPSHSDPESIAESSPHPAPPMKKKKKAKKPPAPPAPASSDDNDGDADYEEGGERAEPQGGAVRRCTHCQIEKTPQWRAGPLGPKTLCNACGVRYKSGRLFPEYRPAASPTFVPSIHSNSHKKVVEMRQKAVRSGDPSCDLLQ…	405
805	302	GRMZM2G379005	Zea mays	Monocots	5	GRMZM2G379005_P03	MMREQSLLEATCGDLFDHIDDLLDFPKEDSAADVLLLDAPAPGSPLSSARIIDVGRAGSAPAPPALAPSLPAQQDTTAFFAAAGPDVFDPRDVGAHLGSCDDIDMDMDMAQLEWLSGLFDDASIPHEPAFPGAAPIIKSSALAAGALLPPDKMEDALLFRSSSPISVLEHGSFNNANGGGGGCSASSESSSASSSSESFSGSGSGSGEGHAWSAPVSPPPVLVIPARARSKRSRPSAFTRAGAEAPTILVPTPMYSSGPSHSDPESIAESSPHPAPPMKKKKKAKKPPAPPAPASSDDNDGDADYEEGGERAEPQGGAVRRCTHCQIEKTPQWRAGPLGPKTLCNACGVRYKSGRLFPEYRPAASPTFVPSIHSNSHKKVVEMRQKAVRSGDPSCDLLQ…	405
806	302	GRMZM2G379005	Zea mays	Monocots	5	GRMZM2G379005_P04	MMREQSLLEATCGDLFDHIDDLLDFPKEDSAADVLLLDAPAPGSPLSSARIIDVGRAGSAPAPPALAPSLPAQQDTTAFFAAAGPDVFDPRDVGAHLGSCDDIDMDMDMAQLEWLSGLFDDASIPHEPAFPGAAPIIKSSALAAGALLPPDKMEDALLFRSSSPISVLEHGSFNNANGGGGGCSASSESSSASSSSESFSGSGSGSGEGHAWSAPVSPPPVLVIPARARSKRSRPSAFTRAGAEAPTILVPTPMYSSGPSHSDPESIAESSPHPAPPMKKKKKAKKPPAPPAPASSDDNDGDADYEEGGERAEPQGGAVRRCTHCQIEKTPQWRAGPLGPKTLCNACGVRYKSGRLFPEYRPAASPTFVPSIHSNSHKKVVEMRQKAVRSGDPSCDLLQ…	405
807	302	GRMZM2G379005	Zea mays	Monocots	5	GRMZM2G379005_P05	MADTQCDDIDMDMDMAQLEWLSGLFDDASIPHEPAFPGAAPIIKSSALAAGALLPPDKMEDALLFRSSSPISVLEHGSFNNANGGGGGCSASSESSSASSSSESFSGSGSGSGEGHAWSAPVSPPPVLVIPARARSKRSRPSAFTRAGAEAPTILVPTPMYSSGPSHSDPESIAESSPHPAPPMKKKKKAKKPPAPPAPASSDDNDGDADYEEGGERAEPQGGAVRRCTHCQIEKTPQWRAGPLGPKTLCNACGVRYKSGRLFPEYRPAASPTFVPSIHSNSHKKVVEMRQKAVRSGDPSCDLLQFIRRRD	311
808	303	GRMZM2G396451	Zea mays	Monocots	2	GRMZM2G396451_P01	MGVDAAASARLLPAMGVTWRFGPQAIHEGLHVPLLQMRFTNSKLLIVNLSQQRAMAIGGLLGGPGRCTVVSMDEIKRTVPCWSVSSPFVNIGIYRSSPKQLRSDSARYLEWSLSMLGKENREAPLRIACPPGVPLDLVSNFEIKSFDGCANPHLGLAAVVAAGIDGLRRHLKLPEPIESNSSDHSSKLKRLPQNLQESVESLSVDKVLHELIGDKLVTTAIAIRKQGIKYSNFSDLCQKQEAVKEVLGSLAKFACVLFPNIPEAYLDRWCDVYSFGVILWELATLRMPWSGMNPMQVVGAVGFQDRRLDIPKEVDPLVARIIFECWQNDQQRTGIYLVHLKAGARASTTHRAPAPAPARNVFLPAIPPPPTPSLPFPASRPRRPSLQSRPRQRRVPAAH…	1213
809	303	GRMZM2G396451	Zea mays	Monocots	2	GRMZM2G396451_P02	MGVDAAASARLLPAMGVTWRFGPQAIHEGLHVPLLQMRFTNSKLLIVNLSQQRAMAIGGLLGGPGRCTVVSMDEIKRTVPCWSVSSPFVNIGIYRSSPKQLRSDSARYLEWSLSMLGKENREAPLRIACPPGVPLDLVSNFEIKSFDGCANPHLGLAAVVAAGIDGLRRHLKLPEPIESNSSDHSSKLKRLPQNLQESVESLSVDKVLHELIGDKLVTTAIAIRKQGIKYSNFSDLCQKQEAVKEVLGSLAKFACVLFPNIPEAYLDRWCDVYSFGVILWELATLRMPWSGMNPMQVVGAVGFQDRRLDIPKEVDPLVARIIFECWQNDQQRTGIYLVHLKAGARASTTHRAPAPAPARNVFLPAIPPPPTPSLPFPASRPRRPSLQSRPRQRRVPAAH…	1460
810	304	GRMZM2G404973	Zea mays	Monocots	3	GRMZM2G404973_P01	MPSYAHHHSSPLDDTRMDALKCNNNSAPPEETAEDADAAGALVEKDGFSVEDLLDLEEFGEPDKDGAEPEDDDAPPVPAAAEERSKDDSQPLSVVTYDLPSPPPEMVELPSHDVEELEWVSRIMDDSLSELPPQAQPPPAVVASLAGRPPLAQQRRPFAHDGAYRAVAPPPGPLRTPTICALSTEAMIPVKAKRSKRSRGPAWWRSGAPFLSDSASSSSTTTTSSCSSSGSFSPFLRLDSSPFGGLEVGEGYYGHLLPRPPSKKSKHGAKGSKHKPKKRGRKPKHLPTNSSGAGAAASQPGPSDRRCSHCGVQKTPQWRAGPEGAKTLCNACGVRYKSGRLLPEYRPACSPTFVSSIHSNSHRKVLEMRRKKEGDMVATAAPAVASF	387
811	304	GRMZM2G404973	Zea mays	Monocots	3	GRMZM2G404973_P02	MTSRSWSGCPVSWTTRSLSCRRRRSLPPLWLRRWLGGPRCSHCGVQKTPQWRAGPEGAKTLCNACGVRYKSGRLLPEYRPACSPTFVSSIHSNSHRKVLEMRRKKEGDMVATAAPAVASF	120
812	304	GRMZM2G404973	Zea mays	Monocots	3	GRMZM2G404973_P03	MPSYAHHHSSPLVRNGAGRVVRRRLRGTERDSLDVFLCFLYLYREINKKKNPETKKLFFLNRPASPLVLGICDFDIRPVWVFFRPVKDDTRMDALKCNNNSAPPEETAEDADAAGALVEKDGFSVEDLLDLEEFGEPDKDGAEPEDDDAPPVPAAAEERSKDDSQPLSVVTYDLPSPPPEMVELPSHDVEELEWVSRIMDDSLSELPPQAQPPPAVVASLAGRPPLAQQRRPFAHDGAYRAVAPPPGPLRTPTICALSTEAMIPVKAKRSKRSRGPAWWRSGAPFLSDSASSSSTTTTSSCSSSGSFSPFLRLDSSPFGGLEVGEGYYGHLLPRPPSKKSKHGAKGSKHKPKKRGRKPKHLPTNSSGAGAAASQPGPSDRRCSHCGVQKTPQWRAGPEG…	462
813	305	Dusal.0251s00011	Dunaliella salina	Chlorophytae	2	Dusal.0251s00011.1.p	MLQEPPKLVAFGSLLPHSALMAEDFSSLVSGERALVFAVALCGKDFCAIAETTGKKVPDVEHWYATRFKGSKAYHTLRAGVDIAQRRRDTLIKLFNTLLAPQPGGQPPRFQSQTEALRAQFLVGDLPADKLLPLLCQVHGTEAVVAAADLRILLGDEAEEIPPPVTPEQTPHVPPAVPVLTPPSLPSATTTATNSPEDHVYMHLHPSVAQKGGGGSRRGSRASTPQRQTRTAQPEGDGGHSPKVCTNCRTTHTPLWRKEAGMLMCNACGIYFKNHGYHRRRSSNAGSVATANTTPSQVLDLSALTLNQANLQQLAHQPGAPASVHAPSSKGGYSSREQPPSMSGSHNSGSELDPTKFTLVYRTFVTSAVYLHREQPPSVPSSHYSGSELDPTKFTLVYQ…	609
814	305	Dusal.0251s00011	Dunaliella salina	Chlorophytae	2	Dusal.0251s00011.2.p	MLQEPPKLVAFGSLLPHSALMAEDFSSLVSGERALVFAVALCGKDFCAIAETTGKKVPDVEHWYATRFKGSKAYHTLRAGVDIAQRRRDTLIKLFNTLLAPQPGGQPPRFQSQTEALRAQFLVGDLPADKLLPLLCQVHGTEAVVAAADLRILLGDEAEEIPPPVTPEQTPHVPPAVPVLTPPSLPSATTTATNSPEDHVYMHLHPSVAQKGGGGSRRGSRASTPQRQTRTAQPEGDGGHSPKVCTNCRTTHTPLWRKEAGMLMCNACGIYFKNHGYHRRRSSNAGSVATANTTPSQVLDLSALTLNQANLQQLAHQPGAPASVHAPSSKGGYSSREQPPSMSGSHNSGSELDPTKFTLVYRTFVTSAVYLHREQPPSVPSSHYSGSELDPTKFTLVYQ…	554
815	306	Vocar.0001s0838	Volvox carteri	Chlorophytae	2	Vocar.0001s0838.1.p	MACVQPMHILDDGDAIFFGDGDLFGNSVPCLAGELELQVQSYEGAGDVPVGDSSEGKSFSLTKDSGGSSLSALAAADFGNPDFMDNVSLDDLAAADHYGHTLCGRQSTADSTAAADSGRQLEACNQWTGAGADTGVVKLQSKQGLTGGQDGYGHAGQESSDCDMSHTHGDGESSGVGPGKSVALGSSHSEASEDNTAGVAPGATSGRDEEHISMPNYGLSLSRLTHSGAQTAPLAGAVIKVRQTQSRTTHIEQDKQLQPQQQQQQLQTVEAGEQQRQEQPVQQTAAGELQRGQRTRAFSVDNFALIGGGTAAATGGEGGSSSACMDSTAAAEGLRRAHVYRSYSYVAPDTLPMDFSLGCGNSVGGHFTLGSRGRCASLNETQLRRHWLQEGELLTPQLP…	755
816	306	Vocar.0001s0838	Volvox carteri	Chlorophytae	2	Vocar.0001s0838.2.p	MACVQPMHILDDGDAIFFGDGDLFGNSVPCLAGELELQVQSYEGAGDVPVGDSSEGKSFSLTKDSGGSSLSALAAADFGNPDFMDNVSLDDLAAADHYGHTLCGRQSTADSTAAADSGRQLEACNQWTGAGADTGVVKLQSKQGLTGGQDGYGHAGQESSDCDMSHTHGDGESSGVGPGKSVALGSSHSEASEDNTAGVAPGATSGRDEEHISMPNYGLSLSRLTHSGAQTAPLAGAVIKVRQTQSRTTHIEQDKQLQPQQQQQQLQTVEAGEQQRQEQPVQQTAAGELQRGQRTRAFSVDNFALIGGGTAAATGGEGGSSSACMDSTAAAEGLRRAHVYRSYSYVAPDTLPMDFSLGCGNSVGGHFTLGSRGRCASLNETQLRRHWLQEGELLTPQLP…	755
817	307	Vocar.0003s0248	Volvox carteri	Chlorophytae	2	Vocar.0003s0248.1.p	MSGPLQVEFFFSGPPLNANLGASRTDYAGFNLNGVEYKLGDCAYLYPEDDGMPPYVGRILACFHDRSGRAADPHCVEVAWYERRAHLEPDPHGGNWDREVVALEETDTNPIGCISGKAFVFRAGDYEEACRMAKSVAVDDWLFCRGVYKQCENCFAPFPDLAEQMEVEDGRRHGKRSQAGISGHVEGVADSEEVKRQRVAEEQPAAPVRRTGKLVSGRTCVECGATQTPQWREGPAGPKTLCNACGVRYVRAQQRANKRAVPAGAARSGYGAGGRQSRTSKAAKAEVASARAARTAAVVPAAAAGMAPGEEASQRPQRQAALMAASRTAQYARTGFFPLDTIDLQQQQQQHTPDNAAINGQIAMHHQHHQHEADMGDVLTGAFGGVSSAGAAAAGAAAA…	986
818	307	Vocar.0003s0248	Volvox carteri	Chlorophytae	2	Vocar.0003s0248.2.p	MEVEDGRRHGKRSQAGISGHVEGVADSEEVKRQRVAEEQPAAPVRRTGKLVSGRTCVECGATQTPQWREGPAGPKTLCNACGVRYVRAQQRANKRAVPAGAARSGYGAGGRQSRTSKAAKAEVASARAARTAAVVPAAAAGMAPGEEASQRPQRQAALMAASRTAQYARTGFFPLDTIDLQQQQQQHTPDNAAINGQIAMHHQHHQHEADMGDVLTGAFGGVSSAGAAAAGAAAAGPGSPNCSSYDSCGSLQEGVTVEVVVGAADGEAECCGGSVAAVAPAAAAAATAATVPTYPLLTSSSVGAAAGSLMPTPAQLIGGSGIMLGGVEESVMAVAPVMALPLGEGQLQSAVPGALQTASAVAAAVAAAGVLGTASSEFVLECDTTGSGMFFASGLDCQF…	822
819	308	Mapoly0005s0077	Marchantia polymorpha	Marchantiophyta	5	Mapoly0005s0077.1.p	MAYASGAADVCSKVDDSFKNSMDRAERRQRRLDQKNWGGGVYAGKKRDASKGHDESVDQRATKCADCGSGEKKLTRRGPLGPRTLCSPCGVKWVSEATNMSHHSPSSAGRVPASEVSQKKARNAIRNLQDTSSEGESVEDIGQDRGADMYIKDLERKLRDLKSEHQNLQNALHVSDASVTTFRKLNDQRQHKIDELETLVESLTAKIKEISSPLSGSASGAEAECVRLRSEVRKLEDKLRTDVRNLEDRNRQLVENMELMSELLSKNFSAGKEILAQSLLINGDHNTRSRRSGVVTDQQQQTGHYQESKKASNVVKNKYDVPPGFEVDADVDVDADIGDNEPEYHVLRRERRRSPRKVLEDPVPCSNGSRGTGGDRDRRDLGWNRDQDWERLYHGESPD…	592
820	308	Mapoly0005s0077	Marchantia polymorpha	Marchantiophyta	5	Mapoly0005s0077.4.p	MISVCSKVDDSFKNSMDRAERRQRRLDQKNWGGGVYAGKKRDASKGHDESVDQRATKCADCGSGEKKLTRRGPLGPRTLCSPCGVKWVSEKKARNAIRNLQDTSSEGESVEDIGQDRGADMYIKDLERKLRDLKSEHQNLQNALHVSDASVTTFRKLNDQRQHKIDELETLVESLTAKIKEISSPLSGSASGAEAECVRLRSEVRKLEDKLRTDVRNLEDRNRQLVENMELMSELLSKNFSAGKEILAQSLLINGDHNTRSRRSGVVTDQQQQTGHYQESKKASNVVKNKYDVPPGFEVDADVDVDADIGDNEPEYHVLRRERRRSPRKVLEDPVPCSNGSRGTGGDRDRRDLGWNRDQDWERLYHGESPDLVRERRREEVRGNKKDAEVRLEKAGGGK…	564
821	308	Mapoly0005s0077	Marchantia polymorpha	Marchantiophyta	5	Mapoly0005s0077.5.p	MAYASGAADVCSKVDDSFKNSMDRAERRQRRLDQKNWGGGVYAGKKRDASKGHDESVDQRATKCADCGSGEKKLTRRGPLGPRTLCSPCGVKWVSEKKARNAIRNLQDTSSEGESVEDIGQDRGADMYIKDLERKLRDLKSEHQNLQNALHVSDASVTTFRKLNDQRQHKIDELETLVESLTAKIKEISSPLSGSASGAEAECVRLRSEVRKLEDKLRTDVRNLEDRNRQLVENMELMSELLSKNFSAGKEILAQSLLINGDHNTRSRRSGVVTDQQQQTGHYQESKKASNVVKNKYDVPPGFEVDADVDVDADIGDNEPEYHVLRRERRRSPRKVLEDPVPCSNGSRGTGGDRDRRDLGWNRDQDWERLYHGESPDLVRERRREEVRGNKKDAEVRLE…	570
822	308	Mapoly0005s0077	Marchantia polymorpha	Marchantiophyta	5	Mapoly0005s0077.6.p	MISVCSKVDDSFKNSMDRAERRQRRLDQKNWGGGVYAGKKRDASKGHDESVDQRATKCADCGSGEKKLTRRGPLGPRTLCSPCGVKWVSEATNMSHHSPSSAGRVPASEVSQKKARNAIRNLQDTSSEGESVEDIGQDRGADMYIKDLERKLRDLKSEHQNLQNALHVSDASVTTFRKLNDQRQHKIDELETLVESLTAKIKEISSPLSGSASGAEAECVRLRSEVRKLEDKLRTDVRNLEDRNRQLVENMELMSELLSKNFSAGKEILAQSLLINGDHNTRSRRSGVVTDQQQQTGHYQESKKASNVVKNKYDVPPGFEVDADVDVDADIGDNEPEYHVLRRERRRSPRKVLEDPVPCSNGSRGTGGDRDRRDLGWNRDQDWERLYHGESPDLVRERR…	586
823	308	Mapoly0005s0077	Marchantia polymorpha	Marchantiophyta	5	Mapoly0005s0077.9.p	MISVCSKVDDSFKNSMDRAERRQRRLDQKNWGGGVYAGKKRDASKGHDESVDQRATKCADCGSGEKKLTRRGPLGPRTLCSPCGVKWVSEKKARNAIRNLQDTSSEGESVEDIGQDRGADMYIKDLERKLRDLKSEHQNLQNALHVSDASVTTFRKLNDQRQHKIDELETLVESLTAKIKEISSPLSGSASGAEAECVRLRSEVRKLEDKLRTDVRNLEDRNRQLVENMELMSELLSKNFSAGKEILAQSLLINGDHNTRSRRSGVVTDQQQQTGHYQESKKASNVVKNKYDVPPGFEVDADVDVDADIGDNEPEYHVLRRERRRSPRKVLEDPVPCSNGSRGTGGDRDRRDLGWNRDQDWERLYHGESPDLVRERRREEVRGNKKDAEVRLEKAGGGK…	564
824	309	Sphfalx0011s0027	Sphagnum fallax	Bryophyta	2	Sphfalx0011s0027.1.p	MDSAAALLLPAAAIDGSLRKQQQKPLPDVAAVVGGSSFVDVFQIDDLLDFSNEDIAGPIGEADLVTATSSFSSAVPSVAKSTETIGGCLAPRLPEKGTEQQHHSIKPQVDSEAAEIEEESLCIPYDDLEELEWASRFLEYSFPVTASFDSAAPTKGTTWSDDGSSVISMEENLETCDMQYSASKKHGYHKAASPVSVLEQHTTTSAATTLSEVTGGSDEHSLDFCVPGRARSKRSRSGGKKWTSGGILSSTTTSCGGSKRKSAATAPIEWSAGEDEEDEEEDDDEEEDAVEEGEEWQSGNFHKTKQSTKWPSRRRRQDGGGGGDVLRCTHCQTQKTPQWRTGPLGPKTLCNACGVRYKSGRLLPEYRPASSPAYVPHKHSNSHKKILEMRRQREMTMPQ…	409
825	309	Sphfalx0011s0027	Sphagnum fallax	Bryophyta	2	Sphfalx0011s0027.2.p	MDSAAALLLPAAAIDGSLRKQQQKPLPDVAAVVGGSSFVDVFQIDDLLDFSNEDIAGPIGEADLVTATSSFSSAVPSVAKSTETIGGCLAPRLPEKGTEQQHHSIKPQVDSEAAEIEEESLCIPYDDLEELEWASRFLEYSFPVTASFDSAAPTKGTTWSDDGSSVISMEENLETCDMQYSASKKHGYHKAASPVSVLEQHTTTSAATTLSEVTGGSDEHSLDFCVPGRARSKRSRSGGKKWTSGGILSSTTTSCGGSKRKSAATAPIEWSAGEDEEDEEEDDDEEEDAVEEGEEWQSGNFHKTKQSTKWPSRRRRQDGGGGGDVLRCTHCQTQKTPQWRTGPLGPKTLCNACGVRYKSGRLLPEYRPASSPAYVPHKHSNSHKKILEMRRQREMTMPQ…	409
826	310	Sphfalx0013s0065	Sphagnum fallax	Bryophyta	4	Sphfalx0013s0065.1.p	MSETDYLAHSSQALHAHHIGQPPHNVTHGIDLRNPQGHLHTQPHIDANAQVQARAQGEAQGDSNRRHGHHVHNGHGMHHSQENGAEEHDDDPGDEEGLDEAVMHSDGGQEEGPPQALSVRSQGSTQLTLSYQSEVYVFDTVPPEKVQAVLLLLGGREIPPGMSGNNMSYHNHHKGLAELPARMDMPHRLASLTRFREKRKERCFDKKIRYSVRAEVAQRMQRKKGQFASARRAGEEAGAVASWDGTAVPAQAAGPMGVQSDVMCVHCGIGEKSTPMMRRGPSGPRTLCNACGLMWANKGLLRDLSKNLPASQVTQQPHTIQQEEVQTVLQQQKPIARVQQVLDHSSPPVNESPQETQGADVGYEKEQ	367
827	310	Sphfalx0013s0065	Sphagnum fallax	Bryophyta	4	Sphfalx0013s0065.2.p	MSETDYLAHSSQALHAHHIGQPPHNVTHGIDLRNPQGHLHTQPHIDANAQVQARAQGEAQGDSNRRHGHHVHNGHGMHHSQENGAEEHDDDPGDEEGLDEAVMHSDGGQEEGPPQALSVRSQGSTQLTLSYQSEVYVFDTVPPEKVQAVLLLLGGREIPPGMSGNNMSYHNHHKGLAELPARMDMPHRLASLTRFREKRKERCFDKKIRYSVRAEVAQRMQRKKGQFASARRAGEEAGAVASWDGTAVPAQAAGPMGVQSDVMCVHCGIGEKSTPMMRRGPSGPRTLCNACGLMWANKGLLRDLSKNLPASQVTQQPHTIQQEETVLQQQKPIARVQQVLDHSSPPVNESPQETQGADVGYEKEQ	365
828	310	Sphfalx0013s0065	Sphagnum fallax	Bryophyta	4	Sphfalx0013s0065.3.p	MIEKHQVQARAQGEAQGDSNRRHGHHVHNGHGMHHSQENGAEEHDDDPGDEEGLDEAVMHSDGGQEEGPPQALSVRSQGSTQLTLSYQSEVYVFDTVPPEKVQAVLLLLGGREIPPGMSGNNMSYHNHHKGLAELPARMDMPHRLASLTRFREKRKERCFDKKIRYSVRAEVAQRMQRKKGQFASARRAGEEAGAVASWDGTAVPAQAAGPMGVQSDVMCVHCGIGEKSTPMMRRGPSGPRTLCNACGLMWANKGLLRDLSKNLPASQVTQQPHTIQQEEVQTVLQQQKPIARVQQVLDHSSPPVNESPQETQGADVGYEKEQ	323
829	310	Sphfalx0013s0065	Sphagnum fallax	Bryophyta	4	Sphfalx0013s0065.4.p	MIEKHQVQARAQGEAQGDSNRRHGHHVHNGHGMHHSQENGAEEHDDDPGDEEGLDEAVMHSDGGQEEGPPQALSVRSQGSTQLTLSYQSEVYVFDTVPPEKVQAVLLLLGGREIPPGMSGNNMSYHNHHKGLAELPARMDMPHRLASLTRFREKRKERCFDKKIRYSVRAEVAQRMQRKKGQFASARRAGEEAGAVASWDGTAVPAQAAGPMGVQSDVMCVHCGIGEKSTPMMRRGPSGPRTLCNACGLMWANKGLLRDLSKNLPASQVTQQPHTIQQEETVLQQQKPIARVQQVLDHSSPPVNESPQETQGADVGYEKEQ	321
830	311	Sphfalx0036s0042	Sphagnum fallax	Bryophyta	10	Sphfalx0036s0042.1.p	MSDTDHLALTQSLHGHQIGLHPHNVTHDIDLGHPQGHHSHGYDDVYGHAQPNADAAAETQAHSKAQANSDRGHGQHVHDGHGMHHGQENGAGTHEHDDDPGDEEGLDEAVMHSDEGPEEGPPQPLSVRSQRSTQLTLSYQSEVYVFDTVPPEKVQAVLLLLGGREIPPGMSGANMSYHHHHKGLSELPARMDMPHRLASLTRFREKRKERCFDKKIRYTVRAEVAQRMQRKKGQFASARALGREAGAVANWDGTAVPAQGAGPVGMQAEVMCVHCGIGEKMTPMMRRGPSGPRTLCNACGLMWANKGLLRDLSKNIPPSLVTQQPQILQQQEIIQQQQEQISTVQQVLDGSPQPNELQQGNQDAQH	366
831	311	Sphfalx0036s0042	Sphagnum fallax	Bryophyta	10	Sphfalx0036s0042.10.p	MSDTDHLALTQSLHGHQIGLHPHNVTHDIDLGHPQGHHSHGYDDVYGHAQPNADAAAETQAHSKAQANSDRGHGQHVHDGHGMHHGQENGAGTHEHDDDPGDEEGLDEAVMHSDEGPEEGPPQPLSVRSQRSTQLTLSYQSEVYVFDTVPPEKVQAVLLLLGGREIPPGMSGANMSYHHHHKGLSELPARMDMPHRLASLTRFREKRKERCFDKKIRYTVRAEVAQRMQRKKGQFASARALGREAGAVANWDGTAVPAQGAGPVGMQAEVMCVHCGIGEKMTPMMRRGPSGPRTLCNACGLMWANKGLLRDLSKNIPPSLVTQQPQILQQQEV	333
832	311	Sphfalx0036s0042	Sphagnum fallax	Bryophyta	10	Sphfalx0036s0042.2.p	MSDTDHLALTQSLHGHQIGLHPHNVTHDIDLGHPQGHHSHGYDDVYGHAQPNADAAAETQAHSKAQANSDRGHGQHVHDGHGMHHGQENGAGTHEHDDDPGDEEGLDEAVMHSDEGPEEGPPQPLSVRSQRSTQLTLSYQSEVYVFDTVPPEKVQAVLLLLGGREIPPGMSGANMSYHHHHKGLSELPARMDMPHRLASLTRFREKRKERCFDKKIRYTVRAEVAQRMQRKKGQFASARALGREAGAVANWDGTAVPAQGAGPVGMQAEVMCVHCGIGEKMTPMMRRGPSGPRTLCNACGLMWANKGLLRDLSKNIPPSLVTQQPQILQQQEIIQQQQEQISTVQQVLDGSPQPNELQQGNQDAQH	366
833	311	Sphfalx0036s0042	Sphagnum fallax	Bryophyta	10	Sphfalx0036s0042.3.p	MSDTDHLALTQSLHGHQIGLHPHNVTHDIDLGHPQGHHSHGYDDVYGHAQPNADAAAETQAHSKAQANSDRGHGQHVHDGHGMHHGQENGAGTHEHDDDPGDEEGLDEAVMHSDEGPEEGPPQPLSVRSQRSTQLTLSYQSEVYVFDTVPPEKVQAVLLLLGGREIPPGMSGANMSYHHHHKGLSELPARMDMPHRLASLTRFREKRKERCFDKKIRYTVRAEVAQRMQRKKGQFASARALGREAGAVANWDGTAVPAQGAGPVGMQAEVMCVHCGIGEKMTPMMRRGPSGPRTLCNACGLMWANKGLLRDLSKNIPPSLVTQQPQILQQQEIIQQQQEQISTVQQVLDGSPQPNELQQGNQDAQH	366
834	311	Sphfalx0036s0042	Sphagnum fallax	Bryophyta	10	Sphfalx0036s0042.4.p	MSDTDHLALTQSLHGHQIGLHPHNVTHDIDLGHPQGHHSHGYDDVYGHAQPNADAAAETQAHSKAQANSDRGHGQHVHDGHGMHHGQENGAGTHEHDDDPGDEEGLDEAVMHSDEGPEEGPPQPLSVRSQRSTQLTLSYQSEVYVFDTVPPEKVQAVLLLLGGREIPPGMSGANMSYHHHHKGLSELPARMDMPHRLASLTRFREKRKERCFDKKIRYTVRAEVAQRMQRKKGQFASARALGREAGAVANWDGTAVPAQGAGPVGMQAEVMCVHCGIGEKMTPMMRRGPSGPRTLCNACGLMWANKGLLRDLSKNIPPSLVTQQPQILQQQEIIQQQQEQISTVQQVLDGSPQPVGDLSSSSCPF	365
835	311	Sphfalx0036s0042	Sphagnum fallax	Bryophyta	10	Sphfalx0036s0042.5.p	MSDTDHLALTQSLHGHQIGLHPHNVTHDIDLGHPQGHHSHGYDDVYGHAQPNADAAAETQAHSKAQANSDRGHGQHVHDGHGMHHGQENGAGTHEHDDDPGDEEGLDEAVMHSDEGPEEGPPQPLSVRSQRSTQLTLSYQSEVYVFDTVPPEKVQAVLLLLGGREIPPGMSGANMSYHHHHKGLSELPARMDMPHRLASLTRFREKRKERCFDKKIRYTVRAEVAQRMQRKKGQFASARALGREAGAVANWDGTAVPAQGAGPVGMQAEVMCVHCGIGEKMTPMMRRGPSGPRTLCNACGLMWANKGLLRDLSKNIPPSLVTQQPQILQQQEIIQQQQEQISTVQQVLDGSPQPVGDLSSSSCPF	365
836	311	Sphfalx0036s0042	Sphagnum fallax	Bryophyta	10	Sphfalx0036s0042.6.p	MSDTDHLALTQSLHGHQIGLHPHNVTHDIDLGHPQGHHSHGYDDVYGHAQPNADAAAETQAHSKAQANSDRGHGQHVHDGHGMHHGQENGAGTHEHDDDPGDEEGLDEAVMHSDEGPEEGPPQPLSVRSQRSTQLTLSYQSEVYVFDTVPPEKVQAVLLLLGGREIPPGMSGANMSYHHHHKGLSELPARMDMPHRLASLTRFREKRKERCFDKKIRYTVRAEVAQRMQRKKGQFASARALGREAGAVANWDGTAVPAQGAGPVGMQAEVMCVHCGIGEKMTPMMRRGPSGPRTLCNACGLMWANKGLLRDLSKNIPPSLVTQQPQILQQQEV	333
837	311	Sphfalx0036s0042	Sphagnum fallax	Bryophyta	10	Sphfalx0036s0042.7.p	MSDTDHLALTQSLHGHQIGLHPHNVTHDIDLGHPQGHHSHGYDDVYGHAQPNADAAAETQAHSKAQANSDRGHGQHVHDGHGMHHGQENGAGTHEHDDDPGDEEGLDEAVMHSDEGPEEGPPQPLSVRSQRSTQLTLSYQSEVYVFDTVPPEKVQAVLLLLGGREIPPGMSGANMSYHHHHKGLSELPARMDMPHRLASLTRFREKRKERCFDKKIRYTVRAEVAQRMQRKKGQFASARALGREAGAVANWDGTAVPAQGAGPVGMQAEVMCVHCGIGEKMTPMMRRGPSGPRTLCNACGLMWANKGLLRDLSKNIPPSLVTQQPQILQQQEV	333
838	311	Sphfalx0036s0042	Sphagnum fallax	Bryophyta	10	Sphfalx0036s0042.8.p	MSDTDHLALTQSLHGHQIGLHPHNVTHDIDLGHPQGHHSHGYDDVYGHAQPNADAAAETQAHSKAQANSDRGHGQHVHDGHGMHHGQENGAGTHEHDDDPGDEEGLDEAVMHSDEGPEEGPPQPLSVRSQRSTQLTLSYQSEVYVFDTVPPEKVQAVLLLLGGREIPPGMSGANMSYHHHHKGLSELPARMDMPHRLASLTRFREKRKERCFDKKIRYTVRAEVAQRMQRKKGQFASARALGREAGAVANWDGTAVPAQGAGPVGMQAEVMCVHCGIGEKMTPMMRRGPSGPRTLCNACGLMWANKGLLRDLSKNIPPSLVTQQPQILQQQEV	333
839	311	Sphfalx0036s0042	Sphagnum fallax	Bryophyta	10	Sphfalx0036s0042.9.p	MSDTDHLALTQSLHGHQIGLHPHNVTHDIDLGHPQGHHSHGYDDVYGHAQPNADAAAETQAHSKAQANSDRGHGQHVHDGHGMHHGQENGAGTHEHDDDPGDEEGLDEAVMHSDEGPEEGPPQPLSVRSQRSTQLTLSYQSEVYVFDTVPPEKVQAVLLLLGGREIPPGMSGANMSYHHHHKGLSELPARMDMPHRLASLTRFREKRKERCFDKKIRYTVRAEVAQRMQRKKGQFASARALGREAGAVANWDGTAVPAQGAGPVGMQAEVMCVHCGIGEKMTPMMRRGPSGPRTLCNACGLMWANKGLLRDLSKNIPPSLVTQQPQILQQQEV	333
840	312	Sphfalx0043s0114	Sphagnum fallax	Bryophyta	4	Sphfalx0043s0114.1.p	MLESHSSYGSLQACQSWLPDFLTATNPSAAAAGGKVQRAQVQQANRCLQECNDEEERVCAHCGTSKTPLWRNGPQGPKSLCNACGIRHKKAGRRSAALVSSEFEDGHSIIAGAGKGGKRKLEQVLGQQYWMYQQAQKQRGEVYARPRDSLLSSGASCITWQQSLLPSAQSPLQHNCHQPLPSIQEEDMLEMCAFASDEEEGAALLMALSHSGCLKC	216
841	312	Sphfalx0043s0114	Sphagnum fallax	Bryophyta	4	Sphfalx0043s0114.2.p	MLESHSSYGSLQACQSWLPDFLTATNPSAAAAGGKVQRAQVQQANRCLQECNDEEERVCAHCGTSKTPLWRNGPQGPKSLCNACGIRHKKAGRRSAALVSSEFEDGHSIIAGAGKGGKRKLEQVLGQQYWMYQQAQKQRGEVYARPRDSLLSSGASCITWQQSLLPSAQSPLQHNCHQPLPSIQEEDMLEMCAFASDEEEGAALLMALSHSGCLKC	216
842	312	Sphfalx0043s0114	Sphagnum fallax	Bryophyta	4	Sphfalx0043s0114.3.p	MLESHSSYGSLQACQSWLPDFLTATNPSAAAAGGKVQRAQVQQANRCLQECNDEEERVCAHCGTSKTPLWRNGPQGPKSLCNACGIRHKKAGRRSAALVSSEFEDGHSIIAGAGKGGKRKLEQVLGQQYWMYQQAQKQRGEVYARPRDSLLSSGASCITWQQSLLPSAQSPLQHNCHQPLPSIQEEDMLEMCAFASDEEEGAALLMALSHSGCLKC	216
843	312	Sphfalx0043s0114	Sphagnum fallax	Bryophyta	4	Sphfalx0043s0114.4.p	MLESHSSYGSLQACQSWLPDFLTATNPSAAAAGGKVQRAQVQQANRCLQECNDEEERVCAHCGTSKTPLWRNGPQGPKSLCNACGIRHKKAGRRSAALVSSEFEDGHSIIAGAGKGGKRKLEQVLGQQYWMYQQAQKQRGEVYARPRDSLLSSGASCITWQQSLLPSAQSPLQHNCHQPLPSIQEEDMLEMCAFASDEEEGAALLMALSHSGCLKC	216
844	313	Sphfalx0157s0023	Sphagnum fallax	Bryophyta	2	Sphfalx0157s0023.1.p	MSPPRRRGKQGPCGHCGIETTPLWRNGPPEKPVLCNACGSRWRTKGTLLNYMPMHSGGFGGAGSKEGVARRKKGSHKRSSDPACSHKRKEPSGGHVEIRTPASLHPLLLKDAEEELKTTSSLESGVFGPDSDALSRSSPVQSDSSAGLGWEGPIPSRKRTPMVRGCTSLEKLISHFQELMNESPPQSCPTATSSESAEELLLEGTPSIMTVEKGVDIEFIQQNPMPLLQEPAVEVMSFLMESAVNVEAMQGMDARFSNGVVVEPLNEAPIFPAQGKEKPSHFLKEMEDMGYLQSDHRLVPNKALLENFPCNKQDVLQGCQSPLVFLEMKEILSFDTYTGLLTDQEQGQLASLVSPVDINRIPESLKEMFNSGQFEGALVNFQQLLSEGMFDSLEPGMDA…	572
845	313	Sphfalx0157s0023	Sphagnum fallax	Bryophyta	2	Sphfalx0157s0023.3.p	MSPPRRRGKQGPCGHCGIETTPLWRNGPPEKPVLCNACGSRWRTKGTLLNYMPMHSGGFGGAGSKEGVARRKKGSHKRSSDPACSHKRKEPSGGHVEIRTPASLHPLLLKDAEEELKTTSSLESGVFGPDSDALSRSSPVQSDSSAGLGWEGPIPSRKRTPMVRGCTSLEKLISHFQELMNESPPQSCPTATSSESAEELLLEGTPSIMTVEKGVDIEFIQQNPMPLLQEPAVEVMSFLMESAVNVEAMQGMDARFSNGVVVEPLNEAPIFPAQGKEKPSHFLKEMEDMGYLQSDHRLVPNKALFLKEMFNSGQFEGALVNFQQLLSEGMFDSLEPGMDAGVLEHLQQLLTASDLNSSGWMERLSQLQIYNKHWGGSSDLSKNKELIKDKMNGCRVPLI…	513
846	314	Sphfalx0169s0018	Sphagnum fallax	Bryophyta	4	Sphfalx0169s0018.1.p	MSEADHHSQALHAHRHGTHHSTLNHSLGHGQPADSHEMHAHTQADANVQAHGEAHAQGHIDANNVHGYHVHHRHPIQHNEENGAGLEEHEDDPDEEGLDEAEMQSDSGHQDVPPQVLAVRSQESTQLTLSYQGEVYVFDTVPPEKVQAVLLLLGGREIPPGMSVGNVSNHHSSKGLMELPVRMNMPQRLASLTRFREKRKERCYDKKIRYTVRKEVAQRMHRKKGQFASLKSAAEEPTSVANWDGSPAQLAGPTAVQQEVMCVHCGIGERLTPMMRRGPAGPRTLCNACGLMWANKGVLRDLSKNVPVSQTTPQPQALLQQGSDPSAATGADSSLAA	337
847	314	Sphfalx0169s0018	Sphagnum fallax	Bryophyta	4	Sphfalx0169s0018.2.p	MSEADHHSQALHAHRHGTHHSTLNHSLGHGQPADSHEMHAHTQADANVQAHGEAHAQGHIDANNVHGYHVHHRHPIQHNEENGAGLEEHEDDPDEEGLDEAEMQSDSGHQDVPPQVLAVRSQESTQLTLSYQGEVYVFDTVPPEKVQAVLLLLGGREIPPGMSVGNVSNHHSSKGLMELPVRMNMPQRLASLTRFREKRKERCYDKKIRYTVRKEVAQRMHRKKGQFASLKSAAEEPTSVANWDGSPAQLAGPTAVQQEVMCVHCGIGERLTPMMRRGPAGPRTLCNACGLMWANKGVLRDLSKNVPVSQTTPQPQALLQQGSDPSAATGADSSLAA	337
848	314	Sphfalx0169s0018	Sphagnum fallax	Bryophyta	4	Sphfalx0169s0018.3.p	MSEADHHSQALHAHRHGTHHSTLNHSLGHGQPADSHEMHAHTQADANVQAHGEAHAQGHIDANNVHGYHVHHRHPIQHNEENGAGLEEHEDDPDEEGLDEAEMQSDSGHQDVPPQVLAVRSQESTQLTLSYQGEVYVFDTVPPEKVQAVLLLLGGREIPPGMSVGNVSNHHSSKGLMELPVRMNMPQRLASLTRFREKRKERCYDKKIRYTVRKEVAQRMHRKKGQFASLKSAAEEPTSVANWDGSPAQLAGPTAVQQEVMCVHCGIGERLTPMMRRGPAGPRTLCNACGLMWANKGVLRDLSKNVPVSQTTPQPQALLQQGSDPSAATGADSSLAA	337
849	314	Sphfalx0169s0018	Sphagnum fallax	Bryophyta	4	Sphfalx0169s0018.4.p	MSEADHHSQALHAHRHGTHHSTLNHSLGHGQPADSHEMHAHTQADANVQAHGEAHAQGHIDANNVHGYHVHHRHPIQHNEENGAGLEEHEDDPDEEGLDEAEMQSDSGHQDVPPQVLAVRSQESTQLTLSYQGEVYVFDTVPPEKVQAVLLLLGGREIPPGMSVGNVSNHHSSKGLMELPVRMNMPQRLASLTRFREKRKERCYDKKIRYTVRKEVAQRMHRKKGQFASLKSAAEEPTSVANWDGSPAQLAGPTAVQQEVMCVHCGIGERLTPMMRRGPAGPRTLCNACGLMWANKGVLRDLSKNVPVSQTTPQPQALLQQGSDPSAATGADSSLAA	337
850	315	Pp3c10_22480V3	Physcomitrella patens	Bryophyta	2	Pp3c10_22480V3.1.p	MVPPHTLPGSYGLLPEMEKPALPEVFHIDDLLNFSCEDIGGSVVGGELQVSGAMNESSVNGGETSISSSVEVESDLVGPALRDIEVKTDLCVPYDDLADLEWLSSFVEDSFTAVDTSGVFSTFNDFSSQVGNSERTQSTEVCDDFKTYQKASPTSVLETSGTSSEFTGPDYRDVSVPGRARSKRSRTGAKTWTSRIIPTSSSVNSFESMGADSYSLSYSPIMSSEDGSDDSTVDAGEQDDEDSQGSKRCKTNNGGQSQNQSKNSVSTNANSNGNSKGRKKNQDNSQPWRCMHCQTQRTPQWRTGPMGPKTLCNACGVRYKSGRLLPEYRPAGSPTYVASKHSHSHKKVLEMRRERELRMQQPGGHAVQQQGVHGLTALRERTNNIEAGVKGSSGENVKS…	475
851	315	Pp3c10_22480V3	Physcomitrella patens	Bryophyta	2	Pp3c10_22480V3.2.p	MVPPHTLPGSYGLLPEMEKPALPEVFHIDDLLNFSCEDIGGSVVGGELQVSGAMNESSVNGGETSISSSVEVESDLVGPALRDIEVKTDLCVPYDDLADLEWLSSFVEDSFTAVDTSGVFSTFNDFSSQVGNSERTQSTEVCDDFKTYQKASPTSVLETSGTSSEFTGPDYRDVSVPGRARSKRSRTGAKTWTSRIIPTSSSVNSFESMGADSYSLSYSPIMSSEDGSDDSTVDAGEQDDEDSQGSKRCKTNNGGQSQNQSKNSVSTNANSNGNSKGRKKNQDNSQPWRCMHCQTQRTPQWRTGPMGPKTLCNACGVRYKSGRLLPEYRPAGSPTYVASKHSHSHKKVLEMRRERELRMQQPGGHAVQQQGVHGLTALRERTNNIEAGVKGSSGENVKS…	475
852	316	Pp3c10_22600V3	Physcomitrella patens	Bryophyta	2	Pp3c10_22600V3.1.p	MVSPYVLAGGFGSYGHPEVDKPALPEFFHIDDLLDFSCDDIGGPIVGGHLQLSGVTIESSVNGGETSISSSPLELESELIENAMQDIEVKADLCVPSDDLADLEWLSSFVEDSFTAVDTPEIFSRYGDFPSAINNSGELTPNMKLSNAYQPYQKSSPTSVLETSTTSSEFTGPDYRDVSVPGRARSKRSRTGVKTWTTRILSTSSSVNSLESMGADSYSLSYSPIMSSEDGSGDSTVDAGEQDDEDSQGSKRCKTNNGGQSQNQSKNSVSTNANSNGNSKGRKKNQDNSQPWRCMHCQTQRTPQWRTGPMGPKTLCNACGVRYKSGRLLPEYRPAGSPTYEASRHSHSHKKVLEMRRERELRMQQPGGHAVQQQGVHGPAALREKTNNIEAGVKGSSGE…	476
853	316	Pp3c10_22600V3	Physcomitrella patens	Bryophyta	2	Pp3c10_22600V3.2.p	MVSPYVLAGGFGSYGHPEVDKPALPEFFHIDDLLDFSCDDIGGPIVGGHLQLSGVTIESSVNGGETSISSSPLELESELIENAMQDIEVKADLCVPSDDLADLEWLSSFVEDSFTAVDTPEIFSRYGDFPSAINNSGELTPNMKLSNAYQPYQKSSPTSVLETSTTSSEFTGPDYRDVSVPGRARSKRSRTGVKTWTTRILSTSSSVNSLESMGADSYSLSYSPIMSSEDGSGDSTVDAGEQDDEDSQGSKRCKTNNGGQSQNQSKNSVSTNANSNGNSKGRKKNQDNSQPWRCMHCQTQRTPQWRTGPMGPKTLCNACGVRYKSGRLLPEYRPAGSPTYEASRHSHSHKKVLEMRRERELRMQQPGGHAVQQQGVHGPAALREKTNNIEAGVKGSSGE…	476
854	317	Pp3c14_24090V3	Physcomitrella patens	Bryophyta	12	Pp3c14_24090V3.1.p	MRPEEVDVGGMSDVDHLVHGQSLQLHHNIHQHSLDHALGHAQHGMHEMHVHGHGHGEADVQGRVDQRVQRHLEGDHVHGHNGHHGHGHGMHHNEENGAGVEDHDDDAGDEEGLDEAEMHSDGGGNPGDAPPALAIRTQGSTQLTLSYQGEVYVFDAVPPEKVQAVLLLLGGREIPPGMSGGNVSSHHHHKGMPELPSRMNMPQRLASLTRFREKRKERCYDKKIRYTVRKEVAQRMQRKKGQFASSRPTQEEGSPVSNWDGTQASGQPLGPGVQPEVSCVHCGIGERSTPMMRRGPAGPRTLCNACGLMWANKGVLRDLSKNLPMTAGGQQQLMLHPQQDTDLSAATAGPSGGLAA	356
855	317	Pp3c14_24090V3	Physcomitrella patens	Bryophyta	12	Pp3c14_24090V3.10.p	MRPEEVDVGGMSDVDHLVHGQSLQLHHNIHQHSLDHALGHAQHGMHEMHVHGHGHGEADVQGRVDQRVQRHLEGDHVHGHNGHHGHGHGMHHNEENGAGVEDHDDDAGDEEGLDEAEMHSDGGGNPGDAPPALAIRTQGSTQLTLSYQGEVYVFDAVPPEKVQAVLLLLGGREIPPGMSGGNVSSHHHHKGMPELPSRMNMPQRLASLTRFREKRKERCYDKKIRYTVRKEVAQRMQRKKGQFASSRPTQEEGSPVSNWDGTQASGQPLGPGVQPEVSCVHCGIGERSTPMMRRGPAGPRTLCNACGLMWANKGVLRDLSKNLPMTAGGQQQLMLHPQQIFLQQQQDQVGGLQHSLENVSQVADVQMGIQQREVDEQKSMASMVAVGGGPVVAAG	395
856	317	Pp3c14_24090V3	Physcomitrella patens	Bryophyta	12	Pp3c14_24090V3.11.p	MRPEEVDVGGMSDVDHLVHGQSLQLHHNIHQHSLDHALGHAQHGMHEMHVHGHGHGEADVQGRVDQRVQRHLEGDHVHGHNGHHGHGHGMHHNEENGAGVEDHDDDAGDEEGLDEAEMHSDGGGNPGDAPPALAIRTQGSTQLTLSYQGEVYVFDAVPPEKVQAVLLLLGGREIPPGMSGGNVSSHHHHKGMPELPSRMNMPQRLASLTRFREKRKERCYDKKIRYTVRKEVAQRMQRKKGQFASSRPTQEEGSPVSNWDGTQASGQPLGPGVQPEVSCVHCGIGERSTPMMRRGPAGPRTLCNACGLMWANKGVLRDLSKNLPMTAGGQQQLMLHPQQIFLQQQQDQVGGLQHSLENVSQVADVQMGIQQREVDEQKSMASMVAVGGGPVVAAG	395
857	317	Pp3c14_24090V3	Physcomitrella patens	Bryophyta	12	Pp3c14_24090V3.12.p	MRPEEVDVGGMSDVDHLVHGQSLQLHHNIHQHSLDHALGHAQHGMHEMHVHGHGHGEADVQGRVDQRVQRHLEGDHVHGHNGHHGHGHGMHHNEENGAGVEDHDDDAGDEEGLDEAEMHSDGGGNPGDAPPALAIRTQGSTQLTLSYQGEVYVFDAVPPEKVQAVLLLLGGREIPPGMSGGNVSSHHHHKGMPELPSRMNMPQRLASLTRFREKRKERCYDKKIRYTVRKEVAQRMQRKKGQFASSRPTQEEGSPVSNWDGTQASGQPLGPGVQPEVSCVHCGIGERSTPMMRRGPAGPRTLCNACGLMWANKGVLRDLSKNLPMTAGGQQQLMLHPQQDTDLSAATAGPSGGLAA	356
858	317	Pp3c14_24090V3	Physcomitrella patens	Bryophyta	12	Pp3c14_24090V3.2.p	MRPEEVDVGGMSDVDHLVHGQSLQLHHNIHQHSLDHALGHAQHGMHEMHVHGHGHGEADVQGRVDQRVQRHLEGDHVHGHNGHHGHGHGMHHNEENGAGVEDHDDDAGDEEGLDEAEMHSDGGGNPGDAPPALAIRTQGSTQLTLSYQGEVYVFDAVPPEKVQAVLLLLGGREIPPGMSGGNVSSHHHHKGMPELPSRMNMPQRLASLTRFREKRKERCYDKKIRYTVRKEVAQRMQRKKGQFASSRPTQEEGSPVSNWDGTQASGQPLGPGVQPEVSCVHCGIGERSTPMMRRGPAGPRTLCNACGLMWANKGVLRDLSKNLPMTAGGQQQLMLHPQQDTDLSAATAGPSGGLAA	356
859	317	Pp3c14_24090V3	Physcomitrella patens	Bryophyta	12	Pp3c14_24090V3.3.p	MRPEEVDVGGMSDVDHLVHGQSLQLHHNIHQHSLDHALGHAQHGMHEMHVHGHGHGEADVQGRVDQRVQRHLEGDHVHGHNGHHGHGHGMHHNEENGAGVEDHDDDAGDEEGLDEAEMHSDGGGNPGDAPPALAIRTQGSTQLTLSYQGEVYVFDAVPPEKVQAVLLLLGGREIPPGMSGGNVSSHHHHKGMPELPSRMNMPQRLASLTRFREKRKERCYDKKIRYTVRKEVAQRMQRKKGQFASSRPTQEEGSPVSNWDGTQASGQPLGPGVQPEVSCVHCGIGERSTPMMRRGPAGPRTLCNACGLMWANKGVLRDLSKNLPMTAGGQQQLMLHPQQDTDLSAATAGPSGGLAA	356
860	317	Pp3c14_24090V3	Physcomitrella patens	Bryophyta	12	Pp3c14_24090V3.4.p	MRPEEVDVGGMSDVDHLVHGQSLQLHHNIHQHSLDHALGHAQHGMHEMHVHGHGHGEADVQGRVDQRVQRHLEGDHVHGHNGHHGHGHGMHHNEENGAGVEDHDDDAGDEEGLDEAEMHSDGGGNPGDAPPALAIRTQGSTQLTLSYQGEVYVFDAVPPEKVQAVLLLLGGREIPPGMSGGNVSSHHHHKGMPELPSRMNMPQRLASLTRFREKRKERCYDKKIRYTVRKEVAQRMQRKKGQFASSRPTQEEGSPVSNWDGTQASGQPLGPGVQPEVSCVHCGIGERSTPMMRRGPAGPRTLCNACGLMWANKGVLRDLSKNLPMTAGGQQQLMLHPQQDTDLSAATAGPSGGLAA	356
861	317	Pp3c14_24090V3	Physcomitrella patens	Bryophyta	12	Pp3c14_24090V3.5.p	MRPEEVDVGGMSDVDHLVHGQSLQLHHNIHQHSLDHALGHAQHGMHEMHVHGHGHGEADVQGRVDQRVQRHLEGDHVHGHNGHHGHGHGMHHNEENGAGVEDHDDDAGDEEGLDEAEMHSDGGGNPGDAPPALAIRTQGSTQLTLSYQGEVYVFDAVPPEKVQAVLLLLGGREIPPGMSGGNVSSHHHHKGMPELPSRMNMPQRLASLTRFREKRKERCYDKKIRYTVRKEVAQRMQRKKGQFASSRPTQEEGSPVSNWDGTQASGQPLGPGVQPEVSCVHCGIGERSTPMMRRGPAGPRTLCNACGLMWANKGVLRDLSKNLPMTAGGQQQLMLHPQQDTDLSAATAGPSGGLAA	356
862	317	Pp3c14_24090V3	Physcomitrella patens	Bryophyta	12	Pp3c14_24090V3.6.p	MRPEEVDVGGMSDVDHLVHGQSLQLHHNIHQHSLDHALGHAQHGMHEMHVHGHGHGEADVQGRVDQRVQRHLEGDHVHGHNGHHGHGHGMHHNEENGAGVEDHDDDAGDEEGLDEAEMHSDGGGNPGDAPPALAIRTQGSTQLTLSYQGEVYVFDAVPPEKVQAVLLLLGGREIPPGMSGGNVSSHHHHKGMPELPSRMNMPQRLASLTRFREKRKERCYDKKIRYTVRKEVAQRMQRKKGQFASSRPTQEEGSPVSNWDGTQASGQPLGPGVQPEVSCVHCGIGERSTPMMRRGPAGPRTLCNACGLMWANKGVLRDLSKNLPMTAGGQQQLMLHPQQIFLQQQQDQVGGLQHSLENVSQVADVQMGIQQREVDEQKSMASMVAVGGGPVVAAG	395
863	317	Pp3c14_24090V3	Physcomitrella patens	Bryophyta	12	Pp3c14_24090V3.7.p	MRPEEVDVGGMSDVDHLVHGQSLQLHHNIHQHSLDHALGHAQHGMHEMHVHGHGHGEADVQGRVDQRVQRHLEGDHVHGHNGHHGHGHGMHHNEENGAGVEDHDDDAGDEEGLDEAEMHSDGGGNPGDAPPALAIRTQGSTQLTLSYQGEVYVFDAVPPEKVQAVLLLLGGREIPPGMSGGNVSSHHHHKGMPELPSRMNMPQRLASLTRFREKRKERCYDKKIRYTVRKEVAQRMQRKKGQFASSRPTQEEGSPVSNWDGTQASGQPLGPGVQPEVSCVHCGIGERSTPMMRRGPAGPRTLCNACGLMWANKGVLRDLSKNLPMTAGGQQQLMLHPQQIFLQQQQDQVGGLQHSLENVSQVADVQMGIQQREVDEQKSMASMVAVGGGPVVAAG	395
864	317	Pp3c14_24090V3	Physcomitrella patens	Bryophyta	12	Pp3c14_24090V3.8.p	MRPEEVDVGGMSDVDHLVHGQSLQLHHNIHQHSLDHALGHAQHGMHEMHVHGHGHGEADVQGRVDQRVQRHLEGDHVHGHNGHHGHGHGMHHNEENGAGVEDHDDDAGDEEGLDEAEMHSDGGGNPGDAPPALAIRTQGSTQLTLSYQGEVYVFDAVPPEKVQAVLLLLGGREIPPGMSGGNVSSHHHHKGMPELPSRMNMPQRLASLTRFREKRKERCYDKKIRYTVRKEVAQRMQRKKGQFASSRPTQEEGSPVSNWDGTQASGQPLGPGVQPEVSCVHCGIGERSTPMMRRGPAGPRTLCNACGLMWANKGVLRDLSKNLPMTAGGQQQLMLHPQQIFLQQQQDQVGGLQHSLENVSQVADVQMGIQQREVDEQKSMASMVAVGGGPVVAAG	395
865	317	Pp3c14_24090V3	Physcomitrella patens	Bryophyta	12	Pp3c14_24090V3.9.p	MRPEEVDVGGMSDVDHLVHGQSLQLHHNIHQHSLDHALGHAQHGMHEMHVHGHGHGEADVQGRVDQRVQRHLEGDHVHGHNGHHGHGHGMHHNEENGAGVEDHDDDAGDEEGLDEAEMHSDGGGNPGDAPPALAIRTQGSTQLTLSYQGEVYVFDAVPPEKVQAVLLLLGGREIPPGMSGGNVSSHHHHKGMPELPSRMNMPQRLASLTRFREKRKERCYDKKIRYTVRKEVAQRMQRKKGQFASSRPTQEEGSPVSNWDGTQASGQPLGPGVQPEVSCVHCGIGERSTPMMRRGPAGPRTLCNACGLMWANKGVLRDLSKNLPMTAGGQQQLMLHPQQIFLQQQQDQVGGLQHSLENVSQVADVQMGIQQREVDEQKSMASMVAVGGGPVVAAG	395
866	318	Pp3c17_23200V3	Physcomitrella patens	Bryophyta	10	Pp3c17_23200V3.1.p	MRTEEVDVGGMSNADHLVHAQSLQLHHNIHQHSLNHALGHAQHGMHEMHVHGHGHGEADGQGRVDQRVQGHLEGDHVHGHHGHGMHRGEENAAGVEEHDDDAGDEEGLDEADMHSDGGGGNPGDPPVALAARTQGSTQLTLSYQGEVYVFDTVPPEKVQAVLLLLGGREIPPGMSGGNVSSHHHHKGMPELPTRMNMPQRLASLTRFREKRKERCYDKKIRYTVRKEVAQRMHRKKGQFASSRPTQEEGAPAANWDGTQASGQLLGPGGVQPEVMCVHCGIGERSTPMMRRGPAGPRTLCNACGLMWANKGVLRDLSKNLPLAAGGQQQLMLHPPQGTDHSGATAAPDSGLAA	353
867	318	Pp3c17_23200V3	Physcomitrella patens	Bryophyta	10	Pp3c17_23200V3.10.p	MRTEEVDVGGMSNADHLVHAQSLQLHHNIHQHSLNHALGHAQHGMHEMHVHGHGHGEADGQGRVDQRVQGHLEGDHVHGHHGHGMHRGEENAAGVEEHDDDAGDEEGLDEADMHSDGGGGNPGDPPVALAARTQGSTQLTLSYQGEVYVFDTVPPEKVQAVLLLLGGREIPPGMSGGNVSSHHHHKGMPELPTRMNMPQRLASLTRFREKRKERCYDKKIRYTVRKEVAQRMHRKKGQFASSRPTQEEGAPAANWDGTQASGQLLGPGGVQPEVMCVHCGIGERSTPMMRRGPAGPRTLCNACGLMWANKGVLRDLSKNLPLAAGGQQQLMLHPPQIILEQQQHQIAGLQHSVENVSRVVDVQMGSLQRGVDDQKNMASMVAVGGGPVVAAG	392
868	318	Pp3c17_23200V3	Physcomitrella patens	Bryophyta	10	Pp3c17_23200V3.2.p	MRTEEVDVGGMSNADHLVHAQSLQLHHNIHQHSLNHALGHAQHGMHEMHVHGHGHGEADGQGRVDQRVQGHLEGDHVHGHHGHGMHRGEENAAGVEEHDDDAGDEEGLDEADMHSDGGGGNPGDPPVALAARTQGSTQLTLSYQGEVYVFDTVPPEKVQAVLLLLGGREIPPGMSGGNVSSHHHHKGMPELPTRMNMPQRLASLTRFREKRKERCYDKKIRYTVRKEVAQRMHRKKGQFASSRPTQEEGAPAANWDGTQASGQLLGPGGVQPEVMCVHCGIGERSTPMMRRGPAGPRTLCNACGLMWANKGVLRDLSKNLPLAAGGQQQLMLHPPQGTDHSGATAAPDSGLAA	353
869	318	Pp3c17_23200V3	Physcomitrella patens	Bryophyta	10	Pp3c17_23200V3.3.p	MRTEEVDVGGMSNADHLVHAQSLQLHHNIHQHSLNHALGHAQHGMHEMHVHGHGHGEADGQGRVDQRVQGHLEGDHVHGHHGHGMHRGEENAAGVEEHDDDAGDEEGLDEADMHSDGGGGNPGDPPVALAARTQGSTQLTLSYQGEVYVFDTVPPEKVQAVLLLLGGREIPPGMSGGNVSSHHHHKGMPELPTRMNMPQRLASLTRFREKRKERCYDKKIRYTVRKEVAQRMHRKKGQFASSRPTQEEGAPAANWDGTQASGQLLGPGGVQPEVMCVHCGIGERSTPMMRRGPAGPRTLCNACGLMWANKGVLRDLSKNLPLAAGGQQQLMLHPPQGTDHSGATAAPDSGLAA	353
870	318	Pp3c17_23200V3	Physcomitrella patens	Bryophyta	10	Pp3c17_23200V3.4.p	MRTEEVDVGGMSNADHLVHAQSLQLHHNIHQHSLNHALGHAQHGMHEMHVHGHGHGEADGQGRVDQRVQGHLEGDHVHGHHGHGMHRGEENAAGVEEHDDDAGDEEGLDEADMHSDGGGGNPGDPPVALAARTQGSTQLTLSYQGEVYVFDTVPPEKVQAVLLLLGGREIPPGMSGGNVSSHHHHKGMPELPTRMNMPQRLASLTRFREKRKERCYDKKIRYTVRKEVAQRMHRKKGQFASSRPTQEEGAPAANWDGTQASGQLLGPGGVQPEVMCVHCGIGERSTPMMRRGPAGPRTLCNACGLMWANKGVLRDLSKNLPLAAGGQQQLMLHPPQGTDHSGATAAPDSGLAA	353
871	318	Pp3c17_23200V3	Physcomitrella patens	Bryophyta	10	Pp3c17_23200V3.5.p	MRTEEVDVGGMSNADHLVHAQSLQLHHNIHQHSLNHALGHAQHGMHEMHVHGHGHGEADGQGRVDQRVQGHLEGDHVHGHHGHGMHRGEENAAGVEEHDDDAGDEEGLDEADMHSDGGGGNPGDPPVALAARTQGSTQLTLSYQGEVYVFDTVPPEKVQAVLLLLGGREIPPGMSGGNVSSHHHHKGMPELPTRMNMPQRLASLTRFREKRKERCYDKKIRYTVRKEVAQRMHRKKGQFASSRPTQEEGAPAANWDGTQASGQLLGPGGVQPEVMCVHCGIGERSTPMMRRGPAGPRTLCNACGLMWANKGVLRDLSKNLPLAAGGQQQLMLHPPQIILEQQQHQIAGLQHSVENVSRVVVKL	363
872	318	Pp3c17_23200V3	Physcomitrella patens	Bryophyta	10	Pp3c17_23200V3.6.p	MRTEEVDVGGMSNADHLVHAQSLQLHHNIHQHSLNHALGHAQHGMHEMHVHGHGHGEADGQGRVDQRVQGHLEGDHVHGHHGHGMHRGEENAAGVEEHDDDAGDEEGLDEADMHSDGGGGNPGDPPVALAARTQGSTQLTLSYQGEVYVFDTVPPEKVQAVLLLLGGREIPPGMSGGNVSSHHHHKGMPELPTRMNMPQRLASLTRFREKRKERCYDKKIRYTVRKEVAQRMHRKKGQFASSRPTQEEGAPAANWDGTQASGQLLGPGGVQPEVMCVHCGIGERSTPMMRRGPAGPRTLCNACGLMWANKGVLRDLSKNLPLAAGGQQQLMLHPPQIILEQQQHQIAGLQHSVENVSRVVDVQMGSLQRGVDDQKNMASMVAVGGGPVVAAG	392
873	318	Pp3c17_23200V3	Physcomitrella patens	Bryophyta	10	Pp3c17_23200V3.7.p	MRTEEVDVGGMSNADHLVHAQSLQLHHNIHQHSLNHALGHAQHGMHEMHVHGHGHGEADGQGRVDQRVQGHLEGDHVHGHHGHGMHRGEENAAGVEEHDDDAGDEEGLDEADMHSDGGGGNPGDPPVALAARTQGSTQLTLSYQGEVYVFDTVPPEKVQAVLLLLGGREIPPGMSGGNVSSHHHHKGMPELPTRMNMPQRLASLTRFREKRKERCYDKKIRYTVRKEVAQRMHRKKGQFASSRPTQEEGAPAANWDGTQASGQLLGPGGVQPEVMCVHCGIGERSTPMMRRGPAGPRTLCNACGLMWANKGVLRDLSKNLPLAAGGQQQLMLHPPQIILEQQQHQIAGLQHSVENVSRVVDVQMGSLQRGVDDQKNMASMVAVGGGPVVAAG	392
874	318	Pp3c17_23200V3	Physcomitrella patens	Bryophyta	10	Pp3c17_23200V3.8.p	MRTEEVDVGGMSNADHLVHAQSLQLHHNIHQHSLNHALGHAQHGMHEMHVHGHGHGEADGQGRVDQRVQGHLEGDHVHGHHGHGMHRGEENAAGVEEHDDDAGDEEGLDEADMHSDGGGGNPGDPPVALAARTQGSTQLTLSYQGEVYVFDTVPPEKVQAVLLLLGGREIPPGMSGGNVSSHHHHKGMPELPTRMNMPQRLASLTRFREKRKERCYDKKIRYTVRKEVAQRMHRKKGQFASSRPTQEEGAPAANWDGTQASGQLLGPGGVQPEVMCVHCGIGERSTPMMRRGPAGPRTLCNACGLMWANKGVLRDLSKNLPLAAGGQQQLMLHPPQGTDHSGATAAPDSGLAA	353
875	318	Pp3c17_23200V3	Physcomitrella patens	Bryophyta	10	Pp3c17_23200V3.9.p	MRTEEVDVGGMSNADHLVHAQSLQLHHNIHQHSLNHALGHAQHGMHEMHVHGHGHGEADGQGRVDQRVQGHLEGDHVHGHHGHGMHRGEENAAGVEEHDDDAGDEEGLDEADMHSDGGGGNPGDPPVALAARTQGSTQLTLSYQGEVYVFDTVPPEKVQAVLLLLGGREIPPGMSGGNVSSHHHHKGMPELPTRMNMPQRLASLTRFREKRKERCYDKKIRYTVRKEVAQRMHRKKGQFASSRPTQEEGAPAANWDGTQASGQLLGPGGVQPEVMCVHCGIGERSTPMMRRGPAGPRTLCNACGLMWANKGVLRDLSKNLPLAAGGQQQLMLHPPQIILEQQQHQIAGLQHSVENVSRVVDVQMGSLQRGVDDQKNMASMVAVGGGPVVAAG	392
876	319	Pp3c18_14800V3	Physcomitrella patens	Bryophyta	2	Pp3c18_14800V3.1.p	MVGVQADTSPSAGGLCVRVTPRKMEEPGYCNLSLAVDCTLSLGSTTSRIDIPARLSRAGSPDQDHPWPLTVLSERVERDRSEQDMSWGGSSNRSDPDISPEYFPQVSERGRITDFGRKDFKAWPRSSSQSYKDEANASKSLFSTLEDQAYSNRSSRQPWLPNYFASRVTVEAKAASRIEQEGDGTARVCAHCGTSKTPLWRNGPGGPKSLCNACGIRFKKAGRRSAASGCSESQTSPPVTTKVGRRRPANDDQQYWMFPPEVKSRKRSRGPLVRTSDSLLSGSCMTWQSSLFATSPKSTLQQDFRASPVSRSQVKELNLQMGSFSSDEEEGAVLLMALSCGMVNA	345
877	319	Pp3c18_14800V3	Physcomitrella patens	Bryophyta	2	Pp3c18_14800V3.2.p	MVGVQADTSPSAGGLCVRVTPRKMEEPGYCNLSLAVDCTLSLGSTTSRIDIPARLSRAGSPDQDHPWPLTVLSERVERDRSEQDMSWGGSSNRSDPDISPEYFPQVSERGRITDFGRKDFKAWPRSSSQSYKDEANASKSLFSTLEDQAYSNRSSRQPWLPNYFASRVTVEAKAASRIEQEGDGTARVCAHCGTSKTPLWRNGPGGPKSLCNACGIRFKKAGRRSAASGCSESQTSPPVTTKVGRRRPANDDQQYWMFPPEVKSRKRSRGPLVRTSDSLLSGSCMTWQSSLFATSPKSTLQQDFRASPVSRSQVKELNLQMGSFSSDEEEGAVLLMALSCGMVNA	345
878	320	Pp3c1_40750V3	Physcomitrella patens	Bryophyta	5	Pp3c1_40750V3.1.p	MREMHVHGHGESEGHGQARGDQQVQDHLEVDQVHNHHGHHGHGMHNKEENGVEVEEHDDDAGDEEGLDEADMHSDGGGNPGDGPTPLAVRTQGSTQLTLSYQGEVYVFDTVPPKKVQAVLLLLGGREIPPGMSGVNMFSHHHKGLTELPARMNMPQRLASLTRFREKRKERCYDKKIRYTVRKEVAQRMQRKKGQFASSRPTQEEGAPVANWDGTLAPGQTVAPGVHPEVTCVHCGIGERSTPMMRRGPAGPRTLCNACGLMWANKGVLRDLSKNLSITAGGQQQLMLHPQQILQQQQHQVAGLQGSVDNAPQGVDVQGSQQREGDVQKDMASIVTADGGPVLAAG	346
879	320	Pp3c1_40750V3	Physcomitrella patens	Bryophyta	5	Pp3c1_40750V3.2.p	MPSEGVDVGGMSDGDHLVHAQSLQLHHNLHPQSLSHGLGHAQHAMREMHVHGHGESEGHGQARGDQQVQDHLEVDQVHNHHGHHGHGMHNKEENGVEVEEHDDDAGDEEGLDEADMHSDGGGNPGDGPTPLAVRTQGSTQLTLSYQGEVYVFDTVPPKKVQAVLLLLGGREIPPGMSGVNMFSHHHKGLTELPARMNMPQRLASLTRFREKRKERCYDKKIRYTVRKEVAQRMQRKKGQFASSRPTQEEGAPVANWDGTLAPGQTVAPGVHPEVTCVHCGIGERSTPMMRRGPAGPRTLCNACGLMWANKGVLRDLSKNLSITAGGQQQLMLHPQQILQQQQHQVAGLQGSVDNAPQGVDVQGSQQREGDVQKDMASIVTADGGPVLAAG	390
880	320	Pp3c1_40750V3	Physcomitrella patens	Bryophyta	5	Pp3c1_40750V3.3.p	MPSEGVDVGGMSDGDHLVHAQSLQLHHNLHPQSLSHGLGHAQHAMREMHVHGHGESEGHGQARGDQQVQDHLEVDQVHNHHGHHGHGMHNKEENGVEVEEHDDDAGDEEGLDEADMHSDGGGNPGDGPTPLAVRTQGSTQLTLSYQGEVYVFDTVPPKKVQAVLLLLGGREIPPGMSGVNMFSHHHKGLTELPARMNMPQRLASLTRFREKRKERCYDKKIRYTVRKEVAQRMQRKKGQFASSRPTQEEGAPVANWDGTLAPGQTVAPGVHPEVTCVHCGIGERSTPMMRRGPAGPRTLCNACGLMWANKGVLRDLSKNLSITAGGQQQLMLHPQQILQQQQHQVAGLQGSVDNAPQGVDVQGSQQREGDVQKDMASIVTADGGPVLAAG	390
881	320	Pp3c1_40750V3	Physcomitrella patens	Bryophyta	5	Pp3c1_40750V3.4.p	MPSEGVDVGGMSDGDHLVHAQSLQLHHNLHPQSLSHGLGHAQHAMREMHVHGHGESEGHGQARGDQQVQDHLEVDQVHNHHGHHGHGMHNKEENGVEVEEHDDDAGDEEGLDEADMHSDGGGNPGDGPTPLAVRTQGSTQLTLSYQGEVYVFDTVPPKKVQAVLLLLGGREIPPGMSGVNMFSHHHKGLTELPARMNMPQRLASLTRFREKRKERCYDKKIRYTVRKEVAQRMQRKKGQFASSRPTQEEGAPVANWDGTLAPGQTVAPGVHPEVTCVHCGIGERSTPMMRRGPAGPRTLCNACGLMWANKGVLRDLSKNLSITAGGQQQLMLHPQQILQQQQHQVAGLQGSVDNAPQGVDVQGSQQREGDVQKDMASIVTADGGPVLAAG	390
882	320	Pp3c1_40750V3	Physcomitrella patens	Bryophyta	5	Pp3c1_40750V3.9.p	MPSEGVDVGGMSDGDHLVHAQSLQLHHNLHPQSLSHGLGHAQHAMREMHVHGHGESEGHGQARGDQQVQDHLEVDQVHNHHGHHGHGMHNKEENGVEVEEHDDDAGDEEGLDEADMHSDGGGNPGDGPTPLAVRTQGSTQLTLSYQGEVYVFDTVPPKKVQAVLLLLGGREIPPGMSGVNMFSHHHKGLTELPARMNMPQRLASLTRFREKRKERCYDKKIRYTVRKEVAQRMQRKKGQFASSRPTQEEGAPVANWDGTLAPGQTVAPGVHPEVTCVHCGIGERSTPMMRRGPAGPRTLCNACGLMWANKGVLRDLSKNLSITAGGQQQLMLHPQQILQQQQHQVAGLQGSVDNAPQGVDVQGSQQREGDVQKDMASIVTADGGPVLAAG	390
883	321	Pp3c20_22630V3	Physcomitrella patens	Bryophyta	2	Pp3c20_22630V3.1.p	MVSPYMVAGPFGSYGLPEIDKPSIPEVFHIDDLLDFSCDDIGGPILGGHLPLSGVTTESSMIGGETSISSSPIEAKNETLEPALEDIEVKTDLCVPCDDLADLEWLSSFVEDSFTVVNTPEVFSTYGGFPSALGNGDRTPTMKLSDSYQPYQKLSPTSVLETSATSSELTSPDYRDVCVPGRARSKRSRTGAKIWTSRILSTSSSVNSLESMGADSYAMSYNPIVSSSDGCGDSTVDVVEQDDEDSQGSKRYKVTNDGHSQSESKDNISANFHSNASKGRKKNQDNSQPWRCMHCQTQRTPQWRTGPMGPKTLCNACGVRYKSGRLLPEYRPAGSPTYVASKHSHSHKKVLEMRRERELRIQQTGGHGVQQQQSMHGATPLREKTNNQKVAGAKSSSGE…	477
884	321	Pp3c20_22630V3	Physcomitrella patens	Bryophyta	2	Pp3c20_22630V3.2.p	MVSPYMVAGPFGSYGLPEIDKPSIPEVFHIDDLLDFSCDDIGGPILGGHLPLSGVTTESSMIGGETSISSSPIEAKNETLEPALEDIEVKTDLCVPCDDLADLEWLSSFVEDSFTVVNTPEVFSTYGGFPSALGNGDRTPTMKLSDSYQPYQKLSPTSVLETSATSSELTSPDYRDVCVPGRARSKRSRTGAKIWTSRILSTSSSVNSLESMGADSYAMSYNPIVSSSDGCGDSTVDVVEQDDEDSQGSKRYKVTNDGHSQSESKDNISANFHSNASKGRKKNQDNSQPWRCMHCQTQRTPQWRTGPMGPKTLCNACGVRYKSGRLLPEYRPAGSPTYVASKHSHSHKKVLEMRRERELRIQQTGGHGVQQQQSMHGATPLREKTNNQKVAGAKSSSGE…	477
885	322	Pp3c20_22670V3	Physcomitrella patens	Bryophyta	2	Pp3c20_22670V3.1.p	MVAPYVLAGSYGILLPEVDKPALPEVFHIDDLLDFSCEEIGGPIVGGEMQLSGVTDESSANGSETSISSSVEVKSELVDTSLGGMEVKTDLCVPCDDLADLEWLSSFVEDSFTVVDPPEVFSAYDGFCSQVSNTERTQIAKICNDYKPYQKSSPISVLETSATSSELTGSDYLDVSVPGRARSKRSRTGAKVWTSRILPTSSSVNSLESMGADSYAMSYSPIMSDDGSGDSTVGGIEQDDEDSQGSKRCKLKNDGNGPNESKNNVTVNVHSNASKGRKKNQDNSQPWRCMHCQTQRTPQWRTGPMGPKTLCNACGVRYKSGRLLPEYRPAGSPTYVASKHSHSHKKVLEMRRERELRIQQTGGHGVQQQQSMHGATPLRGKTNNQKVAGAKSSSGEHVK…	474
886	322	Pp3c20_22670V3	Physcomitrella patens	Bryophyta	2	Pp3c20_22670V3.2.p	MVAPYVLAGSYGILLPEVDKPALPEVFHIDDLLDFSCEEIGGPIVGGEMQLSGVTDESSANGSETSISSSVEVKSELVDTSLGGMEVKTDLCVPCDDLADLEWLSSFVEDSFTVVDPPEVFSAYDGFCSQVSNTERTQIAKICNDYKPYQKSSPISVLETSATSSELTGSDYLDVSVPGRARSKRSRTGAKVWTSRILPTSSSVNSLESMGADSYAMSYSPIMSDDGSGDSTVGGIEQDDEDSQGSKRCKLKNDGNGPNESKNNVTVNVHSNASKGRKKNQDNSQPWRCMHCQTQRTPQWRTGPMGPKTLCNACGVRYKSGRLLPEYRPAGSPTYVASKHSHSHKKVLEMRRERELRIQQTGGHGVQQQQSMHGATPLRGKTNNQKVAGAKSSSGEHVK…	474
887	323	Pp3c20_8930V3	Physcomitrella patens	Bryophyta	2	Pp3c20_8930V3.1.p	MGKQGPCSHCGIATTPLCPNGPPDKEVLCNACGSRWRTKGTLPNHTPMHSGGSEGWASPEVSALGHGNSCSSEYRSSKRKEPSGGHLQLGPIRKFAGNDSTSASSLSSYISDSDEDANGLSSPVRSDTAVDSSPPWEGRVPCRKRSSMPRACTSVDKLIRQFQDLVYEDSPVRSSLTSESEKGDIEVQAMLKRYVINADLQIKRLDKAKLKGCLSPLCLTIPRFAGIVDQNRGIDNYLSLIGVQQQKIYQSLRFWTRGALMITGARLSLLWIQWPASY	278
888	323	Pp3c20_8930V3	Physcomitrella patens	Bryophyta	2	Pp3c20_8930V3.2.p	MGKQGPCSHCGIATTPLCPNGPPDKEVLCNACGSRWRTKGTLPNHTPMHSGGSEGWASPEVSALGHGNSCSSEYRSSKRKEPSGGHLQLGPIRKFAGNDSTSASSLSSYISDSDEDANGLSSPVRSDTAVDSSPPWEGRVPCRKRSSMPRACTSVDKLIRQFQDLVYEDSPVRSSLTSESEKGDIEVQAMLKRYVINADLQIKRLDKAKLKGCLSPLCLTIPRFAGIVDQNRGIDNYLSLIGVQQQKIYQSLRFWTRGALMITGARLSLLWIQWPASY	278
889	324	Pp3c21_15110V3	Physcomitrella patens	Bryophyta	2	Pp3c21_15110V3.1.p	MVGVQGAGSPRARGPCGSDSPAETEDPSYCNLSLAVDCTLSLGSIASRTDIPSLLSRAGSPEQDLAWSLSVRSEVVERDRSDQDMSWGGSSNHSDHDVSPEYYPQVSERGGRLTSGGRKSFKAWPRSSAISYKNDVNTSKALYSMVEDQTCGNRSIRQPWLPDYLASSAAVEAKPASRLEQDGDGCARVCAHCGTSKTPLWRNGPGGPKSLCNACGIRFKKAGRRSAANGSSESQTPHPGVTKVAKRKSANDDQHYWVFPPEAKSRKRSRGSLLRTSESLLSESCMTWQSPLFASSPKSTLHRDFRASPVVRIQDKELNMHVGSFSSDEEEGAVLLMALSCGMVNA	346
890	324	Pp3c21_15110V3	Physcomitrella patens	Bryophyta	2	Pp3c21_15110V3.2.p	MVGVQGAGSPRARGPCGSDSPAETEDPSYCNLSLAVDCTLSLGSIASRTDIPSLLSRAGSPEQDLAWSLSVRSEVVERDRSDQDMSWGGSSNHSDHDVSPEYYPQVSERGGRLTSGGRKSFKAWPRSSAISYKNDVNTSKALYSMVEDQTCGNRSIRQPWLPDYLASSAAVEAKPASRLEQDGDGCARVCAHCGTSKTPLWRNGPGGPKSLCNACGIRFKKAGRRSAANGSSESQTPHPGVTKVAKRKSANDDQHYWVFPPEAKSRKRSRGSLLRTSESLLSESCMTWQSPLFASSPKSTLHRDFRASPVVRIQDKELNMHVGSFSSDEEEGAVLLMALSCGMVNA	346
891	325	Pp3c22_11040V3	Physcomitrella patens	Bryophyta	2	Pp3c22_11040V3.1.p	MEEPSYCNLSLAMNCTLSLGSTTSRTDIPARLSRAGSPNQNLAWSISVHSDREVPSLDKSDQDVSWGGSSDPDGSPEYYPKISERQGRFSDGGRKSFKTWTKSSSRSYKDGVEISQALFGMVRNSSYSNRSSPQPWVPNNLPHSAVAEGNTAASKVERCMQEADRHVHVCAHCGTSKTPLWRNGPGGPKSLCNACGIRFKKAGRRSAANGNPEEPGSLPAAPNFAKRKQAAVSRDPHGWVLSPDAKPRKRSRGPLLRAPDNLMFDSCVPWQPCRLVGSPKRSPGSRLASDHENKLNMQFGSYSSDEEEGAVLLMALSCGVVDA	323
892	325	Pp3c22_11040V3	Physcomitrella patens	Bryophyta	2	Pp3c22_11040V3.2.p	MEEPSYCNLSLAMNCTLSLGSTTSRTDIPARLSRAGSPNQNLAWSISVHSDREVPSLDKSDQDVSWGGSSDPDGSPEYYPKISERQGRFSDGGRKSFKTWTKSSSRSYKDGVEISQALFGMVRNSSYSNRSSPQPWVPNNLPHSAVAEGNTAASKVERCMQEADRHVHVCAHCGTSKTPLWRNGPGGPKSLCNACGIRFKKAGRRSAANGNPEEPGSLPAAPNFAKRKQAAVSRDPHGWVLSPDAKPRKRSRGPLLRAPDNLMFDSCVPWQPCRLVGSPKRSPGSRLASDHENKLNMQFGSYSSDEEEGAVLLMALSCGVVDA	323
893	326	Pp3c22_11080V3	Physcomitrella patens	Bryophyta	2	Pp3c22_11080V3.1.p	MLQESLGNFELHGSLQPIWVRECSAHADVREDALLDLNSIPNLLKPPSLTAAVGLTKAAASFTGGGSCDSESSSVGMDESICGDPSLAVDCTLSLGSSATQRMDIPARLSRAGSPAQDLVWSLSARSEPADALTRHTCEQDVSEQGVSWDVSSSRSDPDATPEYQPQMAVSDRTASGEDTVHRSGSKTWAKPCVPTNDRDEVNTSKGHLSMIDGSAYDSRPGRQSWLPNFLSSTGLASEVKATSRFERCMQPEGINFVRVCAHCGTSKTPLWRNGPQGPKSLCNACGIRFKKAGRRSAANGSSELQDTPLTSVTAVKVENPKAVDADVDHQQCWECSPEVKPRKRSRGSFLHQRASESSLSGGSCMTWQSCLLTSSPKNVDSRASPIVGSREKKLVFRK…	422
894	326	Pp3c22_11080V3	Physcomitrella patens	Bryophyta	2	Pp3c22_11080V3.2.p	MLQESLGNFELHGSLQPIWVRECSAHADVREDALLDLNSIPNLLKPPSLTAAVGLTKAAASFTGGGSCDSESSSVGMDESICGDPSLAVDCTLSLGSSATQRMDIPARLSRAGSPAQDLVWSLSARSEPADALTRHTCEQDVSEQGVSWDVSSSRSDPDATPEYQPQMAVSDRTASGEDTVHRSGSKTWAKPCVPTNDRDEVNTSKGHLSMIDGSAYDSRPGRQSWLPNFLSSTGLASEVKATSRFERCMQPEGINFVRVCAHCGTSKTPLWRNGPQGPKSLCNACGIRFKKAGRRSAANGSSELQDTPLTSVTAVKVENPKAVDADVDHQQCWECSPEVKPRKRSRGSFLHQRASESSLSGGSCMTWQSCLLTSSPKNVDSRASPIVGSREKKLVFRK…	422
895	327	Pp3c24_13550V3	Physcomitrella patens	Bryophyta	4	Pp3c24_13550V3.1.p	MGKQGPCGHCGIATTPLWRNGPPEKPVLCNACGSRWRTKGTLSNYMPMHSGGFGGSAIPEGSALVRGRRNSKKLFSEPRSHKRKEPCEGHRETRAPLRLQKRSLKAAGNDSISTSSLSSNVSGLDDAANITSSNTHLDVAVSSPFWEGHIPTRRRTSTSRVCTSVDRLSQQFQQVVCDVPTTSSTMMHDFADDLLVDSKPSTMADEIGLGSVFIRQTTLGVDKTESRSHSVEDPYHTRVQNNGAPLQQLPNGTERLTSVRGKEKAKEYKKVDSGHLKATNTLLENYPYNKRDVLQSCQSPLAFLELKDILNFDTFTGLLTEQEQGQLMRFLSSVDVPEASESLKEMFTSAEFEGSLNNFQHLLEEGMFEVSMLGVNSRILQHFQQLLIQTDLTSSGWME…	588
896	327	Pp3c24_13550V3	Physcomitrella patens	Bryophyta	4	Pp3c24_13550V3.2.p	MGKQGPCGHCGIATTPLWRNGPPEKPVLCNACGSRWRTKGTLSNYMPMHSGGFGGSAIPEGSALVRGRRNSKKLFSEPRSHKRKEPCEGHRETRAPLRLQKRSLKAAGNDSISTSSLSSNVSGLDDAANITSSNTHLDVAVSSPFWEGHIPTRRRTSTSRVCTSVDRLSQQFQQVVCDVPTTSSTMMHDFADDLLVDSKPSTMADEIGLGSVFIRQTTLGVDKTESRSHSVEDPYHTRVQNNGAPLQQLPNGTERLTSVRGKEKAKEYKKVDSGHLKATNTLLENYPYNKRDVLQSCQSPLAFLELKDILNFDTFTGLLTEQEQGQLMRFLSSVDVPEASESLKEMFTSAEFEGSLNNFQHLLEEGMFEVSMLGVNSRILQHFQQLLIQTDLTSSGWME…	588
897	327	Pp3c24_13550V3	Physcomitrella patens	Bryophyta	4	Pp3c24_13550V3.4.p	MGKQGPCGHCGIATTPLWRNGPPEKPVLCNACGSRWRTKGTLSNYMPMHSGGFGGSAIPEGSALVRGRRNSKKLFSEPRSHKRKEPCEGHRETRAPLRLQKRSLKAAGNDSISTSSLSSNVSGLDDAANITSSNTHLDVAVSSPFWEGHIPTRRRTSTSRVCTSVDRLSQQFQQVVCDVPTTSSTMMHDFADDLLVDSKPSTMADEIGLGSVFIRQTTLGVDKTESRSHSVEDPYHTRVQNNGAPLQQLPNGTERLTSVRGKEKAKEYKKVDSGHLKATNTLLENYPYNKRDVLQSCQSPLAFLELKDILNFDTFTGLLTEQEQGQLMRFLSSVDVPEASESLKEMFTSAEFEGSLNNFQHLLEEGMFEVSMLGVNSRILQHFQQLLIQTDLTSSGWME…	588
898	327	Pp3c24_13550V3	Physcomitrella patens	Bryophyta	4	Pp3c24_13550V3.5.p	MGKQGPCGHCGIATTPLWRNGPPEKPVLCNACGSRWRTKGTLSNYMPMHSGGFGGSAIPEGSALVRGRRNSKKLFSEPRSHKRKEPCEGHRETRAPLRLQKRSLKAAGNDSISTSSLSSNVSGLDDAANITSSNTHLDVAVSSPFWEGHIPTRRRTSTSRVCTSVDRLSQQFQQVVCDVPTTSSTMMHDFADDLLVDSKPSTMADEIGLGSVFIRQTTLGVDKTESRSHSVEDPYHTRVQNNGAPLQQLPNGTERLTSVRGKEKAKEYKKVDSGHLKATNTLLENYPYNKRDVLQSCQSPLAFLELKDILNFDTFTGLLTEQEQGQLMRFLSSVDVPEASESLKEMFTSAEFEGSLNNFQHLLEEGMFEVSMLGVNSRILQHFQQLLIQTDLTSSGWME…	588
899	328	Pp3c2_590V3	Physcomitrella patens	Bryophyta	2	Pp3c2_590V3.1.p	MSDAEPLVHPQSLQLHHSLHPHNLNHGLSHAQHAMHEMHVHGHGEADGHGHVRVDQRVQGHLEGDHAHGNHGHHGHGMHNNEENEAEVEDHDDDAADEEGLDEANMHSDGGGNPNDGPAPLTVRTQSSTQLTLSYQGEVYVFDAVPPEKVQAVLLLLGGREIPPGMSGVNISNNHHHHKGLTDLPARMNMPQRLASLTRFREKRKERCYDKKIRYTVRKEVAQRMQRKKGQFASSRPSQEEGAPVANWDGTQALGQPVGAGGVQPEVICVHCGIGERSTPMMRRGPAGPRTLCNACGLMWANKGVLRDLSKNLSIAPGVQQQLILQSQQIILQQLQHQVAGSQHSAENTSQVVDVQGSLQGEVDVQKNIAGIVAAGGGPVLAAG	384
900	328	Pp3c2_590V3	Physcomitrella patens	Bryophyta	2	Pp3c2_590V3.2.p	MSDAEPLVHPQSLQLHHSLHPHNLNHGLSHAQHAMHEMHVHGHGEADGHGHVRVDQRVQGHLEGDHAHGNHGHHGHGMHNNEENEAEVEDHDDDAADEEGLDEANMHSDGGGNPNDGPAPLTVRTQSSTQLTLSYQGEVYVFDAVPPEKVQAVLLLLGGREIPPGMSGVNISNNHHHHKGLTDLPARMNMPQRLASLTRFREKRKERCYDKKIRYTVRKEVAQRMQRKKGQFASSRPSQEEGAPVANWDGTQALGQPVGAGGVQPEVICVHCGIGERSTPMMRRGPAGPRTLCNACGLMWANKGVLRDLSKNLSIAPGVQQQLILQSQQIILQQLQHQVAGSQHSAENTSQVVDVQGSLQGEVDVQKNIAGIVAAGGGPVLAAG	384
901	329	Pp3c8_19750V3	Physcomitrella patens	Bryophyta	2	Pp3c8_19750V3.1.p	MGKQGPCGHCGIATTPLWRNGPPEKPVLCNACGSRWRTKGTLSNYMPMHSGGFGGAVSSEGTALKRGRRNNKKMFSGSCKRKEPSESHQETRAPLRSLTRSLKAAGDDSISTSSLSSNVSGLDDATIIPSLNAYVDVAASSPLWEGHIPTKRRTLTPRMCTSVDKLSQQFQQAVYDILPPSSTAMHGFSDDLLVDSKPSTMADEIGLGSVFIRQPTFAVDKSESRSSMEEELSQTRVQKHGGPLQQLLNGAERLPSMRGKEKAKEYKKVESGNLKANNTLLENYPYKKRDVLKSCQSPLVFLELKDILNFDTFTGLLTEQEQGELMRFLSSEDIAKASESLKEMFTSAEFEGSLNNFQQLLEEGMFESFMLGANLRIPQHFQQLLIQTDLISSGWMEQF…	584
902	329	Pp3c8_19750V3	Physcomitrella patens	Bryophyta	2	Pp3c8_19750V3.2.p	MGKQGPCGHCGIATTPLWRNGPPEKPVLCNACGSRWRTKGTLSNYMPMHSGGFGGAVSSEGTALKRGRRNNKKMFSGSCKRKEPSESHQETRAPLRSLTRSLKAAGDDSISTSSLSSNVSGLDDATIIPSLNAYVDVAASSPLWEGHIPTKRRTLTPRMCTSVDKLSQQFQQAVYDILPPSSTAMHGFSDDLLVDSKPSTMADEIGLGSVFIRQPTFAVDKSESRSSMEEELSQTRVQKHGGPLQQLLNGAERLPSMRGKEKAKEYKKVESGNLKANNTLLENYPYKKRDVLKSCQSPLVFLELKDILNFDTFTGLLTEQEQGELMRFLSSEDIAKASESLKEMFTSAEFEGSLNNFQQLLEEGMFESFMLGANLRIPQHFQQLLIQTDLISSGWMEQF…	584
