# Supplementary material for: Comparative analysis of amino acid sequence level in plant GATA transcription factors
Source: Sci Rep. 2024 Nov 30;14:29786. doi: 10.1038/s41598-024-81159-7 (PMC11608367; doi:10.1038/s41598-024-81159-7)
Supplement: Supplementary file 4 — Supplementary Table S4. [file 41598_2024_81159_MOESM4_ESM.xlsx]

## Sheet: Table S4
Table S4. List of 5,536 plant GATA domains
No.	Species	Group	GATA TF name	GATA domain sequences	Amino acid length	Domain Types	Number of domains	Start position	End position
1	Actinidia chinensis	Eudicots	Achn000061	CSHCETEVTPQWRIGPDGPNTLCNACGVRYKSGRL	35	Type IVb	1	204	238
2	Actinidia chinensis	Eudicots	Achn029831	CTHCGISSKSTPMMRRGPGGPRTLCNACGLFWANK	35	Type IVc	1	161	195
3	Actinidia chinensis	Eudicots	Achn041731	CQHCGVSETSTPAMRRGPAGPRTLCNACGLMWANKET	37	Type IVc	1	177	213
4	Actinidia chinensis	Eudicots	Achn050821	CLHCASEKTPQWRTGPMGPKTLCNACGVRFKSGRL	35	Type IVb	1	210	244
5	Actinidia chinensis	Eudicots	Achn075641	CSHCLVQKTPQWRAGPLGAKTLCNACGVRFKSGR	34	Type IVb	1	224	257
6	Actinidia chinensis	Eudicots	Achn087801	CQHCGVSETSTPAMRRGPAGPRTLCNACGLMWANKEM	37	Type IVc	1	250	286
7	Actinidia chinensis	Eudicots	Achn090761	CWHCLAEKTPQWRAGPMGPKTLCNACGVRYKSGRL	35	Type IVb	1	187	221
8	Actinidia chinensis	Eudicots	Achn103011	CADCGTTKTPLWRGGPAGPKSLCNACGIRSRKKRR	35	Type IVb	1	32	66
9	Actinidia chinensis	Eudicots	Achn141581	CYHCGVTSTPLWRNGPPEKPVLCNACGSRWRTKGT	35	Type IVb	1	7	41
10	Actinidia chinensis	Eudicots	Achn156151	CSDCNTTKTPLWRSGPRGPKSLCNACGIRQRKAR	34	Type IVb	1	81	114
11	Actinidia chinensis	Eudicots	Achn166151	CMHCEITKTPQWRAGPMGPKTLCNACGVRYKSGR	34	Type IVb	1	310	343
12	Actinidia chinensis	Eudicots	Achn168361	CSDCNTTKTPLWRSGPRGPKFC	22	Type IVp	1	144	165
13	Actinidia chinensis	Eudicots	Achn168691	CYHCLAEKTPQWRAGPMGPKTLCNACGVRYKSGRL	35	Type IVb	1	179	213
14	Actinidia chinensis	Eudicots	Achn175411	CADCKTTKTPLWRSGPVGPKSLCNACGIRYRKKR	34	Type IVb	1	63	96
15	Actinidia chinensis	Eudicots	Achn201441	CSHCLVQKTPQWRAGPLGAKTLCNACGVRFKSGRL	35	Type IVb	1	223	257
16	Actinidia chinensis	Eudicots	Achn202561	CMHCDITKTPQWRAGPMGPKTLCNACGVRYKSGR	34	Type IVb	1	253	286
17	Actinidia chinensis	Eudicots	Achn204501	CAHCGISSKSTPMMRRGPAGPRTLCNACGLKWANKGV	37	Type IVc	1	214	250
18	Actinidia chinensis	Eudicots	Achn214671	CYHCLAVKTPQWRAGPMGPKTLCNACGVRYKSGRL	35	Type IVb	1	181	215
19	Actinidia chinensis	Eudicots	Achn216441	CLHCASEKTPQWRTGPMGPKTLCNACGVRFKSGRL	35	Type IVb	1	220	254
20	Actinidia chinensis	Eudicots	Achn220811	CSHCLAQRTPQWRTGPMGPKTLCNACGVRYKSGRL	35	Type IVb	1	187	221
21	Actinidia chinensis	Eudicots	Achn222051	CTHCGISSKSTPMMRRGPGGPRTLCNACGLFWANK	35	Type IVc	1	165	199
22	Actinidia chinensis	Eudicots	Achn222061	CQHCGVSENSTPAMRRGPAGPRTLCNACGLMWANKGT	37	Type IVc	1	224	260
23	Actinidia chinensis	Eudicots	Achn225631	CTHCASEKTPQWRTGPLGPKTLCNACGVRFKSGRL	35	Type IVb	1	214	248
24	Actinidia chinensis	Eudicots	Achn226221	CRHCRISEKATPMMRRGPEGPRTLCNACGLMWANK	35	Type IVc	1	224	258
25	Actinidia chinensis	Eudicots	Achn232901	CSHCQVQKTPQWRAGPLGAKTLCNACGVRFKSGR	34	Type IVb	1	252	285
26	Actinidia chinensis	Eudicots	Achn235071	CSHCASEKTPQWRTGPLGPKTLCNACGVRFKSGRL	35	Type IVb	1	169	203
27	Actinidia chinensis	Eudicots	Achn238601	CADCGTTKTPLWRGGPAGPKSLCNACGIRSRKKRR	35	Type IVb	1	74	108
28	Actinidia chinensis	Eudicots	Achn260421	CADCKTTKTPLWRVGPAGPKSLCNACGIRYRKRR	34	Type IVb	1	34	67
29	Actinidia chinensis	Eudicots	Achn269641	AAGTPLWRNGPPEKPILCNACGSRWRTKGT	30	Type IVp	1	63	92
30	Actinidia chinensis	Eudicots	Achn269971	CSHCLVQKTPQWRTGPLGAKTLCNACGVRYQSGRL	35	Type IVb	1	275	309
31	Actinidia chinensis	Eudicots	Achn276611	CLHCATDKTPQWRTGPMGPKTLCNACGVRFKSGRL	35	Type IVb	1	208	242
32	Actinidia chinensis	Eudicots	Achn288481	CMHCEITKTPQWRAGPMGPKTLCNACGVRYKSGR	34	Type IVb	1	239	272
33	Actinidia chinensis	Eudicots	Achn288921	CQHCLAEKTPQWRAGPMGPKTLCNACGVRYKSGRL	35	Type IVb	1	193	227
34	Actinidia chinensis	Eudicots	Achn294851	CSHCQVQKTPQWRAGPLGAKTLCNACGVRYKSGR	34	Type IVb	1	218	251
35	Actinidia chinensis	Eudicots	Achn336101	CSDCKTTKTPLWRSGPQGPKSLCNACGIRQRKAR	34	Type IVb	1	24	57
36	Actinidia chinensis	Eudicots	Achn350421	CSHCLAQRTPQWRAGPMGPKTLCNACGVRYKSGRL	35	Type IVb	1	309	343
37	Actinidia chinensis	Eudicots	Achn355491	CLHCATDKTPQWRTGPMGPKTLCNACGVRYKSGRL	35	Type IVb	1	266	300
38	Actinidia chinensis	Eudicots	Achn364571	CMHCEITKTPQWRAGPMGPKTLCNACGVRYKSGR	34	Type IVb	1	258	291
39	Actinidia chinensis	Eudicots	Achn371091	CTHCSTSSKSTPMMRRGPDGPRTLCNACGLKWAN	34	Type IVc	1	258	291
4835	Actinidia chinensis	Eudicots	Achn304771	CADCKTTKTPLWRFGPDGPKESVC	24	Type IVp	2	8	31
4836	Actinidia chinensis	Eudicots	Achn304771	CADCKTTKTPLWRVGPDGPKVC	22	Type IVp	2	41	62
40	Aegilops tauschii	Monocots	EMT02781	WTEGPRTLCNACGLMWANKRR	21	Type IVp	1	288	308
41	Aegilops tauschii	Monocots	EMT02851	CTHCRVEGTPQWRTGPAGSGTLCNACGIRYKMG	33	Type IVb	1	342	374
42	Aegilops tauschii	Monocots	EMT09575	CTACNTTKTPLWRGGPSGPMSLCNACGIRYRKKRR	35	Type IVb	1	87	121
43	Aegilops tauschii	Monocots	EMT09679	CTHCQIDKTPQWRAGPLGPKTLCNACGVRYKSGR	34	Type IVb	1	227	260
44	Aegilops tauschii	Monocots	EMT10906	CQNCGTSEKMTPAMRRGPAGPRTLCNACGLMWANK	35	Type IVc	1	110	144
45	Aegilops tauschii	Monocots	EMT15131	CGHCGVTSTPLWRNGPPDKPVLCNACGSRWRIRGT	35	Type IVb	1	8	42
46	Aegilops tauschii	Monocots	EMT16558	CQNCGVNSRLTPAMRRGPAGPRTLCNACGLMWANKGT	37	Type IVc	1	163	199
47	Aegilops tauschii	Monocots	EMT18617	CSDCNTTKTPLWRSGPCGPK	20	Type IVp	1	177	196
48	Aegilops tauschii	Monocots	EMT19812	CVECRTTTTPMWRSGPTGPRTLCNACGIRYRKKRR	35	Type IVb	1	23	57
49	Aegilops tauschii	Monocots	EMT21046	TPLWRNGPPDKPVFCNACGLIWRIKGT	27	Type IVp	1	27	53
50	Aegilops tauschii	Monocots	EMT24216	CQHCGISSNNTPMMRRGPDGPRTLCNACGLAWANKGMM	38	Type IVc	1	139	176
51	Aegilops tauschii	Monocots	EMT24406	CDDCNTTKTPLWRGGPNGPK	20	Type IVp	1	27	46
52	Aegilops tauschii	Monocots	EMT25721	CTHCLSHTTPQWRSGPLGPKTLCNACGVRYKSGRL	35	Type IVb	1	345	379
53	Aegilops tauschii	Monocots	EMT27370	TPLWRNGPPHKPVLCNACGSRWRTKGS	27	Type IVp	1	51	77
54	Aegilops tauschii	Monocots	EMT30068	CSHCGVQKTPQWRAGPEGAKTLCNACGVRYKSGRL	35	Type IVb	1	297	331
55	Aegilops tauschii	Monocots	EMT30484	CANCGTASTPLWRNGPRGPKSLCNACGIRFKKEER	35	Type IVb	1	114	148
56	Aegilops tauschii	Monocots	EMT31621	CANCDTTSTPLWRNGPRGPKSLCNACGIRYKKEER	35	Type IVb	1	28	62
4837	Aegilops tauschii	Monocots	EMT13902	CLHCKAVETPQRRSGPMGRGTLCNACGVWYSKNGT	35	Type IVb	3	96	130
4838	Aegilops tauschii	Monocots	EMT13902	CLHCGSSEPPLWIEGSMGRREVCTACGMRYKKGRL	35	Type IVb	3	188	222
4839	Aegilops tauschii	Monocots	EMT13902	CQHCGSSETPQWREGPKGRATLCNACGVRYRQGRL	35	Type IVb	3	292	326
57	Aethionema arabicum	Eudicots	AA12G00127	CLHCATDKTPQWRTGPMGPKTLCNACGVRYKSGRL	35	Type IVb	1	242	276
58	Aethionema arabicum	Eudicots	AA13G00037	CANCDTTSTPLWRNGPRGPK	20	Type IVp	1	130	149
59	Aethionema arabicum	Eudicots	AA18G00183	CVDCGTSRTPLWRGGPAGPKSLCNACGIKSRKKRQ	35	Type IVb	1	38	72
60	Aethionema arabicum	Eudicots	AA216G00002	CMHCEVTKTPQWRLGPMGPKTLCNACGVRYKSGR	34	Type IVb	1	226	259
61	Aethionema arabicum	Eudicots	AA21G00251	CTHCASEKTPQWRTGPLGPKTLCNACGVRFKSGRL	35	Type IVb	1	183	217
62	Aethionema arabicum	Eudicots	AA233G00002	CTHCETTKTPQWREGPNGPKTLCNACGVRFRSGRL	35	Type IVb	1	225	259
63	Aethionema arabicum	Eudicots	AA26G00381	CVDCGTSRTPLWRGGPAGPKSLCNACGIKSRKKRQ	35	Type IVb	1	46	80
64	Aethionema arabicum	Eudicots	AA289G00006	CMHCATEKTPQWRTGPMGPKTLCNACGVRYKSGRL	35	Type IVb	1	117	151
65	Aethionema arabicum	Eudicots	AA29G00066	CTNCGTNKTPLWRGGPAGPKSLCNACGIKNRKRRR	35	Type IVb	1	34	68
66	Aethionema arabicum	Eudicots	AA2G00217	CRHCGISEKSTPMMRRGPEGPRTLCNACGLMWANKG	36	Type IVc	1	222	257
67	Aethionema arabicum	Eudicots	AA30G00140	CSHCGVQKTPQWRMGPLGAKTLCNACGVRFKSGRL	35	Type IVb	1	152	186
68	Aethionema arabicum	Eudicots	AA30G00171	CTNCDTTSTPLWRNGPRGPKSLCNACGIRFKKEER	35	Type IVb	1	87	121
69	Aethionema arabicum	Eudicots	AA33G00139	CASCDTTSTPLWRNGPRGPKSLCNACGIRFKKEER	35	Type IVb	1	98	132
70	Aethionema arabicum	Eudicots	AA40G00141	CSDCKTTKTPMWRGGPAGPKSLCNACGIRFRKQRR	35	Type IVb	1	7	41
71	Aethionema arabicum	Eudicots	AA44G00699	CSDCHTTKTPLWRSGPRGPK	20	Type IVp	1	235	254
72	Aethionema arabicum	Eudicots	AA45G00032	CSHCGTNNTPQWRSGPLGPKTLCNACGVRFKSGR	34	Type IVb	1	195	228
73	Aethionema arabicum	Eudicots	AA50G00012	CQHCGAEKTPQWRAGPSGPKTLCNACGVRYKSGRL	35	Type IVb	1	209	243
74	Aethionema arabicum	Eudicots	AA57G00030	CYHCGVTSTPLWRNGPPEKPVLCNACGSRWRTKGT	35	Type IVb	1	7	41
75	Aethionema arabicum	Eudicots	AA58G00001	CNDCGTSKTPLWRGGPAGPKSLCNACGIRNRKKRR	35	Type IVb	1	42	76
76	Aethionema arabicum	Eudicots	AA61G00432	CTHCASEKTPQWRTGPLGPKTLCNACGVRFKSGRL	35	Type IVb	1	176	210
77	Aethionema arabicum	Eudicots	AA81G00049	CSDCNTTKTPLWRSGPSGPKSLCNACGIRQRKA	33	Type IVb	1	179	211
78	Aethionema arabicum	Eudicots	AA8G00071	CTNCDTTSTPLWRNGPRGPKSLCNACGIRFKKEER	35	Type IVb	1	96	130
79	Aethionema arabicum	Eudicots	AA8G00095	CSHCGVQKTPQWRAGPLGAKTLCNACGVRFKSGRL	35	Type IVb	1	249	283
80	Amaranthus hypochondriacus	Eudicots	AHYPO_000255-RA	CLHCGAEKTPQWRAGPKGPKTLCNACGVRYKSGR	34	Type IVb	1	181	214
81	Amaranthus hypochondriacus	Eudicots	AHYPO_000660-RA	CMHCAITKTPQWRAGPMGPKTLCNACGVRYKSGR	34	Type IVb	1	219	252
82	Amaranthus hypochondriacus	Eudicots	AHYPO_000786-RA	CADCGTSKTPLWRGGPAGPKSLCNACGIRNRKKRR	35	Type IVb	1	24	58
83	Amaranthus hypochondriacus	Eudicots	AHYPO_000787-RA	CADCGASKTPLWRGGPAGPKSLCNACGIRNRKKRR	35	Type IVb	1	24	58
84	Amaranthus hypochondriacus	Eudicots	AHYPO_001049-RA	CACCQTTTTPLWRGGPAGPKSLCNACGIKYHKRRR	35	Type IVb	1	23	57
85	Amaranthus hypochondriacus	Eudicots	AHYPO_001190-RA	CLHCEITKTPQWRAGPMGPKTLCNACGVRYKSGR	34	Type IVb	1	218	251
86	Amaranthus hypochondriacus	Eudicots	AHYPO_001785-RA	CGHCGISSKSTPMMRRGPNGPRTLCNACGLAWANKGT	37	Type IVc	1	199	235
87	Amaranthus hypochondriacus	Eudicots	AHYPO_002339-RA	CMHCGTVKTPQWRSGPQGPKSLCNACGVRFKSDR	34	Type IVb	1	395	428
88	Amaranthus hypochondriacus	Eudicots	AHYPO_003143-RA	CSHCGVHKTPQWRAGPMGAKTLCNACGVRFKSGRL	35	Type IVb	1	205	239
89	Amaranthus hypochondriacus	Eudicots	AHYPO_005135-RA	CQHCGISEKSTPAMRRGPSGPRTLCNACGLMWANKGT	37	Type IVc	1	222	258
90	Amaranthus hypochondriacus	Eudicots	AHYPO_009477-RA	CRHCGISDKATPMMRRGPEGPRTLCNACGLMWANKGT	37	Type IVc	1	214	250
91	Amaranthus hypochondriacus	Eudicots	AHYPO_009748-RA	CTDCQTTTTPLWRGGPAGPKTLCNACGIKYHKRRR	35	Type IVb	1	24	58
92	Amaranthus hypochondriacus	Eudicots	AHYPO_010871-RA	CYHCGVTSTPLWRNGPPEKPVLCNACGSRWRTKGT	35	Type IVb	1	7	41
93	Amaranthus hypochondriacus	Eudicots	AHYPO_010941-RA	CADCKTTKTPLWRSGPYGPRSLCNACGIRYRKRK	34	Type IVb	1	8	41
94	Amaranthus hypochondriacus	Eudicots	AHYPO_012167-RA	CLHCATDKTPQWRSGPMGPKTLCNACGVRYKSGRL	35	Type IVb	1	234	268
95	Amaranthus hypochondriacus	Eudicots	AHYPO_013539-RA	CTHCQVTKTPQWRAGPNGPKTLCNACGVRFKSGR	34	Type IVb	1	239	272
96	Amaranthus hypochondriacus	Eudicots	AHYPO_014022-RA	CANCDTTSTPLWRNGPRGPKSLCNACGIRFKKEER	35	Type IVb	1	137	171
97	Amaranthus hypochondriacus	Eudicots	AHYPO_014205-RA	CQHCGISEKSTPAMRRGPSGPRTLCNACGLMWANKGT	37	Type IVc	1	220	256
98	Amaranthus hypochondriacus	Eudicots	AHYPO_014235-RA	CRHCGINEKATPMMRRGPEGPRTLCNACGLMWANKGT	37	Type IVc	1	239	275
99	Amaranthus hypochondriacus	Eudicots	AHYPO_014298-RA	CTDCHTTTTPLWRSGPQGPKSLCNACGIRQRKAR	34	Type IVb	1	103	136
100	Amaranthus hypochondriacus	Eudicots	AHYPO_015166-RA	CLHCAAEKTPQWRTGPMGPKTLCNACGVRYKSGRL	35	Type IVb	1	163	197
101	Amaranthus hypochondriacus	Eudicots	AHYPO_016731-RA	CSHCQVTKTPQWRAGPNGPKTLCNACGVRFKSGR	34	Type IVb	1	229	262
102	Amaranthus hypochondriacus	Eudicots	AHYPO_018430-RA	CYHCGVTSTPLWRNGPPEKPVLCNACGSRWRTKGT	35	Type IVb	1	7	41
103	Amaranthus hypochondriacus	Eudicots	AHYPO_018494-RA	CADCGTSKTPLWRGGPAGPKSLCNACGIRSRKKRR	35	Type IVb	1	28	62
4840	Amaranthus hypochondriacus	Eudicots	AHYPO_005555-RA	CLHCKTTETPQWRTGPMGRKTLCNACGVQYKHGR	34	Type IVb	2	228	261
4841	Amaranthus hypochondriacus	Eudicots	AHYPO_005555-RA	CLHCESTRTPQWRPGPMGRNTLCNACGVQFRNGR	34	Type IVb	2	500	533
104	Amborella trichopoda	Basal angiosperm	evm_27.model.AmTr_v1.0_scaffold00001.217	CSHCLVQKTPQWRAGPLGSKTLCNACGVRYKSGRL	35	Type IVb	1	181	215
105	Amborella trichopoda	Basal angiosperm	evm_27.model.AmTr_v1.0_scaffold00002.171	CYHCGVTSTPLWRNGPPDKPVLCNACGSRWRTKGT	35	Type IVb	1	7	41
106	Amborella trichopoda	Basal angiosperm	evm_27.model.AmTr_v1.0_scaffold00004.55	CTHCLAQRTPQWRAGPLGPKTLCNACGVRFKSGRL	35	Type IVb	1	213	247
107	Amborella trichopoda	Basal angiosperm	evm_27.model.AmTr_v1.0_scaffold00008.33	GTPLWRNGPADKPVLCNACGSRWRTKGS	28	Type IVp	1	112	139
108	Amborella trichopoda	Basal angiosperm	evm_27.model.AmTr_v1.0_scaffold00011.164	CANCDTTSTPLWRNGPRGPKSLCNACGIRYKKEER	35	Type IVb	1	92	126
109	Amborella trichopoda	Basal angiosperm	evm_27.model.AmTr_v1.0_scaffold00017.219	CSHCLVEKTPQWRMGPMGPRTLCNACGVRYKSGR	34	Type IVb	1	126	159
110	Amborella trichopoda	Basal angiosperm	evm_27.model.AmTr_v1.0_scaffold00019.427	CRHCGTSEKSTPMMRRGPAGPRSLCNACGLMWANKGT	37	Type IVc	1	260	296
111	Amborella trichopoda	Basal angiosperm	evm_27.model.AmTr_v1.0_scaffold00022.186	CTTCETTSTPLWRNGPKGPK	20	Type IVp	1	209	228
112	Amborella trichopoda	Basal angiosperm	evm_27.model.AmTr_v1.0_scaffold00025.412	TPLWRNGPPDKPVLCNACGSRWRTKGT	27	Type IVp	1	28	54
113	Amborella trichopoda	Basal angiosperm	evm_27.model.AmTr_v1.0_scaffold00025.413	CADCKTVKTPLWRNGPLGPKSLCNACGIRYKKLGK	35	Type IVb	1	113	147
114	Amborella trichopoda	Basal angiosperm	evm_27.model.AmTr_v1.0_scaffold00033.200	CQHCGISHRATPLMRRGPLGPKSLCNACGLMWATKGT	37	Type IVc	1	162	198
115	Amborella trichopoda	Basal angiosperm	evm_27.model.AmTr_v1.0_scaffold00039.68	CVHCLTQRTPQWRAGPLGPKTLCNACGVRYNSGR	34	Type IVb	1	179	212
116	Amborella trichopoda	Basal angiosperm	evm_27.model.AmTr_v1.0_scaffold00056.57	CLHCQTDKTPQWRTGPMGPKTLCNACGVRYKSGRL	35	Type IVb	1	225	259
117	Amborella trichopoda	Basal angiosperm	evm_27.model.AmTr_v1.0_scaffold00057.99	CENCRTTKTPLWRRGPAGPKSLCNACGIKYRKMRR	35	Type IVb	1	27	61
118	Amborella trichopoda	Basal angiosperm	evm_27.model.AmTr_v1.0_scaffold00064.40	CSDCYTTKTPLWRSGPQGPKSLCNACGIRQRKAR	34	Type IVb	1	115	148
119	Amborella trichopoda	Basal angiosperm	evm_27.model.AmTr_v1.0_scaffold00106.107	CTHCLTEKTPQWRCGPMGPKTLCNACGVRYKSGRL	35	Type IVb	1	177	211
120	Amborella trichopoda	Basal angiosperm	evm_27.model.AmTr_v1.0_scaffold00147.19	CVDCNTTKTPLWRTGPAGPRSLCNACGIRYRKRRRM	36	Type IVb	1	106	141
121	Amborella trichopoda	Basal angiosperm	evm_27.model.AmTr_v1.0_scaffold00148.27	CTHCEIQKTPQWRTGPLGPKTLCNACGVRYKSGR	34	Type IVb	1	154	187
122	Amborella trichopoda	Basal angiosperm	evm_27.model.AmTr_v1.0_scaffold00155.58	CMHCFTEKTPQWRKGPRGPKTLCNACGVRYMSGR	34	Type IVb	1	400	433
123	Amborella trichopoda	Basal angiosperm	evm_27.model.AmTr_v1.0_scaffold00155.59	CMHCFTEKTPQWRKGPQGPKTLCNACGVRYMSGR	34	Type IVb	1	353	386
124	Ananas comosus	Monocots	Aco000199.1	CQNCGISEKLTPAMRRGPAGPRSLCNACGLMWANKG	36	Type IVc	1	243	278
125	Ananas comosus	Monocots	Aco000670.1	CADCRTTKTPLWRGGPSGPKSLCNACGIRYSKKRR	35	Type IVb	1	29	63
126	Ananas comosus	Monocots	Aco005182.1	CTHCLSHKTPQWRAGPLGPKTLCNACGVRFKSGRL	35	Type IVb	1	263	297
127	Ananas comosus	Monocots	Aco005280.1	CQNCGISEKMTPAMRRGPAGPRSLCNACGLMWANKGT	37	Type IVc	1	190	226
128	Ananas comosus	Monocots	Aco005381.1	CANCDTTSTPLWRNGPRGPKSLCNACGIRYKKEER	35	Type IVb	1	128	162
129	Ananas comosus	Monocots	Aco005438.1	CVDCGTSITPLWRSGPCGPKSLCNACGIRYRKKR	34	Type IVb	1	46	79
130	Ananas comosus	Monocots	Aco005745.1	CSNCNTTRTPLWRSGPQGPKSLCNACGIRQRKAR	34	Type IVb	1	89	122
131	Ananas comosus	Monocots	Aco005995.1	CLHCATEKTPQWRTGPMGPKTLCNACGVRFKSGRL	35	Type IVb	1	287	321
132	Ananas comosus	Monocots	Aco006191.1	CANCDTTSTPLWRNGPRGPKSLCNACGIRYKKEER	35	Type IVb	1	133	167
133	Ananas comosus	Monocots	Aco007392.1	CADCRTTKTPLWRGGPSGPK	20	Type IVp	1	24	43
134	Ananas comosus	Monocots	Aco009903.1	CSDCNTTKTPLWRSGPRGPKSLCNACGIRQRKAR	34	Type IVb	1	160	193
135	Ananas comosus	Monocots	Aco010081.1	CMHCEIQKTPQWRAGPMGPKTLCNACGVRYKSGR	34	Type IVb	1	310	343
136	Ananas comosus	Monocots	Aco011659.1	CGHCGVTSTPLWRNGPPEKPVLCNACGSRWRTKGS	35	Type IVb	1	7	41
137	Ananas comosus	Monocots	Aco011713.1	CTHCASEKTPQWRTGPLGPKTLCNACGVRYKSGRL	35	Type IVb	1	243	277
138	Ananas comosus	Monocots	Aco012875.1	CRHCGITSTPLWRNGPPDKPVLCNACGSRWRTKGS	35	Type IVb	1	26	60
139	Ananas comosus	Monocots	Aco012921.1	CAWCGVISTPLWRTGPDGPKSLCNACGIRYRKEEM	35	Type IVb	1	80	114
140	Ananas comosus	Monocots	Aco016259.1	CSHCGVQKTPQWRAGPEGAKTLCNACGVRYKSGRL	35	Type IVb	1	422	456
141	Ananas comosus	Monocots	Aco021314.1	CHHCHISAKATPMMRRGPDGPRTLCNACGLMWANKGTM	38	Type IVc	1	238	275
142	Aquilegia coerulea	Eudicots	Aqcoe1G003200.1.p	CLACHTTSTPMWRKDPNGVGQLCNACGLKYKRV	33	Type IVb	1	50	82
143	Aquilegia coerulea	Eudicots	Aqcoe1G060700.1.p	CTHCLSQRTPQWRAGPLGPKTLCNACGVRFKSGRL	35	Type IVb	1	234	268
144	Aquilegia coerulea	Eudicots	Aqcoe1G142600.1.p	CLHCEITKTPQWRAGPLGPKTLCNACGVRYKSGR	34	Type IVb	1	279	312
145	Aquilegia coerulea	Eudicots	Aqcoe1G142600.2.p	CLHCEITKTPQWRAGPLGPKTLCNACGVRYKSGR	34	Type IVb	1	279	312
146	Aquilegia coerulea	Eudicots	Aqcoe1G188900.1.p	CRHCGTDKTPLWRLGPMGPKTLCNACGVRYRSGRL	35	Type IVb	1	152	186
147	Aquilegia coerulea	Eudicots	Aqcoe2G281600.1.p	CVDCKTTKTPLWRGGPAGPKSLCNACGIKHRKQRR	35	Type IVb	1	32	66
148	Aquilegia coerulea	Eudicots	Aqcoe2G393600.1.p	CLHCLSEKTPQWRAGPLGPKTLCNACGVRYKSGRL	35	Type IVb	1	201	235
149	Aquilegia coerulea	Eudicots	Aqcoe2G393600.2.p	CLHCLSEKTPQWRAGPLGPKTLCNACGVRYKSGRL	35	Type IVb	1	201	235
150	Aquilegia coerulea	Eudicots	Aqcoe2G393600.3.p	CLHCLSEKTPQWRAGPLGPKTLCNACGVRYKSGRL	35	Type IVb	1	201	235
151	Aquilegia coerulea	Eudicots	Aqcoe3G017500.1.p	CSECRTTKTSLWRTGPAGPKTLCNACYLRKRKMG	34	Type IVb	1	53	86
152	Aquilegia coerulea	Eudicots	Aqcoe3G261200.1.p	CFHCGVTSTPLWRNGPPEKPVLCNACGSRWRTKGT	35	Type IVb	1	7	41
153	Aquilegia coerulea	Eudicots	Aqcoe3G261200.2.p	CFHCGVTSTPLWRNGPPEKPVLCNACGSRWRTKGT	35	Type IVb	1	7	41
154	Aquilegia coerulea	Eudicots	Aqcoe4G069600.1.p	CSDCGTTKTSVWRSGPAGRS	20	Type IVp	1	57	76
155	Aquilegia coerulea	Eudicots	Aqcoe5G165700.1.p	CTHCGISSKSTPMMRRGPAGPRTLCNACGLMWANKGT	37	Type IVc	1	201	237
156	Aquilegia coerulea	Eudicots	Aqcoe5G180100.1.p	CSHCGVQKTPQWRAGPLGPKTLCNACGVRFKSGR	34	Type IVb	1	304	337
157	Aquilegia coerulea	Eudicots	Aqcoe5G190300.1.p	CANCDTTSTPLWRNGPRGPKSLCNACGIRYKKEER	35	Type IVb	1	133	167
158	Aquilegia coerulea	Eudicots	Aqcoe5G264700.1.p	CAHCGTEETPQWRMGPMGPKTLCNACGVRYKSGRL	35	Type IVb	1	150	184
159	Aquilegia coerulea	Eudicots	Aqcoe5G282100.1.p	CCHCGITSTPLWRNGPPEKPVLCNACGSRWRTKGT	35	Type IVb	1	7	41
160	Aquilegia coerulea	Eudicots	Aqcoe5G315100.6.p	CMECKTDHPRFWRKGPDGKMSLCNACGQRYKKRK	34	Type IVb	1	239	272
161	Aquilegia coerulea	Eudicots	Aqcoe5G315100.8.p	CMECKTDHPRFWRKGPDGKMSLCNACGQRYKKRK	34	Type IVb	1	239	272
162	Aquilegia coerulea	Eudicots	Aqcoe5G389300.1.p	CLNCKTTRTPQWRDGPDGPKTLCNACGIRLKKKRM	35	Type IVb	1	208	242
163	Aquilegia coerulea	Eudicots	Aqcoe5G389300.2.p	CLNCKTTRTPQWRDGPDGPKTLCNACGIRLKKKRM	35	Type IVb	1	87	121
164	Aquilegia coerulea	Eudicots	Aqcoe5G389300.3.p	CLNCKTTRTPQWRDGPDGPKTLCNACGIRLKKKRM	35	Type IVb	1	199	233
165	Aquilegia coerulea	Eudicots	Aqcoe5G389300.4.p	CLNCKTTRTPQWRDGPDGPKTLCNACGIRLKKKRM	35	Type IVb	1	198	232
166	Aquilegia coerulea	Eudicots	Aqcoe6G030300.1.p	CSHCGADSTPQWRQGPMGPKTLCNACGVRYKSGRL	35	Type IVb	1	194	228
167	Aquilegia coerulea	Eudicots	Aqcoe6G089900.1.p	CQHCGIAEKSTPVMHSGPAGPRSLCNACGLMWRNKG	36	Type IVc	1	198	233
168	Aquilegia coerulea	Eudicots	Aqcoe6G090000.1.p	CTHCGTSSRFTPMMRRGPAGPRTLCNACGLTWANKGK	37	Type IVc	1	189	225
169	Aquilegia coerulea	Eudicots	Aqcoe6G121000.1.p	CANCDTTSTPLWRNGPRGPKSLCNACGIRYKKEEK	35	Type IVb	1	137	171
170	Aquilegia coerulea	Eudicots	Aqcoe6G121000.2.p	CANCDTTSTPLWRNGPRGPKSLCNACGIRYKKEEK	35	Type IVb	1	90	124
171	Aquilegia coerulea	Eudicots	Aqcoe6G255000.1.p	CSHCGVQKTPQWRTGPLGAKTLCNACGVRYKSGRL	35	Type IVb	1	270	304
172	Aquilegia coerulea	Eudicots	Aqcoe7G084800.1.p	CTHCASEKTPQWRTGPMGPKTLCNACGVRYKSGRL	35	Type IVb	1	176	210
173	Aquilegia coerulea	Eudicots	Aqcoe7G128500.1.p	CSDCNTTRTPLWRSGPKGPKTLCNACGIRQRKAR	34	Type IVb	1	180	213
174	Aquilegia coerulea	Eudicots	Aqcoe7G157900.1.p	CLHCATDKTPQWRTGPLGPKTLCNACGVRFKSGRL	35	Type IVb	1	249	283
175	Aquilegia coerulea	Eudicots	Aqcoe7G263600.1.p	CRHCGISEKSTPMMRRGPDGPRTLCNACGLFWANKGT	37	Type IVc	1	236	272
176	Aquilegia coerulea	Eudicots	Aqcoe7G411200.1.p	CLHCATDKTPQWRTGPLGPKTLCNACGVRYKSGRL	35	Type IVb	1	239	273
177	Aquilegia coerulea	Eudicots	Aqcoe7G427800.1.p	CSDCNTTKTPLWRSGPRGPKSLCNACGIRQRKAR	34	Type IVb	1	146	179
4842	Aquilegia coerulea	Eudicots	Aqcoe3G017600.1.p	CADCKTTESSCWRCGPAGPKSLCNACYMRQ	30	Type IVb	3	11	40
4843	Aquilegia coerulea	Eudicots	Aqcoe3G017600.1.p	CGDCKTTETSLRRYGPKSLCSACYLRRRNQK	31	Type IVe	3	57	87
4844	Aquilegia coerulea	Eudicots	Aqcoe3G017600.1.p	CADCKTTETSLWRCGPAGQSLCNACYLRPRNR	32	Type IVa	3	101	132
4845	Aquilegia coerulea	Eudicots	Aqcoe5G315100.1.p	CMECKTDHPRFWRKGPDGKMSLCNACGTRYKRREM	35	Type IVb	3	242	276
4846	Aquilegia coerulea	Eudicots	Aqcoe5G315100.1.p	CMECKTDHSRFWRKGPDGEPLCNACGKRYKRREM	34	Type IVa	3	302	335
4847	Aquilegia coerulea	Eudicots	Aqcoe5G315100.1.p	CMECKTEHTGLWRKGPDGKMSLCNACGQRYKKRK	34	Type IVb	3	361	394
4848	Aquilegia coerulea	Eudicots	Aqcoe5G315100.10.p	CMECKTDHPRFWRKGPDGKMSLCNACGTRYKRREM	35	Type IVb	2	242	276
4849	Aquilegia coerulea	Eudicots	Aqcoe5G315100.10.p	CMECKTDHSRFWRKGPDGESLCNACGQRYKKRK	33	Type IVa	2	302	334
4850	Aquilegia coerulea	Eudicots	Aqcoe5G315100.11.p	CMECKTDHPRFWRKGPDGKMSLCNACGTRYKRREM	35	Type IVb	3	235	269
4851	Aquilegia coerulea	Eudicots	Aqcoe5G315100.11.p	CMECKTDHSRFWRKGPDGEPLCNACGKRYKRREM	34	Type IVa	3	295	328
4852	Aquilegia coerulea	Eudicots	Aqcoe5G315100.11.p	CMECKTEHTGLWRKGPDGKMSLCNACGQRYKKRK	34	Type IVb	3	354	387
4853	Aquilegia coerulea	Eudicots	Aqcoe5G315100.12.p	CMECKTDHPRFWRKGPDGKMSLCNACGTRYKRREM	35	Type IVb	3	235	269
4854	Aquilegia coerulea	Eudicots	Aqcoe5G315100.12.p	CMECKTDHSRFWRKGPDGEPLCNACGKRYKRREM	34	Type IVa	3	295	328
4855	Aquilegia coerulea	Eudicots	Aqcoe5G315100.12.p	CMECKTEHTGLWRKGPDGKMSLCNACGQRYKKRK	34	Type IVb	3	354	387
4856	Aquilegia coerulea	Eudicots	Aqcoe5G315100.2.p	CMECKTDHPRFWRKGPDGKMSLCNACGTRYKRREM	35	Type IVb	3	239	273
4857	Aquilegia coerulea	Eudicots	Aqcoe5G315100.2.p	CMECKTDHSRFWRKGPDGEPLCNACGKRYKRREM	34	Type IVa	3	299	332
4858	Aquilegia coerulea	Eudicots	Aqcoe5G315100.2.p	CMECKTEHTGLWRKGPDGKMSLCNACGQRYKKRK	34	Type IVb	3	358	391
4859	Aquilegia coerulea	Eudicots	Aqcoe5G315100.3.p	CMECKTDHPRFWRKGPDGKMSLCNACGTRYKRREM	35	Type IVb	3	242	276
4860	Aquilegia coerulea	Eudicots	Aqcoe5G315100.3.p	CMECKTDHSRFWRKGPDGEPLCNACGKRYKRREM	34	Type IVa	3	302	335
4861	Aquilegia coerulea	Eudicots	Aqcoe5G315100.3.p	CMECKTEHTGLWRKGPDGKMSLCNACGQRYKKRK	34	Type IVb	3	361	394
4862	Aquilegia coerulea	Eudicots	Aqcoe5G315100.4.p	CMECKTDHPRFWRKGPDGKMSLCNACGTRYKRREM	35	Type IVb	3	239	273
4863	Aquilegia coerulea	Eudicots	Aqcoe5G315100.4.p	CMECKTDHSRFWRKGPDGEPLCNACGKRYKRREM	34	Type IVa	3	299	332
4864	Aquilegia coerulea	Eudicots	Aqcoe5G315100.4.p	CMECKTEHTGLWRKGPDGKMSLCNACGQRYKKRK	34	Type IVb	3	358	391
4865	Aquilegia coerulea	Eudicots	Aqcoe5G315100.5.p	CMECKTDHPRFWRKGPDGKMSLCNACGTRYKRREM	35	Type IVb	3	239	273
4866	Aquilegia coerulea	Eudicots	Aqcoe5G315100.5.p	CMECKTDHSRFWRKGPDGEPLCNACGKRYKRREM	34	Type IVa	3	299	332
4867	Aquilegia coerulea	Eudicots	Aqcoe5G315100.5.p	CMECKTEHTGLWRKGPDGKMSLCNACGQRYKKRK	34	Type IVb	3	358	391
4868	Aquilegia coerulea	Eudicots	Aqcoe5G315100.7.p	CMECKTDHPRFWRKGPDGKMSLCNACGTRYKRREM	35	Type IVb	2	239	273
4869	Aquilegia coerulea	Eudicots	Aqcoe5G315100.7.p	CMECKTDHSRFWRKGPDGESLCNACGQRYKKRK	33	Type IVa	2	299	331
4870	Aquilegia coerulea	Eudicots	Aqcoe5G315100.9.p	CMECKTDHPRFWRKGPDGKMSLCNACGTRYKRREM	35	Type IVb	2	239	273
4871	Aquilegia coerulea	Eudicots	Aqcoe5G315100.9.p	CMECKTDHSRFWRKGPDGESLCNACGQRYKKRK	33	Type IVa	2	299	331
178	Arabidopsis halleri	Eudicots	Araha.10230s0007.1.p	CASCDTTSTPLWRNGPKGPKSLCNACGIRFKKEER	35	Type IVb	1	94	128
179	Arabidopsis halleri	Eudicots	Araha.10294s0008.1.p	CSHCGTNNTPQWRTGPVGPKTLCNACGVRFKSGR	34	Type IVb	1	181	214
180	Arabidopsis halleri	Eudicots	Araha.1084s0024.1.p	CSHCGVQKTPQWRAGPMGAKTLCNACGVRYKSGRL	35	Type IVb	1	251	285
181	Arabidopsis halleri	Eudicots	Araha.1246s0003.1.p	CTHCETTNTPQWREGPSGPKTLCNACGVRFRSGRL	35	Type IVb	1	214	248
182	Arabidopsis halleri	Eudicots	Araha.12581s0007.1.p	CANCDTTSTPLWRNGPRGPKSLCNACGIRFKKEER	35	Type IVb	1	154	188
183	Arabidopsis halleri	Eudicots	Araha.14682s0003.1.p	CSDCNTTKTPLWRSGPRGPKSLCNACGIRQRKAR	34	Type IVb	1	230	263
184	Arabidopsis halleri	Eudicots	Araha.15353s0003.1.p	CSHCGTRKTPLWREGPRGAGTLCNACGMRYRTGRL	35	Type IVb	1	124	158
185	Arabidopsis halleri	Eudicots	Araha.17146s0001.1.p	CRHCGISEKSTPMMRRGPDGPRTLCNACGLMWANKGT	37	Type IVc	1	217	253
186	Arabidopsis halleri	Eudicots	Araha.18319s0008.1.p	CANCDTTSTPLWRNGPRGPKSLCNACGIRFKKEER	35	Type IVb	1	77	111
187	Arabidopsis halleri	Eudicots	Araha.1964s0014.1.p	CLHCATEKTPQWRTGPMGPKTLCNACGVRYKSGRL	35	Type IVb	1	200	234
188	Arabidopsis halleri	Eudicots	Araha.23334s0008.1.p	CTHCETTKTPQWREGPKGRKTLCNACGVRFRSGRL	35	Type IVb	1	222	256
189	Arabidopsis halleri	Eudicots	Araha.23334s0008.2.p	CTHCETTKTPQWREGPKGRKTLCNACGVRFRSGRL	35	Type IVb	1	222	256
190	Arabidopsis halleri	Eudicots	Araha.23334s0009.1.p	CTHCETTKTPQWREGPCGPKTLCNACGVRFKSGRL	35	Type IVb	1	208	242
191	Arabidopsis halleri	Eudicots	Araha.2389s0021.1.p	CRHCGIGEKLTPMMRRGPAGPRTLCNACGLMWANKG	36	Type IVc	1	224	259
192	Arabidopsis halleri	Eudicots	Araha.24007s0001.1.p	CAICGTSKTPLWRGGPAGPKSLCNACGIRNRKKRR	35	Type IVb	1	44	78
193	Arabidopsis halleri	Eudicots	Araha.2660s0004.1.p	CMHCEVTKTPQWRLGPMGPKTLCNACGVRYKSGR	34	Type IVb	1	228	261
194	Arabidopsis halleri	Eudicots	Araha.3152s0010.1.p	CVDCGTSRTPLWRGGPAGPKSLCNACGIKSRKKRQ	35	Type IVb	1	39	73
195	Arabidopsis halleri	Eudicots	Araha.3495s0016.1.p	CTHCGISSKCTPMMRRGPSGPRTLCNACGLFWANRGT	37	Type IVc	1	37	73
196	Arabidopsis halleri	Eudicots	Araha.3974s0026.1.p	CSDCNTTKTPLWRSGPRGPKKL	22	Type IVp	1	223	244
197	Arabidopsis halleri	Eudicots	Araha.4507s0007.1.p	CYHCGVTNTPLWRNGPPEKPVLCNACGSRWRTKGT	35	Type IVb	1	7	41
198	Arabidopsis halleri	Eudicots	Araha.53482s0001.1.p	CEHCGVNESNTPAMRRGPAGPRTLCNACGLMWANKGT	37	Type IVc	1	171	207
199	Arabidopsis halleri	Eudicots	Araha.7205s0002.1.p	CYHCGVTSTPLWRNGPPEKPVLCNACGSRWRTKGS	35	Type IVb	1	7	41
200	Arabidopsis halleri	Eudicots	Araha.8488s0001.1.p	CSDCKTTKTPMWRGGPTGPKSLCNACGIRFRKQRR	35	Type IVb	1	28	62
201	Arabidopsis lyrata	Eudicots	323669	CGHCGVQKTPQWRAGPLGAKTLCNACGVRYKSGRL	35	Type IVb	1	228	262
202	Arabidopsis lyrata	Eudicots	329901	CVDCGTSRTPLWRGGPAGPKSLCNACGIKSRKKRQ	35	Type IVb	1	39	73
203	Arabidopsis lyrata	Eudicots	356279	CYHCGVTSTPLWRNGPPEKPVLCNACGSRWRTKGS	35	Type IVb	1	7	41
204	Arabidopsis lyrata	Eudicots	470852	CTHCETTKTPQWREGPKGRKTLCNACGVRFRSGRL	35	Type IVb	1	222	256
205	Arabidopsis lyrata	Eudicots	477989	CAICGTSKTPLWRGGPAGPKSLCNACGIRNRKKRR	35	Type IVb	1	31	65
206	Arabidopsis lyrata	Eudicots	479155	CVDCGTIRTPLWRGGPAGPKSLCNACGIKSRKKRQ	35	Type IVb	1	43	77
207	Arabidopsis lyrata	Eudicots	479637	CRHCGISEKSTPMMRRGPDGPRTLCNACGLMWANKGT	37	Type IVc	1	219	255
208	Arabidopsis lyrata	Eudicots	479930	CQHCGAEKTPQWRAGPAGPKTLCNACGVRYKSGRL	35	Type IVb	1	194	228
209	Arabidopsis lyrata	Eudicots	485891	CMHCEVTKTPQWRLGPMGPKTLCNACGVRYKSGR	34	Type IVb	1	228	261
210	Arabidopsis lyrata	Eudicots	486528	CTHCASEKTPQWRTGPLGPKTLCNACGVRYKSGRL	35	Type IVb	1	160	194
211	Arabidopsis lyrata	Eudicots	490976	CTNCDTTSTPLWRNGPRGPKSLCNACGIRFKKEER	35	Type IVb	1	77	111
212	Arabidopsis lyrata	Eudicots	491007	CSHCGVQETPQWRMGPLGAKTLCNACGVRFKSGRL	35	Type IVb	1	171	205
213	Arabidopsis lyrata	Eudicots	491187	CSHCGTNNTPQWRTGPVGPKTLCNACGVRFKSGR	34	Type IVb	1	181	214
214	Arabidopsis lyrata	Eudicots	491407	CLHCATEKTPQWRTGPMGPKTLCNACGVRYKSGRL	35	Type IVb	1	200	234
215	Arabidopsis lyrata	Eudicots	492197	CSDCNTTKTPLWRSGPRGPKSLCNACGIRQRKAR	34	Type IVb	1	193	226
216	Arabidopsis lyrata	Eudicots	492399	CTHCGISSKCTPMMRRGPSGPRTLCNACGLFWANRGT	37	Type IVc	1	216	252
217	Arabidopsis lyrata	Eudicots	493120	CYHCGVTNTPLWRNGPPEKPVLCNACGSRWRTKGT	35	Type IVb	1	7	41
218	Arabidopsis lyrata	Eudicots	495776	CSDCNTTKTPLWRSGPRGPKSLCNACGIRQRKAR	34	Type IVb	1	229	262
219	Arabidopsis lyrata	Eudicots	496973	CSHCGVQKTPQWRAGPMGAKTLCNACGVRYKSGRL	35	Type IVb	1	251	285
220	Arabidopsis lyrata	Eudicots	863107	CSDCKTTKTPMWRGGPTGPKSLCNACGIRFRKQRR	35	Type IVb	1	28	62
221	Arabidopsis lyrata	Eudicots	865791	CSHCGTRKTPLWREGPRGAGTLCNACGMRYRTGRL	35	Type IVb	1	124	158
222	Arabidopsis lyrata	Eudicots	866473	CANCDTTSTPLWRNGPRGPKSLCNACGIRFKKEER	35	Type IVb	1	153	187
223	Arabidopsis lyrata	Eudicots	873583	CTNMNCNALNTPMWRRGPLGPKSLCNACGIKFRKEEE	37	Type IV4	1	164	200
224	Arabidopsis lyrata	Eudicots	875174	CASCDTTSTPLWRNGPKGPKSLCNACGIRFKKEER	35	Type IVb	1	94	128
225	Arabidopsis lyrata	Eudicots	892135	CRHCGIGEKSTPMMRRGPAGPRTLCNACGLMWANKG	36	Type IVc	1	224	259
226	Arabidopsis lyrata	Eudicots	901675	CTHCETTNTPQWREGPSGPKTLCNACGVRFRSGRL	35	Type IVb	1	214	248
227	Arabidopsis lyrata	Eudicots	903940	CTHCASEKTPQWRTGPLGPKTLCNACGVRFKSGRL	35	Type IVb	1	179	213
228	Arabidopsis lyrata	Eudicots	917909	CADCGTSKTPLWRGGPAGPKSLCNACGIRNRKKR	34	Type IVb	1	11	44
229	Arabidopsis thaliana	Eudicots	AT1G08000.1	CTHCETITTPQWRQGPSGPKTLCNACGVRFKSGRL	35	Type IVb	1	220	254
230	Arabidopsis thaliana	Eudicots	AT1G08000.2	CTHCETITTPQWRQGPSGPKTLCNACGVRFKSGRL	35	Type IVb	1	220	254
231	Arabidopsis thaliana	Eudicots	AT1G08010.1	CTHCETTKTPQWREGPSGPKTLCNACGVRFRSGRL	35	Type IVb	1	222	256
232	Arabidopsis thaliana	Eudicots	AT1G08010.2	CTHCETTKTPQWREGPSGPKTLCNACGVRFRSGRL	35	Type IVb	1	222	256
233	Arabidopsis thaliana	Eudicots	AT1G51600.1	CRHCGIGEKSTPMMRRGPAGPRTLCNACGLMWANKG	36	Type IVc	1	223	258
234	Arabidopsis thaliana	Eudicots	AT1G51600.2	CRHCGIGEKSTPMMRRGPAGPRTLCNACGLMWANKG	36	Type IVc	1	223	258
235	Arabidopsis thaliana	Eudicots	AT2G18380.1	CASCDTTSTPLWRNGPKGPKSLCNACGIRFKKEER	35	Type IVb	1	94	128
236	Arabidopsis thaliana	Eudicots	AT2G28340.1	CTHCETTTTPQWREGPNGRKTLCNACGIRFRSGRL	35	Type IVb	1	193	227
237	Arabidopsis thaliana	Eudicots	AT2G45050.1	CTHCASEKTPQWRTGPLGPKTLCNACGVRFKSGRL	35	Type IVb	1	181	215
238	Arabidopsis thaliana	Eudicots	AT3G06740.1	CAICGTSKTPLWRGGPAGPKSLCNACGIRNRKKRR	35	Type IVb	1	43	77
239	Arabidopsis thaliana	Eudicots	AT3G16870.1	CVDCGTIRTPLWRGGPAGPKSLCNACGIKSRKKRQ	35	Type IVb	1	44	78
240	Arabidopsis thaliana	Eudicots	AT3G20750.1	CTNMNCNALNTPMWRRGPLGPKSLCNACGIKFRKEEE	37	Type IV4	1	159	195
241	Arabidopsis thaliana	Eudicots	AT3G21175.1	CRHCGTSEKSTPMMRRGPDGPRTLCNACGLMWANKGT	37	Type IVc	1	219	255
242	Arabidopsis thaliana	Eudicots	AT3G21175.2	CRHCGTSEKSTPMMRRGPDGPRTLCNACGLMWANKGT	37	Type IVc	1	217	253
243	Arabidopsis thaliana	Eudicots	AT3G24050.1	CQHCGAEKTPQWRAGPAGPKTLCNACGVRYKSGRL	35	Type IVb	1	196	230
244	Arabidopsis thaliana	Eudicots	AT3G45170.1	CSHCGTRKTPLWREGPRGAGTLCNACGMRYRTGRL	35	Type IVb	1	117	151
245	Arabidopsis thaliana	Eudicots	AT3G50870.1	CANCDTTSTPLWRNGPRGPKSLCNACGIRFKKEER	35	Type IVb	1	154	188
246	Arabidopsis thaliana	Eudicots	AT3G51080.1	CGHCGVQKTPQWRAGPLGAKTLCNACGVRYKSGRL	35	Type IVb	1	223	257
247	Arabidopsis thaliana	Eudicots	AT3G54810.1	CMHCEVTKTPQWRLGPMGPKTLCNACGVRYKSGR	34	Type IVb	1	231	264
248	Arabidopsis thaliana	Eudicots	AT3G54810.2	CMHCEVTKTPQWRLGPMGPKTLCNACGVRYKSGR	34	Type IVb	1	231	264
249	Arabidopsis thaliana	Eudicots	AT3G60530.1	CTHCASEKTPQWRTGPLGPKTLCNACGVRYKSGRL	35	Type IVb	1	160	194
250	Arabidopsis thaliana	Eudicots	AT4G16141.1	CVDCGTSRTPLWRGGPAGPKSLCNACGIKSRKKRQ	35	Type IVb	1	39	73
251	Arabidopsis thaliana	Eudicots	AT4G17570.1	CYHCGVTNTPLWRNGPPEKPVLCNACGSRWRTKGT	35	Type IVb	1	7	41
252	Arabidopsis thaliana	Eudicots	AT4G17570.2	TPLWRNGPPEKPVLCNACGSRWRTKGT	27	Type IVp	1	27	53
253	Arabidopsis thaliana	Eudicots	AT4G17570.3	CYHCGVTNTPLWRNGPPEKPVLCNACGSRWRTKGT	35	Type IVb	1	7	41
254	Arabidopsis thaliana	Eudicots	AT4G24470.1	CTHCGISSKCTPMMRRGPSGPRTLCNACGLFWANRGT	37	Type IVc	1	214	250
255	Arabidopsis thaliana	Eudicots	AT4G24470.2	CTHCGISSKCTPMMRRGPSGPRTLCNACGLFWANRGT	37	Type IVc	1	214	250
256	Arabidopsis thaliana	Eudicots	AT4G24470.3	CTHCGISSKCTPMMRRGPSGPRTLCNACGLFWANRGT	37	Type IVc	1	214	250
257	Arabidopsis thaliana	Eudicots	AT4G26150.1	CSDCNTTKTPLWRSGPRGPKSLCNACGIRQRKAR	34	Type IVb	1	201	234
258	Arabidopsis thaliana	Eudicots	AT4G32890.1	CLHCATEKTPQWRTGPMGPKTLCNACGVRYKSGRL	35	Type IVb	1	199	233
259	Arabidopsis thaliana	Eudicots	AT4G34680.1	CSHCGTNNTPQWRTGPVGPKTLCNACGVRFKSGR	34	Type IVb	1	182	215
260	Arabidopsis thaliana	Eudicots	AT4G34680.2	CSHCGTNNTPQWRTGPVGPKTLCNACGVRFKSGR	34	Type IVb	1	182	215
261	Arabidopsis thaliana	Eudicots	AT4G36240.1	CSHCGVQKTPQWRMGPLGAKTLCNACGVRFKSGRL	35	Type IVb	1	166	200
262	Arabidopsis thaliana	Eudicots	AT4G36620.1	CANCDTTSTPLWRNGPRGPKSLCNACGIRFKKEER	35	Type IVb	1	77	111
263	Arabidopsis thaliana	Eudicots	AT5G25830.1	CLHCATDKTPQWRTGPMGPKTLCNACGVRYKSGRL	35	Type IVb	1	221	255
264	Arabidopsis thaliana	Eudicots	AT5G26930.1	CSECKTTKTPMWRGGPTGPKSLCNACGIRHRKQRR	35	Type IVb	1	28	62
265	Arabidopsis thaliana	Eudicots	AT5G47140.1	CYHCGVTSTPLWRNGPPEKPVLCNACGSRWRTKGS	35	Type IVb	1	7	41
266	Arabidopsis thaliana	Eudicots	AT5G49300.1	CADCGTSKTPLWRGGPVGPKSLCNACGIRNRKKR	34	Type IVb	1	38	71
267	Arabidopsis thaliana	Eudicots	AT5G56860.1	CSDCNTTKTPLWRSGPRGPKSLCNACGIRQRKAR	34	Type IVb	1	232	265
268	Arabidopsis thaliana	Eudicots	AT5G66320.1	CSHCGVQKTPQWRAGPMGAKTLCNACGVRYKSGRL	35	Type IVb	1	251	285
269	Arabidopsis thaliana	Eudicots	AT5G66320.2	CSHCGVQKTPQWRAGPMGAKTLCNACGVRYKSGRL	35	Type IVb	1	251	285
270	Arabis alpina	Eudicots	KFK27827.1	CLHCATDKTPQWRTGPMGPKTLCNACGVRYKSGRL	35	Type IVb	1	223	257
271	Arabis alpina	Eudicots	KFK29899.1	CLHCATDKTPQWRTGPMGPKTLCNACGVRYKSGRL	35	Type IVb	1	229	263
272	Arabis alpina	Eudicots	KFK30259.1	CSHCGVQKTPQWRMGPLGAKTLCNACGVRFKSGRL	35	Type IVb	1	159	193
273	Arabis alpina	Eudicots	KFK30283.1	CANCDTTSTPLWRNGPRGPKSLCNACGIRFKKEER	35	Type IVb	1	79	113
274	Arabis alpina	Eudicots	KFK34335.1	CANCDTTSTPLWRNGPRGPKSLCNACGIRFKKEER	35	Type IVb	1	157	191
275	Arabis alpina	Eudicots	KFK35258.1	CTHCASEKTPQWRTGPLGPKTLCNACGVRFKSGRL	35	Type IVb	1	149	183
276	Arabis alpina	Eudicots	KFK37299.1	CTHCASEKTPQWRTGPLGPKTLCNACGVRFKSGRL	35	Type IVb	1	182	216
277	Arabis alpina	Eudicots	KFK38137.1	CAICGTSKTPLWRSGPAGPKSLCNACGIRNRKKRR	35	Type IVb	1	31	65
278	Arabis alpina	Eudicots	KFK44387.1	CTHCETRSTPLWREGPKGAGTLCNACGMRYRSGRL	35	Type IVb	1	119	153
279	Arachis duranensis	Eudicots	Aradu.0I740	CSDCHTTKTPLWRSGPRGPKSLCNACGIRQRKAR	34	Type IVb	1	137	170
280	Arachis duranensis	Eudicots	Aradu.18XUI	CSHCGVQKTPQWRTGPLGAKTLCNACGVRYKSGRL	35	Type IVb	1	277	311
281	Arachis duranensis	Eudicots	Aradu.1UT3Z	CMHCEVTSTPQWREGPMGPKTLCNACGVRYRSGR	34	Type IVb	1	220	253
282	Arachis duranensis	Eudicots	Aradu.210JQ	CSHCQVQKTPQWRTGPMGPKTLCNACGVRYKSGR	34	Type IVb	1	221	254
283	Arachis duranensis	Eudicots	Aradu.33QAR	CNDCHTTTTPLWRAGPDGPRSLCNACGLRYRKRRK	35	Type IVb	1	15	49
284	Arachis duranensis	Eudicots	Aradu.72XAG	CRHCGISEKCTPMMRRGPEGPRTLCNACGLMWANKGT	37	Type IVc	1	233	269
285	Arachis duranensis	Eudicots	Aradu.8N8VL	CSDCKTTKTPLWRGGPAGPKSLCNACGIRYRKRR	34	Type IVb	1	89	122
286	Arachis duranensis	Eudicots	Aradu.A1GM4	CMHCEITKTPQWRAGPMGPKTLCNACGVRYKSGR	34	Type IVb	1	259	292
287	Arachis duranensis	Eudicots	Aradu.CV1R5	CADCGTSKTPLWRGGPAGPK	20	Type IVp	1	41	60
288	Arachis duranensis	Eudicots	Aradu.D252Q	CTHCLAQRTPQWRAGPLGPKTLCNACGVRYKSGRL	35	Type IVb	1	239	273
289	Arachis duranensis	Eudicots	Aradu.IB6P2	CQHCGSEETPQWRSGPLGPKTLCNACGVRFKSGRL	35	Type IVb	1	198	232
290	Arachis duranensis	Eudicots	Aradu.K9P9T	CADCGTSKTPLWRGGPAGPKSLCNACGIRSRKKK	34	Type IVb	1	27	60
291	Arachis duranensis	Eudicots	Aradu.LS0XC	CANCDTTSTPLWRNGPRGPKSLCNACGIRFKKEER	35	Type IVb	1	130	164
292	Arachis duranensis	Eudicots	Aradu.P7QDD	CANCDTTSTPLWRNGPRGPKTLCNACGIRYKKEER	35	Type IVb	1	108	142
293	Arachis duranensis	Eudicots	Aradu.Q0D8B	CLHCATDKTPQWRTGPMGPKTLCNACGVRYKSGRL	35	Type IVb	1	250	284
294	Arachis duranensis	Eudicots	Aradu.QIJ2V	CQHCGTGEKSTPAMRRGPSGPRSLCNACGLMWANKGT	37	Type IVc	1	211	247
295	Arachis duranensis	Eudicots	Aradu.S5QF1	CMHCEVTKTPQWREGPMGPKTLCNACGVRYRSGR	34	Type IVb	1	295	328
296	Arachis duranensis	Eudicots	Aradu.SC6RY	CLHCGADKTPQWRTGPMGPKTLCNACGVRFKSGRL	35	Type IVb	1	253	287
297	Arachis duranensis	Eudicots	Aradu.TM66X	CLHCAAEQTPQWRTGPIGPKTLCNACGVRYKSGRL	35	Type IVb	1	207	241
298	Arachis duranensis	Eudicots	Aradu.W1QP0	TGTPLWRNGPPEKPVLCNACGSRWRTKGT	29	Type IVp	1	36	64
299	Arachis duranensis	Eudicots	Aradu.W3YFQ	CTHCGISSKATPMMRRGPSGPRSLCNACGLFWSNRGTM	38	Type IVc	1	164	201
300	Arachis duranensis	Eudicots	Aradu.YNN2E	CMHCEITKTPQWRAGPMGPKTLCNACGVRYKSGR	34	Type IVb	1	257	290
301	Arachis ipaensis	Eudicots	Araip.1196H	CADCGTSKTPLWRGGPAGPKSLCNACGIRSRKKK	34	Type IVb	1	27	60
302	Arachis ipaensis	Eudicots	Araip.1K1BT	CTHCGISSKATPMMRRGPSGPRSLCNACGLFWSNRGTM	38	Type IVc	1	233	270
303	Arachis ipaensis	Eudicots	Araip.1S1BX	CSDCHTTKTPLWRSGPRGPKSLCNACGIRQRKAR	34	Type IVb	1	159	192
304	Arachis ipaensis	Eudicots	Araip.23X2M	CANCDTTSTPLWRNGPRGPKTLCNACGIRYKKEER	35	Type IVb	1	109	143
305	Arachis ipaensis	Eudicots	Araip.2R7TR	CMHCEVTKTPQWREGPMGPKTLCNACGVRYRSGR	34	Type IVb	1	331	364
306	Arachis ipaensis	Eudicots	Araip.6U8R9	CADCGTSKTPLWRGGPAGPK	20	Type IVp	1	33	52
307	Arachis ipaensis	Eudicots	Araip.8T0TC	CMHCEITKTPQWRAGPMGPKTLCNACGVRYKSGR	34	Type IVb	1	259	292
308	Arachis ipaensis	Eudicots	Araip.9T2TT	CMHCEVTSTPQWREGPMGPKTLCNACGVRYRSGR	34	Type IVb	1	230	263
309	Arachis ipaensis	Eudicots	Araip.AR1XP	CANCDTTSTPLWRNGPRGPKSLCNACGIRFKKEER	35	Type IVb	1	130	164
310	Arachis ipaensis	Eudicots	Araip.BSZ17	CSHCQVQKTPQWRTGPMGPKTLCNACGVRYKSGR	34	Type IVb	1	243	276
311	Arachis ipaensis	Eudicots	Araip.JK2E4	TGTPLWRNGPPEKPVLCNACGSRWRTKGT	29	Type IVp	1	12	40
312	Arachis ipaensis	Eudicots	Araip.MU34N	CQHCGSEETPQWRSGPLGPKTLCNACGVRFKSGRL	35	Type IVb	1	237	271
313	Arachis ipaensis	Eudicots	Araip.N60LZ	CNDCHTTTTPLWRAGPDGPRSLCNACGLRYRKRRK	35	Type IVb	1	13	47
314	Arachis ipaensis	Eudicots	Araip.QC09Z	CLHCGADKTPQWRTGPMGPKTLCNACGVRFKSGRL	35	Type IVb	1	260	294
315	Arachis ipaensis	Eudicots	Araip.S7L1T	CSDCKTTKTPLWRGGPAGPKSLCNACGIRYRKRR	34	Type IVb	1	18	51
316	Arachis ipaensis	Eudicots	Araip.SN4PX	CLHCAAEQTPQWRTGPMGPKTLCNACGVRYKSGRL	35	Type IVb	1	207	241
317	Arachis ipaensis	Eudicots	Araip.UP1EH	CTHCLAQRTPQWRAGPLGPKTLCNACGVRYKSGRL	35	Type IVb	1	239	273
318	Arachis ipaensis	Eudicots	Araip.UP4N0	CRHCGISEKCTPMMRRGPEGPRTLCNACGLMWANKGT	37	Type IVc	1	233	269
319	Arachis ipaensis	Eudicots	Araip.VMP5P	CSDCHTTKTPLWRSGPRGPKSLCNACGIRQRKAR	34	Type IVb	1	129	162
320	Arachis ipaensis	Eudicots	Araip.Y9RDS	CLHCATDKTPQWRTGPMGPKTLCNACGVRYKSGRL	35	Type IVb	1	119	153
321	Arachis ipaensis	Eudicots	Araip.YP44K	CMHCEITKTPQWRAGPMGPKTLCNACGVRYKSGR	34	Type IVb	1	257	290
322	Arachis ipaensis	Eudicots	Araip.ZJN5R	CSHCGVQKTPQWRTGPLGAKTLCNACGVRYKSGRL	35	Type IVb	1	277	311
323	Azadirachta indica	Eudicots	Neem_10550_f_2	CSDCNTTTTPLWRSGPRGPKSLCNACGIRQRKAR	34	Type IVb	1	162	195
324	Azadirachta indica	Eudicots	Neem_11210_f_1	CTHCLAQRTPQWRAGPLGPKTLCNACGVRYKSGRL	35	Type IVb	1	217	251
325	Azadirachta indica	Eudicots	Neem_11313_f_1	CMHCEITKTPQWRAGPMGPKTLCNACGVRYKSGR	34	Type IVb	1	244	277
326	Azadirachta indica	Eudicots	Neem_16294_f_1	CSHCQTQKTPQWRTGPLGPKTLCNACGVRYKSGR	34	Type IVb	1	174	207
327	Azadirachta indica	Eudicots	Neem_23334_f_1	CADCNTTKTPLWRSGPRGPKSLCNACGIRQRKAR	34	Type IVb	1	171	204
328	Azadirachta indica	Eudicots	Neem_23552_f_1	CTDCHTTRTPLWRGGPAGPRSLCNACGIRYRKTK	34	Type IVb	1	65	98
329	Azadirachta indica	Eudicots	Neem_24057_f_2	CVSCHFQKSSQWITGPEGPKMPFLQSLCDACRSIYGKER	39	Type IVe	1	164	202
330	Azadirachta indica	Eudicots	Neem_25039_f_1	CMHCEITKTPQWRAGPMGPKTLCNACGVRYKSGR	34	Type IVb	1	244	277
331	Azadirachta indica	Eudicots	Neem_26988_f_1	MRRGPAGPRTLCNACGLMWANKGT	24	Type IVp	1	1	24
332	Azadirachta indica	Eudicots	Neem_27727_f_1	CSDCNTTTTPLWRSGPRGPKSLCNACGIRQRKAR	34	Type IVb	1	162	195
333	Azadirachta indica	Eudicots	Neem_279_f_3	CTHCGVSSKSTPMMRRGPSGPRSLCNACGLFWANRG	36	Type IVc	1	234	269
334	Azadirachta indica	Eudicots	Neem_279_f_4	CQHCGVSENNTPAMRRGPAGPRTLCNACGLMWANKGT	37	Type IVc	1	217	253
335	Azadirachta indica	Eudicots	Neem_2839_f_2	CADCNTTKTPLWRSGPRGPKSLCNACGIRQRKAR	34	Type IVb	1	181	214
336	Azadirachta indica	Eudicots	Neem_29926_f_1	CYHCGVTSTPLWRNGPPEKPVLCNACGSRWRTKGT	35	Type IVb	1	7	41
337	Azadirachta indica	Eudicots	Neem_3608_f_1	CQHCGISAKLTPAMRRGPAGPRTLCNACGLMWANK	35	Type IVc	1	199	233
338	Azadirachta indica	Eudicots	Neem_38209_f_1	CSHCQTQKTPQWRTGPLGPKTLCNACGVRYKSGR	34	Type IVb	1	174	207
339	Azadirachta indica	Eudicots	Neem_3961_f_4	CTNYNCNTNDTPMWRRGPLGPKTLCNACGIKYRKEEE	37	Type IV4	1	132	168
340	Azadirachta indica	Eudicots	Neem_4637_f_5	CVHCAAEKTPQWRTGPMGPKTLCNACGVRYKSGRL	35	Type IVb	1	228	262
341	Azadirachta indica	Eudicots	Neem_5346_f_1	CADCGTSKTPLWRGGPAGPKSLCNACGIRSRKKRR	35	Type IVb	1	34	68
342	Azadirachta indica	Eudicots	Neem_5548_a_1	CADCKTTKTPLWRGGPAGPKSLCNACGIRYRKKKK	35	Type IVb	1	11	45
343	Azadirachta indica	Eudicots	Neem_7148_f_1	CTHCASEKTPQWRTGPLGPKTLCNACGVRYKSGRL	35	Type IVb	1	165	199
344	Azadirachta indica	Eudicots	Neem_7758_f_10	GTPLWRNGPPEKPVLCNACGSRWRTKGT	28	Type IVp	1	21	48
345	Azadirachta indica	Eudicots	Neem_8029_f_1	CRHCGISEKSTPMMRRGPEGPRTLCNACGLMWANK	35	Type IVc	1	184	218
346	Azadirachta indica	Eudicots	Neem_9179_f_2	CTDCHTTRTPLWRGGPAGPRSLCNACGIRYRKTK	34	Type IVb	1	65	98
347	Azadirachta indica	Eudicots	Neem_977_f_4	CANCDTTSTPLWRNGPRGPKSLCNACGIRFKKEER	35	Type IVb	1	134	168
348	Azadirachta indica	Eudicots	Neem_9828_f_1	CQHCGAEKTPQWRAGPLGPKTLCNACGVRYKSGRL	35	Type IVb	1	217	251
349	Azadirachta indica	Eudicots	Neem_9857_f_4	CVSCHFQKSSQWITGPEGPKMPFLQSLCDACRSIYGKER	39	Type IVe	1	164	202
350	Azadirachta indica	Eudicots	Neem_9865_f_3	CLHCATDKTPQWRTGPMGPKTLCNACGVRYKSGRL	35	Type IVb	1	254	288
351	Beta vulgaris	Eudicots	Bv1_005490_zgmm.t1	CQHCGVSENDTPAMRRGPAGPRTLCNACGLMWANKGT	37	Type IVc	1	199	235
352	Beta vulgaris	Eudicots	Bv1_005530_awpg.t1	CTHCGISSKSTPMMRRGPNGPRTLCNACGLVWANKGT	37	Type IVc	1	213	249
353	Beta vulgaris	Eudicots	Bv2_032500_ztjx.t1	CLHCATDKTPQWRTGPMGPKTLCNACGVRYKSGRL	35	Type IVb	1	257	291
354	Beta vulgaris	Eudicots	Bv3_048050_woko.t1	CADCGTSKTPLWRGGPAGPKSLCNACGIRSRKKRR	35	Type IVb	1	28	62
355	Beta vulgaris	Eudicots	Bv4_076560_kwrn.t1	CGDCKTTKTPLWRTGPHGPRSLCNACGIRYRKRK	34	Type IVb	1	8	41
356	Beta vulgaris	Eudicots	Bv5_105170_axfy.t1	CYHCGVTSTPLWRNGPPEKPVLCNACGSRWRTKGT	35	Type IVb	1	7	41
357	Beta vulgaris	Eudicots	Bv6_128820_ufoz.t1	CANCDTTSTPLWRNGPRGPKSLCNACGIRFKKEER	35	Type IVb	1	140	174
358	Beta vulgaris	Eudicots	Bv6_129760_jjxg.t1	CSHCGVQKTPQWRAGPMGAKSLCNACGVRYKSGRL	35	Type IVb	1	201	235
359	Beta vulgaris	Eudicots	Bv6_129760_jjxg.t2	CSHCGVQKTPQWRAGPMGAKSLCNACGVRYKSGRL	35	Type IVb	1	201	235
360	Beta vulgaris	Eudicots	Bv7_160250_ctdh.t1	CMHCEITKTPQWRAGPMGPKTLCNACGVRYKSGR	34	Type IVb	1	233	266
361	Beta vulgaris	Eudicots	Bv7_165180_jxmy.t1	CTDCQTTTTPLWRGGPAGPKTLCNACGIKYHKKRR	35	Type IVb	1	24	58
362	Beta vulgaris	Eudicots	Bv7_165180_jxmy.t2	CTDCQTTTTPLWRGGPAGPKTLCNACGIKYHKKRR	35	Type IVb	1	25	59
363	Beta vulgaris	Eudicots	Bv7_177640_aesm.t1	CRHCGISEKATPMMRRGPEGPRTLCNACGLMWANKGT	37	Type IVc	1	221	257
364	Beta vulgaris	Eudicots	Bv9_216560_hxtz.t1	CSHCQVTKTPQWRAGPSGPKTLCNACGVRFKSGR	34	Type IVb	1	239	272
365	Beta vulgaris	Eudicots	Bv9_221390_azoc.t1	CQNCGTSEKSTPAMRRGPSGPRTLCNACGLMWANKGT	37	Type IVc	1	100	136
366	Beta vulgaris	Eudicots	Bv9_221810_wprd.t1	CLHCGAEKTPQWRTGPMGPKTLCNACGVRFKSGRL	35	Type IVb	1	190	224
367	Beta vulgaris	Eudicots	Bv_007620_enci.t1	CSDCHTTTTPLWRSGPQGPKSLCNACGIRQRKAR	34	Type IVb	1	166	199
4872	Beta vulgaris	Eudicots	Bv6_141930_jcst.t1	CMHCGTTETPQWRTGPMGRKTVCNACGVQYKHGR	34	Type IVb	2	230	263
4873	Beta vulgaris	Eudicots	Bv6_141930_jcst.t1	CLHCESTKTPQWREGPMGRYTLCNACGVQYRAGR	34	Type IVb	2	413	446
368	Boechera stricta	Eudicots	Bostr.0568s0044.1.p	CSHCGVQKTPQWRAGPMGAKTLCNACGVRYKSGRL	35	Type IVb	1	250	284
369	Boechera stricta	Eudicots	Bostr.0568s0044.2.p	CSHCGVQKTPQWRAGPMGAKTLCNACGVRYKSGRL	35	Type IVb	1	250	284
370	Boechera stricta	Eudicots	Bostr.0697s0095.1.p	CMHCEVTKTPQWRLGPMGPKTLCNACGVRYKSGR	34	Type IVb	1	231	264
371	Boechera stricta	Eudicots	Bostr.13158s0054.1.p	CTHCASEKTPQWRTGPLGPKTLCNACGVRYKSGRL	35	Type IVb	1	171	205
372	Boechera stricta	Eudicots	Bostr.15774s0060.1.p	CADCGTSKTPLWRGGPAGPKSLCNACGIRNRKKR	34	Type IVb	1	33	66
373	Boechera stricta	Eudicots	Bostr.15774s0100.1.p	CKHCGVNESNTPAMRRGPAGPRTLCNACGLMWANKGT	37	Type IVc	1	187	223
374	Boechera stricta	Eudicots	Bostr.18351s0307.1.p	CASCDTTSTPLWRNGPKGPKSLCNACGIRFKKEER	35	Type IVb	1	94	128
375	Boechera stricta	Eudicots	Bostr.19424s0211.1.p	CQHCGAEKTPQWRAGPSGPKTLCNACGVRYKSGRL	35	Type IVb	1	199	233
376	Boechera stricta	Eudicots	Bostr.19424s0575.1.p	CTNMNCNALTTPMWRRGPLGPKSLCNACGIKFRKEEE	37	Type IV4	1	174	210
377	Boechera stricta	Eudicots	Bostr.21132s0007.1.p	CSHCGTRKSPLWREGPRGAGTLCNACGIRYRTGRL	35	Type IVb	1	131	165
378	Boechera stricta	Eudicots	Bostr.22252s0362.1.p	CTICGTSKTPLWRGGPAGPKSLCNACGIRNRKKRR	35	Type IVb	1	30	64
379	Boechera stricta	Eudicots	Bostr.25219s0146.1.p	CTHCETTKTPQWREGPNGPKTLCNACGVRFRSGRL	35	Type IVb	1	219	253
380	Boechera stricta	Eudicots	Bostr.25219s0146.2.p	CTHCETTKTPQWREGPNGPKTLCNACGVRFRSGRL	35	Type IVb	1	219	253
381	Boechera stricta	Eudicots	Bostr.25993s0268.1.p	CTHCASEKTPQWRTGPLGPKTLCNACGVRFKSGRL	35	Type IVb	1	181	215
382	Boechera stricta	Eudicots	Bostr.26675s0048.1.p	CRHCGIGEKSTPMMRRGPEGPRTLCNACGLMWANKG	36	Type IVc	1	223	258
383	Boechera stricta	Eudicots	Bostr.26833s0575.1.p	CSDCNTTKTPLWRSGPRGPKSLCNACGIRQRKAR	34	Type IVb	1	229	262
384	Boechera stricta	Eudicots	Bostr.27991s0092.1.p	CTHCETTKTPQWREGPSGPKTLCNACGVRFRSGRL	35	Type IVb	1	213	247
385	Boechera stricta	Eudicots	Bostr.28243s0001.1.p	CYHCGVTSTPLWRNGPPEKPVLCNACGSRWRTKGT	35	Type IVb	1	7	41
386	Boechera stricta	Eudicots	Bostr.28625s0006.1.p	CVDCGTIRTPLWRGGPAGPKSLCNACGIKSRKKRQ	35	Type IVb	1	43	77
387	Boechera stricta	Eudicots	Bostr.29827s0125.1.p	CNDCKTTKTPMWRGGPTGPKSLCNACGIRFRKQRR	35	Type IVb	1	17	51
388	Boechera stricta	Eudicots	Bostr.29827s0125.2.p	CNDCKTTKTPMWRGGPTGPKSLCNACGIRFRKQRR	35	Type IVb	1	17	51
389	Boechera stricta	Eudicots	Bostr.29827s0236.1.p	CLHCATDKTPQWRTGPMGPKTLCNACGVRYKSGRL	35	Type IVb	1	221	255
390	Boechera stricta	Eudicots	Bostr.30275s0055.1.p	CVDCGTSRTPLWRGGPAGPKSLCNACGIKSRKKRQ	35	Type IVb	1	38	72
391	Boechera stricta	Eudicots	Bostr.30275s0218.1.p	CYHCGVTNTPLWRNGPPEKPVLCNACGSRWRTKGT	35	Type IVb	1	7	41
392	Boechera stricta	Eudicots	Bostr.6864s0136.1.p	CRHCGVQKTPQWRAGPSGAKTLCNACGVRYKTGRL	35	Type IVb	1	222	256
393	Boechera stricta	Eudicots	Bostr.6864s0159.1.p	CANCDTTSTPLWRNGPRGPKSLCNACGIRFKKEER	35	Type IVb	1	158	192
394	Boechera stricta	Eudicots	Bostr.7867s0254.1.p	CTHCGISSKCTPMMRRGPSGPRTLCNACGLFWANRGT	37	Type IVc	1	217	253
395	Boechera stricta	Eudicots	Bostr.7867s0434.1.p	CSDCNTTKTPLWRSGPRGPKSLCNACGIRQRKAR	34	Type IVb	1	216	249
396	Boechera stricta	Eudicots	Bostr.7867s1140.1.p	CLHCATEKTPQWRTGPMGPKTLCNACGVRYKSGRL	35	Type IVb	1	196	230
397	Boechera stricta	Eudicots	Bostr.7867s1329.1.p	CSHCGTNNTPQWRTGPVGPKTLCNACGVRFKSGR	34	Type IVb	1	182	215
398	Boechera stricta	Eudicots	Bostr.7867s1329.2.p	CSHCGTNNTPQWRTGPVGPKTLCNACGVRFKSGR	34	Type IVb	1	182	215
399	Boechera stricta	Eudicots	Bostr.7867s1489.1.p	CSHCGVKKTLQWRMGPLGAKTLCNACGVRFKSGRL	35	Type IVb	1	168	202
400	Boechera stricta	Eudicots	Bostr.7867s1489.2.p	CSHCGVKKTLQWRMGPLGAKTLCNACGVRFKSGRL	35	Type IVb	1	160	194
401	Boechera stricta	Eudicots	Bostr.7867s1518.1.p	CANCDTTSTPLWRNGPRGPKSLCNACGIRFKKEER	35	Type IVb	1	78	112
4874	Boechera stricta	Eudicots	Bostr.2983s0148.1.p	SCKRCKCSKIQMLEAMPKTYCDCFAAGLYCLEPCSCQNCFNKP	43	Type IVp	2	377	419
4875	Boechera stricta	Eudicots	Bostr.2983s0148.1.p	CSHCGVQETLQWRAGPSGAKTLCNACGVRYKSD	33	Type IVb	2	555	587
402	Brachypodium distachyon	Monocots	Bradi1g03020.1.p	CTDCNTTKTPLWRGGPCGPKSLCNACGIRYRKKRR	35	Type IVb	1	26	60
403	Brachypodium distachyon	Monocots	Bradi1g09550.1.p	CRNCGISSRLTPAMRRGPAGPRSLCNACGLMWANKGT	37	Type IVc	1	164	200
404	Brachypodium distachyon	Monocots	Bradi1g09550.2.p	CRNCGISSRLTPAMRRGPAGPRSLCNACGLMWANKGT	37	Type IVc	1	89	125
405	Brachypodium distachyon	Monocots	Bradi1g12330.5.p	CQNCGTSEKMTPAMRRGPAGPRTLCNACGLMWANKGT	37	Type IVc	1	198	234
406	Brachypodium distachyon	Monocots	Bradi1g33980.1.p	CHHCGINAKNTPMMRRGPDGPRTLCNACGLMWANKGM	37	Type IVc	1	264	300
407	Brachypodium distachyon	Monocots	Bradi1g33980.2.p	CHHCGINAKNTPMMRRGPDGPRTLCNACGLMWANKGM	37	Type IVc	1	264	300
408	Brachypodium distachyon	Monocots	Bradi1g37480.1.p	CSDCNTTKTPLWRSGPCGPKSLCNACGIRQRKAR	34	Type IVb	1	176	209
409	Brachypodium distachyon	Monocots	Bradi1g75420.1.p	CTHCASEETPQWRLGPDGPRTLCNACGVRFKTGRL	35	Type IVb	1	119	153
410	Brachypodium distachyon	Monocots	Bradi1g78540.1.p	CTHCASEKTPQWRTGPLGPKTLCNACGVRYKSGRL	35	Type IVb	1	256	290
411	Brachypodium distachyon	Monocots	Bradi2g12590.1.p	CVECRTTTTPMWRGGPTGRRSLCNACGIRYRKKK	34	Type IVb	1	21	54
412	Brachypodium distachyon	Monocots	Bradi2g14890.1.p	CANCGTSSTPLWRNGPRGPKSLCNACGIRFKKEER	35	Type IVb	1	136	170
413	Brachypodium distachyon	Monocots	Bradi2g19480.1.p	CLHCETDKTPQWRTGPLGPKTLCNACGVRYKSGRL	35	Type IVb	1	253	287
414	Brachypodium distachyon	Monocots	Bradi2g19480.2.p	CLHCETDKTPQWRTGPLGPKTLCNACGVRYKSGRL	35	Type IVb	1	253	287
415	Brachypodium distachyon	Monocots	Bradi2g32792.1.p	CQHCFTRKTRQWRLGTREKSPLCNACGIRLIKNGE	35	Type IVb	1	2	36
416	Brachypodium distachyon	Monocots	Bradi2g35057.1.p	CVECRTTTTPMWRSGPTGPRSLCNACGIRYRKKRR	35	Type IVb	1	24	58
417	Brachypodium distachyon	Monocots	Bradi2g45750.1.p	CANCDTTSTPLWRNGPRGPKSLCNACGIRYKKEER	35	Type IVb	1	121	155
418	Brachypodium distachyon	Monocots	Bradi2g49620.1.p	CLHCETDKTPQWRTGPMGPKTLCNACGVRFKSGRL	35	Type IVb	1	271	305
419	Brachypodium distachyon	Monocots	Bradi2g62660.1.p	CTDCNTTKTPLWRGGPTGPKSLCNACGIRYRKRRR	35	Type IVb	1	23	57
420	Brachypodium distachyon	Monocots	Bradi3g03800.1.p	CKHCGKSSDMTPMMRKGPDGPRTLCNACGLSWANKGHM	38	Type IVc	1	265	302
421	Brachypodium distachyon	Monocots	Bradi3g03810.2.p	CQNCGVSSDTTPMMRKGPNGQRILCNACGLVWAKK	35	Type IVc	1	148	182
422	Brachypodium distachyon	Monocots	Bradi3g08240.3.p	CSDCNTTKTPLWRSGPCGPKSLCNACGIRQRKAR	34	Type IVb	1	177	210
423	Brachypodium distachyon	Monocots	Bradi3g28003.1.p	WCEGPEGRRMLCNACGMRYRSGRL	24	Type IVp	1	124	147
424	Brachypodium distachyon	Monocots	Bradi3g33200.1.p	CTHCASEKTPQWRTGPLGPKTLCNACGVRFKSGRL	35	Type IVb	1	262	296
425	Brachypodium distachyon	Monocots	Bradi3g50160.2.p	CSHCGVQKTPQWRAGPEGAKTLCNACGVRYKSGRL	35	Type IVb	1	323	357
426	Brachypodium distachyon	Monocots	Bradi3g54720.1.p	CTHCQIEKTPQWRAGPLGPKTLCNACGVRYKSGR	34	Type IVb	1	336	369
427	Brachypodium distachyon	Monocots	Bradi4g15720.1.p	CTNCGERSDATPKMRRGPDGSRTFCNACGLMWDKTGR	37	Type IVc	1	199	235
428	Brachypodium distachyon	Monocots	Bradi4g23550.1.p	CTHCCSWQTPQWRHGPNGNGTLCNACGIRYKMGK	34	Type IVb	1	261	294
429	Brachypodium distachyon	Monocots	Bradi5g17057.1.p	CSHCGVQKTPQWRAGPEGAKTLCNACGVRYKSGRL	35	Type IVb	1	355	389
430	Brachypodium distachyon	Monocots	Bradi5g17370.1.p	CRHCGVTSTPLWRNGPADKPVLCNACGSRWRTKGS	35	Type IVb	1	7	41
431	Brachypodium distachyon	Monocots	Bradi5g17370.3.p	CRHCGVTSTPLWRNGPADKPVLCNACGSRWRTKGS	35	Type IVb	1	7	41
432	Brachypodium distachyon	Monocots	Bradi5g23656.1.p	CSHCKSTDTPQWREGPLGRRTLCNACGLRYKMGRE	35	Type IVb	1	197	231
4876	Brachypodium distachyon	Monocots	Bradi4g01140.1.p	CSYCLSNQTPQWWDGPSGVLCNACGLRLQ	29	Type IVe	2	158	186
4877	Brachypodium distachyon	Monocots	Bradi4g01140.1.p	CTHCMSHKTPQWRTGPLGPKTLCNACGVRYKSGRL	35	Type IVb	2	251	285
4878	Brachypodium distachyon	Monocots	Bradi4g01140.2.p	CSYCLSNQTPQWWDGPSGVLCNACGLRLQ	29	Type IVe	2	158	186
4879	Brachypodium distachyon	Monocots	Bradi4g01140.2.p	CTHCMSHKTPQWRTGPLGPKTLCNACGVR	29	Type IVb	2	251	279
4880	Brachypodium distachyon	Monocots	Bradi4g41570.1.p	CLHCNAAETPQRRSGPMGRGTLCNACGVWYNKTG	34	Type IVb	3	120	153
4881	Brachypodium distachyon	Monocots	Bradi4g41570.1.p	CLNCGSSEPPELREGPMGRREVCTACGERYKKGRR	35	Type IVb	3	262	296
4882	Brachypodium distachyon	Monocots	Bradi4g41570.1.p	CMHCGSVKTPQWREGPMGRGTLCNACGVRYKQGRL	35	Type IVb	3	359	393
433	Brachypodium stacei	Monocots	Brast01G001300.1.p	CTDCNTTKTPLWRGGPTGPKSLCNACGIRYRKRRR	35	Type IVb	1	22	56
434	Brachypodium stacei	Monocots	Brast01G149100.1.p	CLHCETDKTPQWRTGPMGPKTLCNACGVRYKSGRL	35	Type IVb	1	250	284
435	Brachypodium stacei	Monocots	Brast01G193300.1.p	CANCDTTSTPLWRNGPRGPKSLCNACGIRYKKEER	35	Type IVb	1	120	154
436	Brachypodium stacei	Monocots	Brast01G271100.1.p	CVECRTTTTPMWRGGPTGRRSLCNACGIRYRKKRR	35	Type IVb	1	21	55
437	Brachypodium stacei	Monocots	Brast02G001800.1.p	CTHCASEKTPQWRTGPLGPKTLCNACGVRYKSGRL	35	Type IVb	1	241	275
438	Brachypodium stacei	Monocots	Brast02G039100.1.p	CTHCGSEETPQWRLGPDGPRTLCNACGVRFKTGRL	35	Type IVb	1	118	152
439	Brachypodium stacei	Monocots	Brast02G121200.1.p	CANCRTSSTPFWHNGPRGPKSLCNTCVIRFKKEER	35	Type IVb	1	121	155
440	Brachypodium stacei	Monocots	Brast02G265300.1.p	CQNCGTSEKMTPAMRRGPAGPRTLCNACGLMWANKRT	37	Type IVc	1	199	235
441	Brachypodium stacei	Monocots	Brast02G297100.1.p	CHNCGISSRLTPAMRRGPAGPRSLCNACGLMWANKGT	37	Type IVc	1	165	201
442	Brachypodium stacei	Monocots	Brast02G297100.2.p	CHNCGISSRLTPAMRRGPAGPRSLCNACGLMWANKGT	37	Type IVc	1	165	201
443	Brachypodium stacei	Monocots	Brast02G297100.3.p	CHNCGISSRLTPAMRRGPAGPRSLCNACGLMWANKGT	37	Type IVc	1	121	157
444	Brachypodium stacei	Monocots	Brast02G297100.4.p	CHNCGISSRLTPAMRRGPAGPRSLCNACGLMWANKGT	37	Type IVc	1	121	157
445	Brachypodium stacei	Monocots	Brast02G368900.1.p	CTDCNTTKTPLWRGGPCGPKSLCNACGIRYRKKRR	35	Type IVb	1	26	60
446	Brachypodium stacei	Monocots	Brast03G140400.1.p	CRHCEATKTPQWREGPNGRRTLCNPCGMRYRSGRL	35	Type IVb	1	93	127
447	Brachypodium stacei	Monocots	Brast03G196100.1.p	CTHCASEKTPQWRTGPLGPKTLCNACGVRFKSGRL	35	Type IVb	1	259	293
448	Brachypodium stacei	Monocots	Brast04G068100.1.p	CTHCQIEKTPQWRAGPLGPKTLCNACGVRYKSGR	34	Type IVb	1	336	369
449	Brachypodium stacei	Monocots	Brast04G122400.1.p	CSHCGVQKTPQWRAGPEGAKTLCNACGVRYKSGRL	35	Type IVb	1	288	322
450	Brachypodium stacei	Monocots	Brast04G250200.1.p	CSDCNTTKTPLWRSGPCGPKSLCNACGIRQRKAR	34	Type IVb	1	178	211
451	Brachypodium stacei	Monocots	Brast04G303300.1.p	CKHCGKSSTKTPMMRKGPDGPRTLCNACGLSWANKGHM	38	Type IVc	1	277	314
452	Brachypodium stacei	Monocots	Brast04G303300.2.p	CKHCGKSSTKTPMMRKGPDGPRTLCNACGLSWAN	34	Type IVc	1	277	310
453	Brachypodium stacei	Monocots	Brast05G036500.1.p	CTHCRSWETPQWRHGPKGNGTLCNACGIRYKMGK	34	Type IVb	1	266	299
454	Brachypodium stacei	Monocots	Brast07G151300.1.p	CSDCNTTKTPLWRSGPCGPKSLCNACGIRQRKAR	34	Type IVb	1	176	209
455	Brachypodium stacei	Monocots	Brast07G193700.1.p	CHHCGINAKNTPMMRRGPDGPRTLCNACGLMWANKGM	37	Type IVc	1	266	302
456	Brachypodium stacei	Monocots	Brast08G008500.1.p	CANCGTSSTPLWRNGPRGPKSLCNACGIRFKKEER	35	Type IVb	1	146	180
457	Brachypodium stacei	Monocots	Brast08G056500.1.p	CLHCETDKTPQWRTGPLGPKTLCNACGVRYKSGRL	35	Type IVb	1	250	284
458	Brachypodium stacei	Monocots	Brast08G198800.1.p	CVECRTTTTPMWRSGPTGPRSLCNACGIRYRKKRR	35	Type IVb	1	24	58
459	Brachypodium stacei	Monocots	Brast09G157900.1.p	CSHCGVQKTPQWRAGPEGAKTLCNACGVRYKSGRL	35	Type IVb	1	355	389
460	Brachypodium stacei	Monocots	Brast09G161000.1.p	CRHCGVTSTPLWRNGPADKPVLCNACGSRWRTKGS	35	Type IVb	1	7	41
461	Brachypodium stacei	Monocots	Brast09G230400.1.p	CSHCQSTDTPQWREGPLGRRTLCNGCGLRYKMGRE	35	Type IVb	1	242	276
462	Brachypodium stacei	Monocots	Brast10G130700.1.p	CTNCGERSDATPKMRRGPDGSRSLCNACGLMWDKNGR	37	Type IVc	1	195	231
4883	Brachypodium stacei	Monocots	Brast05G257300.1.p	CLHCNAAETPQRRSGPMGRGTLCNACGVWYNKTGR	35	Type IVb	3	152	186
4884	Brachypodium stacei	Monocots	Brast05G257300.1.p	CLHCGSSEPPELREGPMGRREICTACGERYKKGRR	35	Type IVb	3	313	347
4885	Brachypodium stacei	Monocots	Brast05G257300.1.p	CMHCGSSKTPQWREGPMGRSTLCNACGVRYKQGRL	35	Type IVb	3	410	444
4886	Brachypodium stacei	Monocots	Brast10G010200.1.p	CSYCLSNQTPQWWDGPSGVLCNACGLRLQ	29	Type IVe	2	156	184
4887	Brachypodium stacei	Monocots	Brast10G010200.1.p	CTHCMSHKTPQWRTGPLGPKTLCNACGVRYKSGRL	35	Type IVb	2	249	283
463	Brassica napus	Eudicots	GSBRNA2T00002980001	CASCDTSSTPLWRNGPKGPKSLCNACGIRFKKEEK	35	Type IVb	1	89	123
464	Brassica napus	Eudicots	GSBRNA2T00005653001	CSHCGVQKTPQWRAGPLGAKTLCNACGVRFKSGRL	35	Type IVb	1	257	291
465	Brassica napus	Eudicots	GSBRNA2T00006174001	CTHCASDKTPQWRTGPLGPKTLCNACGVRFKSGRL	35	Type IVb	1	171	205
466	Brassica napus	Eudicots	GSBRNA2T00007301001	CANCDTTSTPLWRNGPSGPKSLCNACGIRFKKEER	35	Type IVb	1	83	117
467	Brassica napus	Eudicots	GSBRNA2T00007661001	CVDCGTFKTPLWRGGPAGPKSLCNACGIKSRKKRQ	35	Type IVb	1	40	74
468	Brassica napus	Eudicots	GSBRNA2T00008209001	CRHCGIGEKSTPMMRRGPEGPRTLCNACGL	30	Type IVc	1	221	250
469	Brassica napus	Eudicots	GSBRNA2T00008510001	CANCETTSTPLWRNGPRGPKSLCNACGIRFKKEER	35	Type IVb	1	76	110
470	Brassica napus	Eudicots	GSBRNA2T00009234001	CRHCGTSENSTPMMRRGPEGPRTLCNACGLMWANKG	36	Type IVc	1	211	246
471	Brassica napus	Eudicots	GSBRNA2T00009540001	CLHCATDKTPQWRTGPMGPKTLCNACGVRYKSGRL	35	Type IVb	1	222	256
472	Brassica napus	Eudicots	GSBRNA2T00010972001	CYHCGVTSTPLWRNGPPEKPVLCNACGSRWRTKGT	35	Type IVb	1	7	41
473	Brassica napus	Eudicots	GSBRNA2T00011076001	CTNMNCKAINTPMWRKGPLGPK	22	Type IVp	1	163	184
474	Brassica napus	Eudicots	GSBRNA2T00012910001	CSDCNTTKTPLWRSGPRGPKSLCNACGIRQRKAR	34	Type IVb	1	231	264
475	Brassica napus	Eudicots	GSBRNA2T00019379001	CTHCETTKTPQWREGPNGPKTLCNACGVRFRSGRL	35	Type IVb	1	180	214
476	Brassica napus	Eudicots	GSBRNA2T00019753001	CTHCGISSSCTPMMRRGPSGPRTLCNACGLFWTNRGT	37	Type IVc	1	213	249
477	Brassica napus	Eudicots	GSBRNA2T00020756001	CTHCGVSSTCTPMMRRGPSGPRTLCNACGLFWAARGE	37	Type IVc	1	33	69
478	Brassica napus	Eudicots	GSBRNA2T00025173001	CTHCETTETPQWREGPSGPKTLCNACGVRFRSGRL	35	Type IVb	1	203	237
479	Brassica napus	Eudicots	GSBRNA2T00027229001	CANCDATSTPLWRNGPRGPKSLCNACGIRFKKEER	35	Type IVb	1	78	112
480	Brassica napus	Eudicots	GSBRNA2T00028419001	CASCDTTSTPLWRNGPKGPKSLCNACGIRFKKEER	35	Type IVb	1	90	124
481	Brassica napus	Eudicots	GSBRNA2T00028827001	CSDCRTTKTPMWRGGPSGPKSLCNACGIRFMRQR	34	Type IVb	1	11	44
482	Brassica napus	Eudicots	GSBRNA2T00029560001	CTNMNCKAINTPMWRKGPLGPK	22	Type IVp	1	163	184
483	Brassica napus	Eudicots	GSBRNA2T00029649001	CTHCETTKTPQWREGPCGPKTLCNACGVRFRSGRL	35	Type IVb	1	194	228
484	Brassica napus	Eudicots	GSBRNA2T00030395001	CTHCGISSSCTPMMRRGPSGPRTLCNACGLFWTNRGT	37	Type IVc	1	216	252
485	Brassica napus	Eudicots	GSBRNA2T00031390001	CVDCGTNKTPLWRGGPAGPKSLCNACGIKSRKKRQ	35	Type IVb	1	39	73
486	Brassica napus	Eudicots	GSBRNA2T00033513001	CCHCRVTSTPLWRNGPPEKPVLCNACGSRWRTKGT	35	Type IVb	1	7	41
487	Brassica napus	Eudicots	GSBRNA2T00034196001	CASCDTTSTPLWRNGPKGPKSLCNACGIRFKKEER	35	Type IVb	1	93	127
488	Brassica napus	Eudicots	GSBRNA2T00035391001	CTHCGVQKTPQWRAGPLGAKTLCNACGVRFKSGRL	35	Type IVb	1	202	236
489	Brassica napus	Eudicots	GSBRNA2T00037347001	CTHCASDKTPQWRTGPLGPKTLCNACGVRFKSGRL	35	Type IVb	1	171	205
490	Brassica napus	Eudicots	GSBRNA2T00038220001	CRHCGTSEKSTPMMRRGPEGPRTLCNACGLMWANKG	36	Type IVc	1	312	347
491	Brassica napus	Eudicots	GSBRNA2T00038290001	CTNMNCKAINTPMWRKGPLGPK	22	Type IVp	1	164	185
492	Brassica napus	Eudicots	GSBRNA2T00041687001	CYHCGVTSTPLWRNGPPEKPVLCNACGSRWRTKGS	35	Type IVb	1	7	41
493	Brassica napus	Eudicots	GSBRNA2T00041707001	CANCDTTSTPLWRNGPRGPKSLCNACGIRFKKEER	35	Type IVb	1	137	171
494	Brassica napus	Eudicots	GSBRNA2T00041722001	CSHCGVQKTPQWRAGPLGAKTLCNACGVRFKSGRL	35	Type IVb	1	210	244
495	Brassica napus	Eudicots	GSBRNA2T00045209001	CTHCETTKTPQWREGPCGPKTLCNACGVRFRSGRL	35	Type IVb	1	320	354
496	Brassica napus	Eudicots	GSBRNA2T00046195001	CTNCDTTSTPLWRNGPRGPKSLCNACGIRFKKEER	35	Type IVb	1	108	142
497	Brassica napus	Eudicots	GSBRNA2T00046594001	CSNCNTTKTPLWRSGPRGPKTLCNACGIRQRKARQ	35	Type IVb	1	225	259
498	Brassica napus	Eudicots	GSBRNA2T00048962001	CTHCGVSSTCTPMMRRGPSGPRTLCNACGLFWVSRGT	37	Type IVc	1	193	229
499	Brassica napus	Eudicots	GSBRNA2T00051645001	CVDCGTNKTPLWRGGPAGPKSLCNACGIKSRKKRQ	35	Type IVb	1	40	74
500	Brassica napus	Eudicots	GSBRNA2T00051966001	CTNLNCNAIDTPMWRRGPLGPKTLCNACGIKFRKEEE	37	Type IV4	1	147	183
501	Brassica napus	Eudicots	GSBRNA2T00052811001	CSDCNTTKTPLWRSGPRGPKSLCNACGIRQRKAR	34	Type IVb	1	224	257
502	Brassica napus	Eudicots	GSBRNA2T00052898001	CNHCETTETPQWREGPNGPKTLCNACGVRFRSGRL	35	Type IVb	1	206	240
503	Brassica napus	Eudicots	GSBRNA2T00053040001	CSDCNTTKTPLWRSGPRGPKSLCNACGIRQRKAR	34	Type IVb	1	225	258
504	Brassica napus	Eudicots	GSBRNA2T00054075001	CSHCGVQKTPQWRAGPLGAKTLCNACGVRFKSGRL	35	Type IVb	1	201	235
505	Brassica napus	Eudicots	GSBRNA2T00054768001	CYHCGVTSTPLWRNGPPEKPVLCNACGSRWRTKGS	35	Type IVb	1	7	41
506	Brassica napus	Eudicots	GSBRNA2T00055426001	CADCGTSKTPLWRGGPAGPKSLCNACGIRNRKRR	34	Type IVb	1	34	67
507	Brassica napus	Eudicots	GSBRNA2T00056515001	CVDCGTNKTPLWRGGPAGPKSLCNACGIKSRKKRQ	35	Type IVb	1	40	74
508	Brassica napus	Eudicots	GSBRNA2T00057511001	CAICGTSKTPLWRGGPTGPKSLCNACGIRNKKKKS	35	Type IVb	1	45	79
509	Brassica napus	Eudicots	GSBRNA2T00057568001	CVDCGTFKTPLWRGGPAGPKSLCNDCGIKSRKKRQ	35	Type IVb	1	40	74
510	Brassica napus	Eudicots	GSBRNA2T00058631001	CMHCEVTKTPQWRLGPMGPKTLCNACGVRYKSGR	34	Type IVb	1	232	265
511	Brassica napus	Eudicots	GSBRNA2T00063226001	CTHCASDKTPQWRTGPLGPKTLCNACGVRFKSGRL	35	Type IVb	1	172	206
512	Brassica napus	Eudicots	GSBRNA2T00063835001	CRHCGTSEKSTPMMRRGPEGPRTLCNACGLMWANKG	36	Type IVc	1	293	328
513	Brassica napus	Eudicots	GSBRNA2T00064418001	CSDCNTTKTPLWRSGPRGPKSLCNACGIRQRKAR	34	Type IVb	1	220	253
514	Brassica napus	Eudicots	GSBRNA2T00067662001	CYHCGVTSTPLWRNGPPEKPVLCNACGSRWRTKGS	35	Type IVb	1	7	41
515	Brassica napus	Eudicots	GSBRNA2T00068371001	CSDCNTTKTPLWRSGPRGPKSLCNACGIRQRKAR	34	Type IVb	1	230	263
516	Brassica napus	Eudicots	GSBRNA2T00069896001	CYHCGVTSTPLWRNGPPEKPVLCNACGSRWRTKGS	35	Type IVb	1	31	65
517	Brassica napus	Eudicots	GSBRNA2T00070846001	CATCDTTSTPLWRNGPKGPKSLCNACGIRFKKEER	35	Type IVb	1	93	127
518	Brassica napus	Eudicots	GSBRNA2T00072558001	CTHCASEKTPQWRTGPLGPKTLCNACGVRFKSGRL	35	Type IVb	1	160	194
519	Brassica napus	Eudicots	GSBRNA2T00075299001	CSDCNTTKTPLWRSGPRGPKSLCNACGIRQRKAR	34	Type IVb	1	220	253
520	Brassica napus	Eudicots	GSBRNA2T00075300001	CSDCNTTKTPLWRSGPRGPKSLCNACGIRQRKAR	34	Type IVb	1	220	253
521	Brassica napus	Eudicots	GSBRNA2T00076493001	CASCDTTSTPLWRNGPRGPKSLCNACGIRFKKEER	35	Type IVb	1	82	116
522	Brassica napus	Eudicots	GSBRNA2T00076663001	CCHCGVTSTPLWRNGPPEKPVLCNACGSRWRTKGT	35	Type IVb	1	7	41
523	Brassica napus	Eudicots	GSBRNA2T00077584001	CSECKTTKTPMWRGGPSGPKSLCNACGIRLMKQR	34	Type IVb	1	33	66
524	Brassica napus	Eudicots	GSBRNA2T00077817001	CLHCATDKTPQWRTGPMGPKTLCNACGVRYKSGRL	35	Type IVb	1	169	203
525	Brassica napus	Eudicots	GSBRNA2T00081673001	CTKCDTTSTPLWRNGPRGPKSLCNACGIRFKKEER	35	Type IVb	1	108	142
526	Brassica napus	Eudicots	GSBRNA2T00081788001	CCHCGTNNTPQWRTGPVGPKTLCNACGVRFKSGR	34	Type IVb	1	175	208
527	Brassica napus	Eudicots	GSBRNA2T00085770001	CRHCGIGEKSTPMMRRGPEGPRTLCNACGLMWANK	35	Type IVc	1	225	259
528	Brassica napus	Eudicots	GSBRNA2T00087773001	CSHCGTNTTPQWRTGPAGPKTLCNACGVRFKSGR	34	Type IVb	1	177	210
529	Brassica napus	Eudicots	GSBRNA2T00091493001	CANCDTTSTPLWRNGPRGPKSLCNACGIRFKKEER	35	Type IVb	1	82	116
530	Brassica napus	Eudicots	GSBRNA2T00095845001	CRHCGTSENSTPMMRRGPEGPRTLCNACGLMWANKG	36	Type IVc	1	210	245
531	Brassica napus	Eudicots	GSBRNA2T00097923001	CYHCGVTSTPLWRNGPPEKPVLCNACGSRWRTKGS	35	Type IVb	1	7	41
532	Brassica napus	Eudicots	GSBRNA2T00098757001	CMHCEITKTPQWRLGPMGPKTLCNACGVRYKSGR	34	Type IVb	1	228	261
533	Brassica napus	Eudicots	GSBRNA2T00099030001	CTHCASEKTPQWRTGPLGPKTLCNACGVRFKSGRL	35	Type IVb	1	165	199
534	Brassica napus	Eudicots	GSBRNA2T00099870001	CLHCATDKTPQWRTGPMGPKTLCNACGVRYKSGRL	35	Type IVb	1	205	239
535	Brassica napus	Eudicots	GSBRNA2T00100025001	CSHCGTNNTPQWRTGPVGPKTLCNACGVRFKSGR	34	Type IVb	1	175	208
536	Brassica napus	Eudicots	GSBRNA2T00100129001	CANCDTTSTPLWRNGPRGPKSLCNACGIRFKKEER	35	Type IVb	1	82	116
537	Brassica napus	Eudicots	GSBRNA2T00100639001	CTHCETTKTPQWREGPNGPKTLCNACGVRFRSGRL	35	Type IVb	1	214	248
538	Brassica napus	Eudicots	GSBRNA2T00101895001	CVDCGTFRTPLWRGGPAGPKSLCNACGIKSRKKTQ	35	Type IVb	1	43	77
539	Brassica napus	Eudicots	GSBRNA2T00106016001	CTHCASEKTPQWRTGPLGPKTLCNACGVRFKSGRL	35	Type IVb	1	160	194
540	Brassica napus	Eudicots	GSBRNA2T00108950001	CMHCEVTKTPQWRLGPMGPKTLCNACGVRYKSGR	34	Type IVb	1	232	265
541	Brassica napus	Eudicots	GSBRNA2T00109396001	CANCDTTSTPLWRNGPRGPKSLCNACGIRFKKEER	35	Type IVb	1	151	185
542	Brassica napus	Eudicots	GSBRNA2T00115125001	CMHCEVTKTPQWRLGPMGPKTLCNACGVRYKSGR	34	Type IVb	1	232	265
543	Brassica napus	Eudicots	GSBRNA2T00116002001	CSHCGVQKTPQWRAGPKGAKTLCNACGVRYKSGRL	35	Type IVb	1	222	256
544	Brassica napus	Eudicots	GSBRNA2T00116667001	CTHCASDKTPQWRTGPLGPKTLCNACGVRFKSGRL	35	Type IVb	1	171	205
545	Brassica napus	Eudicots	GSBRNA2T00118738001	CTHCETTKTPQWREGPRGPKTLCNACGVRFRSGRL	35	Type IVb	1	224	258
546	Brassica napus	Eudicots	GSBRNA2T00120624001	CADCGTSKTPLWRGGPAGPKSLCNACGIRNRKKR	34	Type IVb	1	28	61
547	Brassica napus	Eudicots	GSBRNA2T00121167001	CLHCATDKTPQWRTGPMGPKTLCNACGVRYKSGRL	35	Type IVb	1	204	238
548	Brassica napus	Eudicots	GSBRNA2T00121347001	CSHCGTNTTPQWRTGPVGPKTLCNACGVRFKSGR	34	Type IVb	1	177	210
549	Brassica napus	Eudicots	GSBRNA2T00121470001	CSHCGVQKTPQWRMGPLGAKTLCNACGVRFKSGRL	35	Type IVb	1	163	197
550	Brassica napus	Eudicots	GSBRNA2T00122216001	CTHCETTKTPQWREGPNGPKTLCNACGVRFRSGRL	35	Type IVb	1	181	215
551	Brassica napus	Eudicots	GSBRNA2T00123895001	CVDCGTLRTPLWRGGPAGPKSLCNACGIKSRKKRQ	35	Type IVb	1	44	78
552	Brassica napus	Eudicots	GSBRNA2T00124566001	CMHCEVTKTPQWRLGPNGPKTLCNACGVRYKSGR	34	Type IVb	1	227	260
553	Brassica napus	Eudicots	GSBRNA2T00126664001	CSHCGTNTTPQWRTGPAGPKTLCNACGVRFKSGR	34	Type IVb	1	177	210
554	Brassica napus	Eudicots	GSBRNA2T00127806001	CTHCETTETPQWREGPCGPKTLCNACGVRFRS	32	Type IVb	1	244	275
555	Brassica napus	Eudicots	GSBRNA2T00128764001	CYHCGVTSTPLWRNGPPEKPVLCNACGSRWRTKGS	35	Type IVb	1	7	41
556	Brassica napus	Eudicots	GSBRNA2T00129221001	CANCDTTSTPLWRNGPRGPKSLCNACGIRFKKEER	35	Type IVb	1	127	161
557	Brassica napus	Eudicots	GSBRNA2T00129601001	CMHCEVTKTPQWRLGPMGPKTLCNACGVRYKSGR	34	Type IVb	1	233	266
558	Brassica napus	Eudicots	GSBRNA2T00130635001	CLHCATDKTPQWRTGPMGPKTLCNACGVRYKSGRL	35	Type IVb	1	170	204
559	Brassica napus	Eudicots	GSBRNA2T00130641001	CLHCATDKTPQWRTGPMGPKTLCNACGVRYKSGRL	35	Type IVb	1	169	203
560	Brassica napus	Eudicots	GSBRNA2T00130855001	CSHCGTNTTPQWRTGPVGPKTLCNACGVRFKSGR	34	Type IVb	1	177	210
561	Brassica napus	Eudicots	GSBRNA2T00131019001	CSHCGVQKTPQWRMGPLGAKTLCNACGVRFKSGRL	35	Type IVb	1	167	201
562	Brassica napus	Eudicots	GSBRNA2T00131043001	CASCDTTSTPLWRNGPSGPKSLCNACGIRFKKEER	35	Type IVb	1	83	117
563	Brassica napus	Eudicots	GSBRNA2T00131243001	CYHCGVTSTPLWRNGPPEKPVLCNACGSRWRTKGS	35	Type IVb	1	7	41
564	Brassica napus	Eudicots	GSBRNA2T00133650001	CLHCATDKTPQWRTGPMGPKTLCNACGVRYKSGRL	35	Type IVb	1	219	253
565	Brassica napus	Eudicots	GSBRNA2T00133732001	KTTKTPMWRGGPSCPKSLCNACGIRLRKQRR	31	Type IVp	1	57	87
566	Brassica napus	Eudicots	GSBRNA2T00134978001	CSHCGVQKTPQWRAGPMGAKTLCNACGVRYKSGRL	35	Type IVb	1	257	291
567	Brassica napus	Eudicots	GSBRNA2T00137325001	CTNLNCNAIDTPMWRRGPLGPKTLCNACGIKFRKEEE	37	Type IV4	1	151	187
568	Brassica napus	Eudicots	GSBRNA2T00137510001	CVDCGTLRTPLWRGGPAGPKSLCNACGIKSRKKRQ	35	Type IVb	1	39	73
569	Brassica napus	Eudicots	GSBRNA2T00143081001	CAHCGTSKTPLWRGGPAGPKSLCNACGIRNRKKR	34	Type IVb	1	31	64
570	Brassica napus	Eudicots	GSBRNA2T00144343001	CAHCGTSKTPLWRGGPAGPKSLCNACGIRNRKKR	34	Type IVb	1	31	64
571	Brassica napus	Eudicots	GSBRNA2T00145899001	CSDCKTTKTPMWRGGPSGPKSLCNACGIRFMRQR	34	Type IVb	1	11	44
572	Brassica napus	Eudicots	GSBRNA2T00145966001	CLHCATDKTPQWRTGPMGPKTLCNACGVRYKSGRL	35	Type IVb	1	221	255
573	Brassica napus	Eudicots	GSBRNA2T00147665001	CLHCATDKTPQWRTGPMGPKTLCNACGVRYKSGRL	35	Type IVb	1	219	253
574	Brassica napus	Eudicots	GSBRNA2T00148140001	CTHCETTKTPQWREGPGGPKTLCNACGVRFRSGRL	35	Type IVb	1	199	233
575	Brassica napus	Eudicots	GSBRNA2T00148627001	CSNCNTTKTPLWRSGPRGPKSLCNACGIRQRKARQ	35	Type IVb	1	196	230
576	Brassica napus	Eudicots	GSBRNA2T00149587001	CSDCNTTKTPLWRSGPRGPKSLCNACGIRQRKARQ	35	Type IVb	1	198	232
577	Brassica napus	Eudicots	GSBRNA2T00149693001	CSHCGVQKTPQWRAGPKGAKTLCNACGVRYKSGRL	35	Type IVb	1	249	283
578	Brassica napus	Eudicots	GSBRNA2T00151174001	CVDCGTSKTPLWRGGPAGPKSLCNACGIKSRKKRQ	35	Type IVb	1	39	73
579	Brassica napus	Eudicots	GSBRNA2T00151323001	CSHCGVQKTPQWRAGPLGAKTLCNACGVRFKSGRL	35	Type IVb	1	930	964
580	Brassica napus	Eudicots	GSBRNA2T00151338001	CANCDTTSTPLWRNGPRGPKSLCNACGIRFKKEER	35	Type IVb	1	138	172
581	Brassica napus	Eudicots	GSBRNA2T00153792001	CVDCGTFRTPLWRGGPAGPKSLCNACGIKSRKKRQ	35	Type IVb	1	41	75
582	Brassica napus	Eudicots	GSBRNA2T00154440001	CTHCGVSSTCTPMMRRGPSGPRTLCNACGLFWVSRGT	37	Type IVc	1	191	227
583	Brassica napus	Eudicots	GSBRNA2T00154878001	CQHCGADKTPQWRAGPSGPKTLCNACGVRYKSGRL	35	Type IVb	1	130	164
584	Brassica napus	Eudicots	GSBRNA2T00155519001	CTHCASEKTPQWRTGPLGPKTLCNACGVRFKSGRL	35	Type IVb	1	161	195
585	Brassica napus	Eudicots	GSBRNA2T00156280001	CTHCETTKTPQWREGPTGPKTLCNACGVRFRSGRL	35	Type IVb	1	215	249
586	Brassica napus	Eudicots	GSBRNA2T00157484001	CSDCNTTKTPLWRSGPRGPKSLCNACGIRQRKARQ	35	Type IVb	1	198	232
587	Brassica napus	Eudicots	GSBRNA2T00158366001	CQHCGADKTPQWRAGPSGPKTLCNACGVRYKSGRL	35	Type IVb	1	130	164
588	Brassica oleracea	Eudicots	XP_013584743.1	CLHCATDKTPQWRTGPMGPKTLCNACGVRYKSGRL	35	Type IVb	1	206	240
589	Brassica oleracea	Eudicots	XP_013585555.1	CAICGTSKTPLWRGGPTGPKSLCNACGIRNKKKKS	35	Type IVb	1	43	77
590	Brassica oleracea	Eudicots	XP_013586198.1	CTHCETTKTPQWREGPNGPKTLCNACGVRFRSGRL	35	Type IVb	1	214	248
591	Brassica oleracea	Eudicots	XP_013586199.1	CTHCETTKTPQWREGPNGPKTLCNACGVRFRSGRL	35	Type IVb	1	214	248
592	Brassica oleracea	Eudicots	XP_013586200.1	CTHCETTKTPQWREGPNGPKTLCNACGVRFRSGRL	35	Type IVb	1	212	246
593	Brassica oleracea	Eudicots	XP_013586645.1	CVDCGTFRTPLWRGGPAGPKSLCNACGIKSRKKTQ	35	Type IVb	1	43	77
594	Brassica oleracea	Eudicots	XP_013588581.1	CTHCASEKTPQWRTGPLGPKTLCNACGVRFKSGRL	35	Type IVb	1	160	194
595	Brassica oleracea	Eudicots	XP_013589725.1	CANCDTTSTPLWRNGPSGPKSLCNACGIRFKKEER	35	Type IVb	1	83	117
596	Brassica oleracea	Eudicots	XP_013592682.1	CMHCEVTKTPQWRLGPNGPKTLCNACGVRYKSGR	34	Type IVb	1	227	260
597	Brassica oleracea	Eudicots	XP_013593756.1	CYHCGVTSTPLWRNGPPEKPVLCNACGSRWRTKGS	35	Type IVb	1	7	41
598	Brassica oleracea	Eudicots	XP_013593757.1	CYHCGVTSTPLWRNGPPEKPVLCNACGSRWRTKGS	35	Type IVb	1	7	41
599	Brassica oleracea	Eudicots	XP_013593984.1	CLHCATDKTPQWRTGPMGPKTLCNACGVRYKSGRL	35	Type IVb	1	219	253
600	Brassica oleracea	Eudicots	XP_013595502.1	CSHCGVQKTPQWRAGPLGAKTLCNACGVRFKSGRL	35	Type IVb	1	210	244
601	Brassica oleracea	Eudicots	XP_013595503.1	CSHCGVQKTPQWRAGPLGAKTLCNACGVRFKSGRL	35	Type IVb	1	210	244
602	Brassica oleracea	Eudicots	XP_013595504.1	CSHCGVQKTPQWRAGPLGAKTLCNACGVRFKSGRL	35	Type IVb	1	210	244
603	Brassica oleracea	Eudicots	XP_013595623.1	CVDCGTNKTPLWRGGPAGPKSLCNACGIKSRKKRQ	35	Type IVb	1	39	73
604	Brassica oleracea	Eudicots	XP_013595808.1	CSHCGTNNTPQWRTGPVGPKTLCNACGVRFKSGR	34	Type IVb	1	175	208
605	Brassica oleracea	Eudicots	XP_013595811.1	CSHCGTNNTPQWRTGPVGPKTLCNACGVRFKSGR	34	Type IVb	1	175	208
606	Brassica oleracea	Eudicots	XP_013596028.1	CSDCNTTKTPLWRSGPRGPKSLCNACGIRQRKARQ	35	Type IVb	1	221	255
607	Brassica oleracea	Eudicots	XP_013596132.1	CLHCATDKTPQWRTGPMGPKTLCNACGVRYKSGRL	35	Type IVb	1	206	240
608	Brassica oleracea	Eudicots	XP_013596275.1	CATCDTTSTPLWRNGPKGPKSLCNACGIRFKKEER	35	Type IVb	1	93	127
609	Brassica oleracea	Eudicots	XP_013596346.1	CAHCGTSKTPLWRGGPAGPKSLCNACGIRNRKKR	34	Type IVb	1	31	64
610	Brassica oleracea	Eudicots	XP_013596463.1	CANCDTTSTPLWRNGPRGPKSLCNACGIRFKKEER	35	Type IVb	1	82	116
611	Brassica oleracea	Eudicots	XP_013596593.1	CANCDTTSTPLWRNGPRGPKSLCNACGIRFKKEER	35	Type IVb	1	137	171
612	Brassica oleracea	Eudicots	XP_013597259.1	KTTKTPMWRGGPSCPKSLCNACGIRLRKQRR	31	Type IVp	1	15	45
613	Brassica oleracea	Eudicots	XP_013597266.1	CTNCDTTSTPLWRNGPRGPKSLCNACGIRFKKEER	35	Type IVb	1	108	142
614	Brassica oleracea	Eudicots	XP_013599276.1	CSHCGVQKTPQWRMGPLGAKTLCNACGVRFKSGRL	35	Type IVb	1	167	201
615	Brassica oleracea	Eudicots	XP_013601550.1	CVDCGTNKTPLWRGGPAGPKSLCNACGIKSRKKRQ	35	Type IVb	1	40	74
616	Brassica oleracea	Eudicots	XP_013602065.1	CTHCASEKTPQWRTGPLGPKTLCNACGVRFKSGRL	35	Type IVb	1	161	195
617	Brassica oleracea	Eudicots	XP_013603273.1	CANCDTTSTPLWRNGPRGPKSLCNACGIRFKKEER	35	Type IVb	1	151	185
618	Brassica oleracea	Eudicots	XP_013604892.1	CNHCETTETPQWREGPNGPKTLCNACGVRFRSGRL	35	Type IVb	1	206	240
619	Brassica oleracea	Eudicots	XP_013604894.1	CTHCETTKTPQWREGPNGPKTLCNACGVRFRSGRL	35	Type IVb	1	180	214
620	Brassica oleracea	Eudicots	XP_013605327.1	CSDCNTTKTPLWRSGPRGPKSLCNACGIRQRKARQ	35	Type IVb	1	198	232
621	Brassica oleracea	Eudicots	XP_013605334.1	CSDCNTTKTPLWRSGPRGPKSLCNACGIRQRKARQ	35	Type IVb	1	198	232
622	Brassica oleracea	Eudicots	XP_013605554.1	CLHCATDKTPQWRTGPMGPKTLCNACGVRYKSGRL	35	Type IVb	1	205	239
623	Brassica oleracea	Eudicots	XP_013605663.1	CYHCGVTSTPLWRNGPPEKPVLCNACGSRWRTKGT	35	Type IVb	1	7	41
624	Brassica oleracea	Eudicots	XP_013605707.1	CMHCEVTKTPQWRLGPMGPKTLCNACGVRYKSGR	34	Type IVb	1	232	265
625	Brassica oleracea	Eudicots	XP_013606072.1	CSDCNTTKTPLWRSGPRGPKSLCNACGIRQRKAR	34	Type IVb	1	225	258
626	Brassica oleracea	Eudicots	XP_013607034.1	CSHCGVQKTPQWRAGPMGAKTLCNACGVRYKSGRL	35	Type IVb	1	242	276
627	Brassica oleracea	Eudicots	XP_013607035.1	CSHCGVQKTPQWRAGPMGAKTLCNACGVRYKSGRL	35	Type IVb	1	242	276
628	Brassica oleracea	Eudicots	XP_013607036.1	CSHCGVQKTPQWRAGPMGAKTLCNACGVRYKSGRL	35	Type IVb	1	242	276
629	Brassica oleracea	Eudicots	XP_013610011.1	CLHCATDKTPQWRTGPMGPKTLCNACGVRYKSGRL	35	Type IVb	1	221	255
630	Brassica oleracea	Eudicots	XP_013610017.1	CASCDTSSTPLWRNGPKGPKSLCNACGIRFKKEEK	35	Type IVb	1	89	123
631	Brassica oleracea	Eudicots	XP_013610592.1	CSDCKTTKTPMWRGGPSGPKSLCNACGIRFMRQR	34	Type IVb	1	11	44
632	Brassica oleracea	Eudicots	XP_013610850.1	CCHCRVTSTPLWRNGPPEKPVLCNACGSRWRTKGT	35	Type IVb	1	7	41
633	Brassica oleracea	Eudicots	XP_013610851.1	CCHCRVTSTPLWRNGPPEKPVLCNACGSRWRTKGT	35	Type IVb	1	7	41
634	Brassica oleracea	Eudicots	XP_013610852.1	CCHCRVTSTPLWRNGPPEKPVLCNACGSRWRTKGT	35	Type IVb	1	7	41
635	Brassica oleracea	Eudicots	XP_013612520.1	CYHCGVTSTPLWRNGPPEKPVLCNACGSRWRTKGS	35	Type IVb	1	31	65
636	Brassica oleracea	Eudicots	XP_013612528.1	CYHCGVTSTPLWRNGPPEKPVLCNACGSRWRTKGS	35	Type IVb	1	31	65
637	Brassica oleracea	Eudicots	XP_013612537.1	CYHCGVTSTPLWRNGPPEKPVLCNACGSRWRTKGS	35	Type IVb	1	7	41
638	Brassica oleracea	Eudicots	XP_013613588.1	CSHCGVQKTPQWRAGPKGAKTLCNACGVRYKSGRL	35	Type IVb	1	248	282
639	Brassica oleracea	Eudicots	XP_013614017.1	CADCGTSKTPLWRGGPAGPKSLCNACGIRNRKKR	34	Type IVb	1	34	67
640	Brassica oleracea	Eudicots	XP_013615880.1	CYHCGVTSTPLWRNGPPEKPVLCNACGSRWRTKGS	35	Type IVb	1	7	41
641	Brassica oleracea	Eudicots	XP_013615897.1	CYHCGVTSTPLWRNGPPEKPVLCNACGSRWRTKGS	35	Type IVb	1	7	41
642	Brassica oleracea	Eudicots	XP_013616331.1	CSDCNTTKTPLWRSGPRGPKSLCNACGIRQRKAR	34	Type IVb	1	230	263
643	Brassica oleracea	Eudicots	XP_013618052.1	CRHCGTSEKSTPMMRRGPEGPRTLCNACGLMWANKG	36	Type IVc	1	216	251
644	Brassica oleracea	Eudicots	XP_013618059.1	CRHCGTSEKSTPMMRRGPEGPRTLCNACGLMWANKG	36	Type IVc	1	214	249
645	Brassica oleracea	Eudicots	XP_013619181.1	CTHCGVQKTPQWRAGPLGAKTLCNACGVRFKSGRL	35	Type IVb	1	196	230
646	Brassica oleracea	Eudicots	XP_013619600.1	CSHCGTNTTPQWRTGPVGPKTLCNACGVRFKSGR	34	Type IVb	1	177	210
647	Brassica oleracea	Eudicots	XP_013619607.1	CSHCGTNTTPQWRTGPVGPKTLCNACGVRFKSGR	34	Type IVb	1	177	210
648	Brassica oleracea	Eudicots	XP_013619613.1	CSHCGTNTTPQWRTGPVGPKTLCNACGVRFKSGR	34	Type IVb	1	177	210
649	Brassica oleracea	Eudicots	XP_013621875.1	CSNCNTTKTPLWRSGPRGPKSLCNACGIRQRKARQ	35	Type IVb	1	225	259
650	Brassica oleracea	Eudicots	XP_013622095.1	CQHCGADKTPQWRAGPSGPKTLCNACGVRYKSGRL	35	Type IVb	1	194	228
651	Brassica oleracea	Eudicots	XP_013625315.1	CRHCGIGEKSTPMMRRGPEGPRTLCNACGLMWANKG	36	Type IVc	1	221	256
652	Brassica oleracea	Eudicots	XP_013625402.1	CSHCGTNTTPQWRTGPAGPKTLCNACGVRFKSGR	34	Type IVb	1	177	210
653	Brassica oleracea	Eudicots	XP_013625403.1	CSHCGTNTTPQWRTGPAGPKTLCNACGVRFKSGR	34	Type IVb	1	177	210
654	Brassica oleracea	Eudicots	XP_013626140.1	CVDCGTLRTPLWRGGPAGPKSLCNACGIKSRKKRQ	35	Type IVb	1	44	78
655	Brassica oleracea	Eudicots	XP_013627883.1	CTNLNCNAIDTPMWRRGPLGPKTLCNACGIKFRKEEE	37	Type IV4	1	150	186
656	Brassica oleracea	Eudicots	XP_013630850.1	CTHCETTKTPQWREGPGGPKTLCNACGVRFRSGRL	35	Type IVb	1	224	258
657	Brassica oleracea	Eudicots	XP_013632513.1	CTNMNCKAINTPMWRKGPLGPKTLCNACGIKFRKEKE	37	Type IV4	1	164	200
658	Brassica oleracea	Eudicots	XP_013634221.1	CTHCASDKTPQWRTGPLGPKTLCNACGVRFKSGRL	35	Type IVb	1	171	205
659	Brassica oleracea	Eudicots	XP_013635109.1	CTHCASDKTPQWRTGPLGPKTLCNACGVRFKSGRL	35	Type IVb	1	171	205
660	Brassica oleracea	Eudicots	XP_013636464.1	CTHCGISSSCTPMMRRGPSGPRTLCNACGLFWTNRGT	37	Type IVc	1	213	249
661	Brassica oleracea	Eudicots	XP_013636763.1	CTHCETTKTPQWREGPCGPKTLCNACGVRFRSGRL	35	Type IVb	1	194	228
662	Brassica oleracea	Eudicots	XP_013636764.1	CTHCETTKTPQWREGPCGPKTLCNACGVRFRSGRL	35	Type IVb	1	194	228
663	Brassica oleracea	Eudicots	XP_013636765.1	CTHCETTKTPQWREGPCGPKTLCNACGVRFRSGRL	35	Type IVb	1	194	228
664	Brassica oleracea	Eudicots	XP_013636766.1	CTHCETTKTPQWREGPCGPKTLCNACGVRFRSGRL	35	Type IVb	1	194	228
665	Brassica oleracea	Eudicots	XP_013637276.1	CMHCEVTKTPQWRLGPMGPKTLCNACGVRYKSGR	34	Type IVb	1	252	285
666	Brassica oleracea	Eudicots	XP_013637277.1	CMHCEVTKTPQWRLGPMGPKTLCNACGVRYKSGR	34	Type IVb	1	232	265
667	Brassica oleracea	Eudicots	XP_013638693.1	CRHCGTSENSTPMMRRGPEGPRTLCNACGLMWANKG	36	Type IVc	1	212	247
668	Brassica oleracea	Eudicots	XP_013638694.1	CRHCGTSENSTPMMRRGPEGPRTLCNACGLMWANKG	36	Type IVc	1	210	245
669	Brassica oleracea	Eudicots	XP_013639228.1	CVDCGTFKTPLWRGGPAGPKSLCNACGIKSRKKRQ	35	Type IVb	1	40	74
670	Brassica rapa	Eudicots	XP_009101446.1	CYHCGVTSTPLWRNGPPEKPVLCNACGSRWRTKGS	35	Type IVb	1	7	41
671	Brassica rapa	Eudicots	XP_009101447.1	CYHCGVTSTPLWRNGPPEKPVLCNACGSRWRTKGS	35	Type IVb	1	7	41
672	Brassica rapa	Eudicots	XP_009102248.1	CASCDTTSTPLWRNGPKGPKSLCNACGIRFKKEER	35	Type IVb	1	93	127
673	Brassica rapa	Eudicots	XP_009103517.1	CTKCDTTSTPLWRNGPRGPKSLCNACGIRFKKEER	35	Type IVb	1	108	142
674	Brassica rapa	Eudicots	XP_009103676.1	CTHCETTKTPQWREGPRGPKTLCNACGVRFRSGRL	35	Type IVb	1	233	267
675	Brassica rapa	Eudicots	XP_009103677.1	CTHCETTKTPQWREGPRGPKTLCNACGVRFRSGRL	35	Type IVb	1	224	258
676	Brassica rapa	Eudicots	XP_009103933.1	CMHCEITKTPQWRLGPMGPKTLCNACGVRYKSGR	34	Type IVb	1	226	259
677	Brassica rapa	Eudicots	XP_009104270.1	CTHCASEKTPQWRTGPLGPKTLCNACGVRFKSGRL	35	Type IVb	1	165	199
678	Brassica rapa	Eudicots	XP_009107175.1	CRHCGIGEKSTPMMRRGPEGPRTLCNACGLMWANKG	36	Type IVc	1	226	261
679	Brassica rapa	Eudicots	XP_009107176.1	CRHCGIGEKSTPMMRRGPEGPRTLCNACGLMWANKG	36	Type IVc	1	224	259
680	Brassica rapa	Eudicots	XP_009108336.1	CYHCGVTSTPLWRNGPPEKPVLCNACGSRWRTKGT	35	Type IVb	1	7	41
681	Brassica rapa	Eudicots	XP_009108711.1	CSHCGTNTTPQWRTGPAGPKTLCNACGVRFKSGR	34	Type IVb	1	177	210
682	Brassica rapa	Eudicots	XP_009108712.1	CSHCGTNTTPQWRTGPAGPKTLCNACGVRFKSGR	34	Type IVb	1	177	210
683	Brassica rapa	Eudicots	XP_009109327.1	CANCDATSTPLWRNGPRGPKSLCNACGIRFKKEER	35	Type IVb	1	78	112
684	Brassica rapa	Eudicots	XP_009109780.1	CRHCGTSEKSTPMMRRGPEGPRTLCNACGLMWANKG	36	Type IVc	1	214	249
685	Brassica rapa	Eudicots	XP_009110008.1	CSHCGTNTTPQWRTGPVGPKTLCNACGVRFKSGR	34	Type IVb	1	177	210
686	Brassica rapa	Eudicots	XP_009110050.1	CSHCGTNTTPQWRTGPVGPKTLCNACGVRFKSGR	34	Type IVb	1	177	210
687	Brassica rapa	Eudicots	XP_009110121.1	CSHCGTNTTPQWRTGPVGPKTLCNACGVRFKSGR	34	Type IVb	1	177	210
688	Brassica rapa	Eudicots	XP_009110185.1	CSHCGTNTTPQWRTGPVGPKTLCNACGVRFKSGR	34	Type IVb	1	177	210
689	Brassica rapa	Eudicots	XP_009110210.1	CTNMNCKAINTPMWRKGPLGPKSLCNACGIKFRKEKE	37	Type IV4	1	163	199
690	Brassica rapa	Eudicots	XP_009110229.1	CTNMNCKAINTPMWRKGPLGPKSLCNACGIKFRKEKE	37	Type IV4	1	160	196
691	Brassica rapa	Eudicots	XP_009110913.1	CTHCETTETPQWREGPSGPKTLCNACGVRFRSGRL	35	Type IVb	1	202	236
692	Brassica rapa	Eudicots	XP_009111680.1	CLHCATDKTPQWRTGPMGPKTLCNACGVRYKSGRL	35	Type IVb	1	222	256
693	Brassica rapa	Eudicots	XP_009112294.1	CSHCGVQKTPQWRAGPLGAKTLCNACGVRFKSGRL	35	Type IVb	1	242	276
694	Brassica rapa	Eudicots	XP_009112295.1	CSHCGVQKTPQWRAGPLGAKTLCNACGVRFKSGRL	35	Type IVb	1	242	276
695	Brassica rapa	Eudicots	XP_009112296.1	CSHCGVQKTPQWRAGPLGAKTLCNACGVRFKSGRL	35	Type IVb	1	242	276
696	Brassica rapa	Eudicots	XP_009112297.1	CSHCGVQKTPQWRAGPLGAKTLCNACGVRFKSGRL	35	Type IVb	1	242	276
697	Brassica rapa	Eudicots	XP_009112489.1	CASCDTTSTPLWRNGPKGPKSLCNACGIRFKKEER	35	Type IVb	1	90	124
698	Brassica rapa	Eudicots	XP_009114215.1	CVDCGTFKTPLWRGGLAGPKSLCNACGIKSRKKRQ	35	Type IVb	1	40	74
699	Brassica rapa	Eudicots	XP_009114291.1	CCHCGVTSTPLWRNGPPEKPVLCNACGSRWRTKGT	35	Type IVb	1	7	41
700	Brassica rapa	Eudicots	XP_009114292.1	CCHCGVTSTPLWRNGPPEKPVLCNACGSRWRTKGT	35	Type IVb	1	7	41
701	Brassica rapa	Eudicots	XP_009114293.1	CCHCGVTSTPLWRNGPPEKPVLCNACGSRWRTKGT	35	Type IVb	1	7	41
702	Brassica rapa	Eudicots	XP_009114295.1	CCHCGVTSTPLWRNGPPEKPVLCNACGSRWRTKGT	35	Type IVb	1	7	41
703	Brassica rapa	Eudicots	XP_009115764.1	CANCDTTSTPLWRNGPRGPKSLCNACGIRFKKEER	35	Type IVb	1	150	184
704	Brassica rapa	Eudicots	XP_009116158.1	CMHCEVTKTPQWRLGPMGPKTLCNACGVRYKSGR	34	Type IVb	1	233	266
705	Brassica rapa	Eudicots	XP_009116733.1	CTHCASEKTPQWRTGPLGPKTLCNACGVRFKSGRL	35	Type IVb	1	160	194
706	Brassica rapa	Eudicots	XP_009118398.1	CTHCETTKTPQWREGPNGPKTLCNACGVRFRSGRL	35	Type IVb	1	181	215
707	Brassica rapa	Eudicots	XP_009120195.1	CSDCNTTKTPLWRSGPRGPKSLCNACGIRQRKAR	34	Type IVb	1	224	257
708	Brassica rapa	Eudicots	XP_009124673.1	CAICGTSKTPLWRGGPTGPKSLCNACGIRNKKKKS	35	Type IVb	1	44	78
709	Brassica rapa	Eudicots	XP_009125288.1	CLHCATDKTPQWRTGPMGPKTLCNACGVRYKSGRL	35	Type IVb	1	205	239
710	Brassica rapa	Eudicots	XP_009126922.1	CSDCNTTKTPLWRSGPRGPKSLCNACGIRQRKAR	34	Type IVb	1	231	264
711	Brassica rapa	Eudicots	XP_009128943.1	CYHCGVTSTPLWRNGPPEKPVLCNACGSRWRTKGS	35	Type IVb	1	7	41
712	Brassica rapa	Eudicots	XP_009129774.1	CADCGTSKTPLWRGGPAGPKSLCNACGIRNRKRR	34	Type IVb	1	34	67
713	Brassica rapa	Eudicots	XP_009130771.1	CYHCGVTSTPLWRNGPPEKPVLCNACGSRWRTKGS	35	Type IVb	1	7	41
714	Brassica rapa	Eudicots	XP_009130778.1	CYHCGVTSTPLWRNGPPEKPVLCNACGSRWRTKGS	35	Type IVb	1	7	41
715	Brassica rapa	Eudicots	XP_009132168.1	CSNCNTTKTPLWRSGPRGPKSLCNACGIRQRKARQ	35	Type IVb	1	225	259
716	Brassica rapa	Eudicots	XP_009135503.1	CVDCGTLRTPLWRGGPAGP	19	Type IVp	1	42	60
717	Brassica rapa	Eudicots	XP_009135706.1	CTNLNCNAIDTPMWRRGPLGPKTLCNACGIKFRKEEE	37	Type IV4	1	149	185
718	Brassica rapa	Eudicots	XP_009135707.1	CTNLNCNAIDTPMWRRGPLGPKTLCNACGIKFRKEEE	37	Type IV4	1	149	185
719	Brassica rapa	Eudicots	XP_009135870.1	CQHCGADKTPQWRAGPSGPKTLCNACGVRYKSGRL	35	Type IVb	1	194	228
720	Brassica rapa	Eudicots	XP_009136565.1	CANCDTTSTPLWRNGPRGPKSLCNACGIRFKKEER	35	Type IVb	1	138	172
721	Brassica rapa	Eudicots	XP_009136583.1	CSHCGVQKTPQWRAGPLGAKTLCNACGVRFKSGRL	35	Type IVb	1	211	245
722	Brassica rapa	Eudicots	XP_009136743.1	CVDCGTSKTPLWRGGPAGPKSLCNAGGIKSRKKRQ	35	Type IVp	1	39	73
723	Brassica rapa	Eudicots	XP_009137582.1	CSDCNTTKTPLWRSGPRGPKSLCNACGIRQRKAR	34	Type IVb	1	220	253
724	Brassica rapa	Eudicots	XP_009138082.1	CTHCGISSSCTPMMRRGPSGPRTLCNACGLFWTNRGT	37	Type IVc	1	216	252
725	Brassica rapa	Eudicots	XP_009138148.1	CLHCATDKTPQWRTGPMGPKTLCNACGVRYKSGRL	35	Type IVb	1	204	238
726	Brassica rapa	Eudicots	XP_009138318.1	CCHCGTNNTPQWRTGPVGPKTLCNACGVRFKSGR	34	Type IVb	1	175	208
727	Brassica rapa	Eudicots	XP_009138319.1	CCHCGTNNTPQWRTGPVGPKTLCNACGVRFKSGR	34	Type IVb	1	175	208
728	Brassica rapa	Eudicots	XP_009138320.1	CCHCGTNNTPQWRTGPVGPKTLCNACGVRFKSGR	34	Type IVb	1	175	208
729	Brassica rapa	Eudicots	XP_009138942.1	CSHCGVQKTPQWRAGPKGAKTLCNACGVRYKSGRL	35	Type IVb	1	249	283
730	Brassica rapa	Eudicots	XP_009140894.1	CTHCETTKTPQWREGPCGPKTLCNACGVRFRSGRL	35	Type IVb	1	228	262
731	Brassica rapa	Eudicots	XP_009140895.1	CTHCETTKTPQWREGPCGPKTLCNACGVRFRSGRL	35	Type IVb	1	228	262
732	Brassica rapa	Eudicots	XP_009140896.1	CTHCETTKTPQWREGPCGPKTLCNACGVRFRSGRL	35	Type IVb	1	215	249
733	Brassica rapa	Eudicots	XP_009142013.1	CSDCNTTKTPLWRSGPRGPKSLCNACGIRQRKARQ	35	Type IVb	1	198	232
734	Brassica rapa	Eudicots	XP_009142314.1	CTHCASDKTPQWRTGPLGPKTLCNACGVRFKSGRL	35	Type IVb	1	172	206
735	Brassica rapa	Eudicots	XP_009143097.1	CTHCASDKTPQWRTGPLGPKTLCNACGVRFKSGRL	35	Type IVb	1	171	205
736	Brassica rapa	Eudicots	XP_009143303.1	CANCDTTSTPLWRNGPSGPKSLCNACGIRFKKEER	35	Type IVb	1	83	117
737	Brassica rapa	Eudicots	XP_009145512.1	CRHCGTSENSTPMMRRGPEGPRTLCNACGLMWANKG	36	Type IVc	1	213	248
738	Brassica rapa	Eudicots	XP_009145513.1	CRHCGTSENSTPMMRRGPEGPRTLCNACGLMWANKG	36	Type IVc	1	211	246
739	Brassica rapa	Eudicots	XP_009145707.1	CSHCGVQKTPQWRMGPLGAKTLCNACGVRFKSGRL	35	Type IVb	1	163	197
740	Brassica rapa	Eudicots	XP_009145767.1	CSHCGVQKTPQWRMGPLGAKTLCNACGVRFKSGRL	35	Type IVb	1	135	169
741	Brassica rapa	Eudicots	XP_009146054.1	CVDCGTFRTPLWRGGPAGPKSLCNACGIKSRKKRQ	35	Type IVb	1	41	75
742	Brassica rapa	Eudicots	XP_009146462.1	CVDCGTNKTPLWRGGPAGPKSLCNACGIKSRKKRQ	35	Type IVb	1	40	74
743	Brassica rapa	Eudicots	XP_009148049.1	CTHCETTKTPQWREGPNGPKTLCNACGVRFRSGRL	35	Type IVb	1	208	242
744	Brassica rapa	Eudicots	XP_009148050.1	CTHCETTKTPQWREGPNGPKTLCNACGVRFRSGRL	35	Type IVb	1	208	242
745	Brassica rapa	Eudicots	XP_009149294.1	CSHCGVQKTPQWRAGPLGAKTLCNACGVRFKSGRL	35	Type IVb	1	200	234
746	Brassica rapa	Eudicots	XP_009149301.1	CSHCGVQKTPQWRAGPLGAKTLCNACGVRFKSGRL	35	Type IVb	1	200	234
747	Brassica rapa	Eudicots	XP_009151105.1	CLHCATDKTPQWRTGPMGPKTLCNACGVRYKSGRL	35	Type IVb	1	219	253
748	Brassica rapa	Eudicots	XP_009151727.1	CAHCGTSKTPLWRGGPAGPKSLCNACGIRNRKKR	34	Type IVb	1	31	64
749	Cajanus cajan	Eudicots	C.cajan_00324	CLHCGAEKTPQWRTGPMGPKTLCNACGVRFKSGRL	35	Type IVb	1	215	249
750	Cajanus cajan	Eudicots	C.cajan_04102	CADCGTTKTPLWRGGPAGPKSLCNACGIRSRKKK	34	Type IVb	1	24	57
751	Cajanus cajan	Eudicots	C.cajan_04712	CSDCNTSSTPLWRSGPKGPKSLCNACGIRQRKAR	34	Type IVb	1	85	118
752	Cajanus cajan	Eudicots	C.cajan_10246	CADCKTTKTPLWRGGPAGPKTLCNACGIRYRKKR	34	Type IVb	1	19	52
753	Cajanus cajan	Eudicots	C.cajan_11039	CLHCATDKTPQWRTGPMGPKTLCNACGVRYKSGRL	35	Type IVb	1	165	199
754	Cajanus cajan	Eudicots	C.cajan_12687	CANCDTTSTPLWRNGPRGPKSLCNACGIRFKKEER	35	Type IVb	1	116	150
755	Cajanus cajan	Eudicots	C.cajan_12819	CSHCGVHKTPQWRTGPLGPKTLCNACGVRFKSGRL	35	Type IVb	1	223	257
756	Cajanus cajan	Eudicots	C.cajan_13048	CYHCGVTSTPLWRNGPPEKPVLCNACGSRWRTKGT	35	Type IVb	1	8	42
757	Cajanus cajan	Eudicots	C.cajan_14316	CADCHTTETPLWRTGPNGPKSLCNACGIRQRKAR	34	Type IVb	1	160	193
758	Cajanus cajan	Eudicots	C.cajan_17200	TPLWRNGPAEKPTLCNACGSRYKLKGH	27	Type IVp	1	1	27
759	Cajanus cajan	Eudicots	C.cajan_17218	TPLWRNGPADKPVLCNACGSRYKLKG	26	Type IVp	1	2	27
760	Cajanus cajan	Eudicots	C.cajan_17832	CTHCLAQRTPQWRAGPLGPKTLCNACGVRYKSGRL	35	Type IVb	1	201	235
761	Cajanus cajan	Eudicots	C.cajan_17916	CHHCGVSENNTPAMRRGPAGPRTLCNACGLMWANKGT	37	Type IVc	1	191	227
762	Cajanus cajan	Eudicots	C.cajan_17917	CTHCGTSSKSTPMMRRGPSGPRSLCNACGLFWANRG	36	Type IVc	1	121	156
763	Cajanus cajan	Eudicots	C.cajan_18986	CSHCQVQKTPQWRTGPLGPKTLCNACGVRYKSGR	34	Type IVb	1	212	245
764	Cajanus cajan	Eudicots	C.cajan_21534	CMHCEVTSTPQWREGPMGPKTLCNACGVRYRSGR	34	Type IVb	1	15	48
765	Cajanus cajan	Eudicots	C.cajan_22947	CQHCGISEKSTPAMRRGPAGPRSLCNACGLMWANKGT	37	Type IVc	1	183	219
766	Cajanus cajan	Eudicots	C.cajan_23770	CTHCGISSKCTPMMRRGPSGPSSLCNACGLSWAN	34	Type IVc	1	9	42
767	Cajanus cajan	Eudicots	C.cajan_24163	CANCDTTSTPLWRNGPRGPKSLCNACGIRFKKEER	35	Type IVb	1	85	119
768	Cajanus cajan	Eudicots	C.cajan_24723	CMHCEITKTPQWRAGPMGPKTLCNACGVRYKSGR	34	Type IVb	1	250	283
769	Cajanus cajan	Eudicots	C.cajan_27232	CHHCGVTSTPLWRNGPPEKPVLCNACGSRWRTKGT	35	Type IVb	1	7	41
770	Cajanus cajan	Eudicots	C.cajan_28593	CLHCEITKTPQWRAGPMGPKTLCNACGVRYKSGR	34	Type IVb	1	248	281
771	Cajanus cajan	Eudicots	C.cajan_28642	CMHCEVTKTPQWREGPMGPKTLCNACGVRYRSGR	34	Type IVb	1	232	265
772	Cajanus cajan	Eudicots	C.cajan_30318	CSHCGVQKTPQWRTGPLGAKTLCNACGVRYKSGRL	35	Type IVb	1	267	301
773	Cajanus cajan	Eudicots	C.cajan_32117	CRHCGISEKCTPMMRRGPEGPRTLCNACGLMWANKGT	37	Type IVc	1	226	262
774	Cajanus cajan	Eudicots	C.cajan_32873	CSHCQVQKTPQWRTGPLGPKTLCNACGVRFKSGR	34	Type IVb	1	224	257
775	Cajanus cajan	Eudicots	C.cajan_38233	CADCHTTKTPLWRSGPRGPKSLCNACGIRQRKAR	34	Type IVb	1	179	212
776	Cajanus cajan	Eudicots	C.cajan_38519	TPLWRNGPEDKPVLCNACGSRYRKWGT	27	Type IVp	1	1	27
777	Cajanus cajan	Eudicots	C.cajan_38520	TPLWRNGPEEKPVLCNACGSRYRKRG	26	Type IVp	1	9	34
778	Cajanus cajan	Eudicots	C.cajan_40825	CSHCNVKETPQWRVGPLGRNTLCNACGMRYKSGRL	35	Type IVb	1	17	51
779	Cajanus cajan	Eudicots	C.cajan_42913	CQHCGAEKTPQWRAGPLGPKTLCNACGVRFKSGRL	35	Type IVb	1	175	209
780	Cajanus cajan	Eudicots	C.cajan_45837	CLHCATDKTPQWRTGPMGPKTLCNACGVRYKSGRL	35	Type IVb	1	232	266
781	Cajanus cajan	Eudicots	C.cajan_47828	CTHCLAQRTPQWRAGPLGPKTLCNACGVRYKSGRL	35	Type IVb	1	174	208
782	Camelina sativa	Eudicots	Csa00382s290.1	CTHCGTRNTPMWREGPRGPRTLCNACGVRYRTGR	34	Type IVb	1	133	166
783	Camelina sativa	Eudicots	Csa01g007780.1	CAICGTNKTPLWRSGPAGPKSLCNACGIRNTKKRR	35	Type IVb	1	33	67
784	Camelina sativa	Eudicots	Csa01g019550.1	CVDCGTIRTPLWRGGPAGPKSLCNACGIKSRKKRQ	35	Type IVb	1	46	80
785	Camelina sativa	Eudicots	Csa01g023820.1	VNCNALTTPMWRRGPLGPKSLCNACGIKFRKEEE	34	Type IVp	1	200	233
786	Camelina sativa	Eudicots	Csa01g024190.1	CRHCGTSEKSTPMMRRGPAGPRTLCNACGLMWANKGT	37	Type IVc	1	218	254
787	Camelina sativa	Eudicots	Csa01g030000.1	CQHCGAEKTPQWRAGPLGPKTLCNACGVRYKSGRL	35	Type IVb	1	254	288
788	Camelina sativa	Eudicots	Csa01g041510.1	CASCDTTSTPLWRNGPKGPKSLCNACGIRFKKEER	35	Type IVb	1	94	128
789	Camelina sativa	Eudicots	Csa02g035390.1	CANCGTSKTPLWRGGPSGPKSLCNACGIRSKKKRR	35	Type IVb	1	33	67
790	Camelina sativa	Eudicots	Csa02g061170.1	CSDCNTTKTPLWRSGPRGPKSLCNACGIRQRKAR	34	Type IVb	1	229	262
791	Camelina sativa	Eudicots	Csa02g076460.1	CSHCGVQKTPQWRAGPMGAKTLCNACGVRFKSGRL	35	Type IVb	1	255	289
792	Camelina sativa	Eudicots	Csa03g011450.1	CTHCETTKTPQWREGPNGPKTLCNACGVRFRSGRL	35	Type IVb	1	228	262
793	Camelina sativa	Eudicots	Csa03g058510.1	CRHCGIGEKSTPMMRRGPAGPRTLCNACGLMWANKG	36	Type IVc	1	223	258
794	Camelina sativa	Eudicots	Csa04g026020.1	CTHCGTRNTPMWREGPRGPRTLCNACGVRYRTGR	34	Type IVb	1	132	165
795	Camelina sativa	Eudicots	Csa04g036610.1	CANCDTTSTPLWRNGPRGPKSLCNACGIRFKKEER	35	Type IVb	1	185	219
796	Camelina sativa	Eudicots	Csa04g036840.1	CSHCGVQKTPQWRAGPMGAKTLCNACGVRFKSGRL	35	Type IVb	1	221	255
797	Camelina sativa	Eudicots	Csa04g040960.1	CMHCEVTKTPQWRLGPMGPKTLCNACGVRYKSGR	34	Type IVb	1	235	268
798	Camelina sativa	Eudicots	Csa04g062950.1	CTHCASEKTPQWRTGPLGPKTLCNACGVRFKSGRL	35	Type IVb	1	179	213
799	Camelina sativa	Eudicots	Csa05g004220.1	CTHCASEKTPQWRTGPLGPKTLCNACGVRFKSGRL	35	Type IVb	1	180	214
800	Camelina sativa	Eudicots	Csa05g038340.1	CTHCETTRTPQWREGPCGRNTLCNACGVRFRSGRL	35	Type IVb	1	201	235
801	Camelina sativa	Eudicots	Csa05g038350.1	CTHCETTKTPQWREGPRGPRTLCNACGVRFRSGR	34	Type IVb	1	198	231
802	Camelina sativa	Eudicots	Csa05g038360.1	CTHCETTRTPQWREGPCGRKTLCNACGVRFRSGRL	35	Type IVb	1	313	347
803	Camelina sativa	Eudicots	Csa05g092350.1	CTHCASEKTPQWRTGPLGPKTLCNACGVRYKSGRL	35	Type IVb	1	169	203
804	Camelina sativa	Eudicots	Csa06g018920.1	CTHCGTRNTPMWREGPRGPRTLCNACGVRYRTGR	34	Type IVb	1	133	166
805	Camelina sativa	Eudicots	Csa06g024980.1	CANCDTTSTPLWRNGPRGPKSLCNACGIRFKKEER	35	Type IVb	1	148	182
806	Camelina sativa	Eudicots	Csa06g025220.1	CSHCGVQKTPQWRAGPKGAKTLCNACGVRFKSGRL	35	Type IVb	1	218	252
807	Camelina sativa	Eudicots	Csa06g029270.1	CMHCEVTKTPQWRLGPMGPKTLCNACGVRYKSGR	34	Type IVb	1	295	328
808	Camelina sativa	Eudicots	Csa06g051440.1	CTHCASEKTPQWRTGPLGPKTLCNACGVRFKSGRL	35	Type IVb	1	179	213
809	Camelina sativa	Eudicots	Csa07g004390.1	CTHCASEKTPQWRTGPLGPKTLCNACGVRYKSGRL	35	Type IVb	1	251	285
810	Camelina sativa	Eudicots	Csa07g016240.1	CTHCETTRTPQWREGPCGRNTLCNACGVRFRSGRL	35	Type IVb	1	214	248
811	Camelina sativa	Eudicots	Csa07g016250.1	CTHCETTRTPQWREGPRGPKTLCNACGVRFRSGR	34	Type IVb	1	161	194
812	Camelina sativa	Eudicots	Csa07g016260.1	CTHCETTRTPQWREGPCGRKTLCNACGVRFRSGRL	35	Type IVb	1	208	242
813	Camelina sativa	Eudicots	Csa08g023490.1	CLHCATDKTPQWRTGPMGPKTLCNACGVRYKSGRL	35	Type IVb	1	223	257
814	Camelina sativa	Eudicots	Csa09g002490.1	CANCDTTSTPLWRNGPRGPKSLCNACGIRFKKEER	35	Type IVb	1	148	182
815	Camelina sativa	Eudicots	Csa09g058050.1	CGHCGVQKTPQWRAGPMGAKTLCNACGVRFKSGR	34	Type IVb	1	219	252
816	Camelina sativa	Eudicots	Csa09g064590.1	CMHCEVTKTPQWRLGPMGPKTLCNACGVRYKSGR	34	Type IVb	1	235	268
817	Camelina sativa	Eudicots	Csa10g004630.1	CANCDTTSTPLWRNGPRGPKSLCNACGIRFKKEER	35	Type IVb	1	78	112
818	Camelina sativa	Eudicots	Csa10g004910.1	CSHCGVEKTPQWRMGPLGAKTLCNACGVRFKSGRL	35	Type IVb	1	168	202
819	Camelina sativa	Eudicots	Csa10g007450.1	CSHCGTNNTPQWRTGPVGPKTLCNACGVRFKSGR	34	Type IVb	1	189	222
820	Camelina sativa	Eudicots	Csa10g009420.1	CLHCATEKTPQWRTGPMGPKTLCNACGVRYKSGRL	35	Type IVb	1	200	234
821	Camelina sativa	Eudicots	Csa10g016760.1	CSDCNTTKTPLWRSGPRGPKSLCNACGIRQRKAR	34	Type IVb	1	217	250
822	Camelina sativa	Eudicots	Csa10g018550.1	CTHCGISSKCTPMMRRGPSGPRTLCNACGLFWANRGT	37	Type IVc	1	213	249
823	Camelina sativa	Eudicots	Csa10g027810.1	CYHCGVTNTPLWRNGPPEKPVLCNACGSRWRTKGT	35	Type IVb	1	7	41
824	Camelina sativa	Eudicots	Csa10g029720.1	CVDCGTSRTPLWRGGPAGPKSLCNACGIKSRKKRQ	35	Type IVb	1	83	117
825	Camelina sativa	Eudicots	Csa11g005140.1	CANCDTTSTPLWRNGPRGPKSLCNACGIRFKKEER	35	Type IVb	1	77	111
826	Camelina sativa	Eudicots	Csa11g005440.1	CSHCGVEKTPQWRMGPLGAKTLCNACGVRFKSGRL	35	Type IVb	1	170	204
827	Camelina sativa	Eudicots	Csa11g007240.1	CSHCGTNNTPQWRTGPVGPKTLCNACGVRFKSGR	34	Type IVb	1	188	221
828	Camelina sativa	Eudicots	Csa11g010290.1	CLHCATEKTPQWRTGPMGPKTLCNACGVRYKSGRL	35	Type IVb	1	200	234
829	Camelina sativa	Eudicots	Csa11g018240.1	CSDCNTTKTPLWRSGPRGPKSLCNACGIRQRKAR	34	Type IVb	1	217	250
830	Camelina sativa	Eudicots	Csa11g020260.1	CTHCGISSKCTPMMRRGPSGPRTLCNACGLFWANRGT	37	Type IVc	1	213	249
831	Camelina sativa	Eudicots	Csa11g031090.1	CYHCGVTNTPLWRNGPPEKPVLCNACGSRWRTKGT	35	Type IVb	1	7	41
832	Camelina sativa	Eudicots	Csa11g033970.1	CVDCGTSRTPLWRGGPAGPKSLCNACGIKSRKKRQ	35	Type IVb	1	90	124
833	Camelina sativa	Eudicots	Csa11g064680.1	CYHCGVTSTPLWRNGPPEKPVLCNACGSRWRTKGT	35	Type IVb	1	7	41
834	Camelina sativa	Eudicots	Csa11g078560.1	CADCGTSKTPLWRGGPSGPKSLCNACGIRNRKKR	34	Type IVb	1	32	65
835	Camelina sativa	Eudicots	Csa11g090330.1	CSDCNTTKTPLWRSGPRGPKSLCNACGIRQRKAR	34	Type IVb	1	229	262
836	Camelina sativa	Eudicots	Csa11g104640.1	CSHCGVQKTPQWRAGPMGAKTLCNACGVRYKSGRL	35	Type IVb	1	282	316
837	Camelina sativa	Eudicots	Csa12g004840.1	CANCDTTSTPLWRNGPRGPKSLCNACGIRFKKEER	35	Type IVb	1	78	112
838	Camelina sativa	Eudicots	Csa12g005160.1	CSHCGVEKTPQWRMGPLGAKTLCNACGVRFKSGRL	35	Type IVb	1	171	205
839	Camelina sativa	Eudicots	Csa12g008900.1	CSHCGTNNTPQWRTGPVGPKTLCNACGVRFKSGR	34	Type IVb	1	191	224
840	Camelina sativa	Eudicots	Csa12g012980.1	CLHCATEKTPQWRTGPMGPKTLCNACGVRYKSGRL	35	Type IVb	1	202	236
841	Camelina sativa	Eudicots	Csa12g025910.1	CSDCNTTKTPLWRSGPRGPKSLCNACGIRQRKAR	34	Type IVb	1	217	250
842	Camelina sativa	Eudicots	Csa12g029880.1	CTHCGISSKCTPMMRRGPSGPRTLCNACGLFWANRGT	37	Type IVc	1	214	250
843	Camelina sativa	Eudicots	Csa12g047050.1	CYHCGVTNTPLWRNGPPEKPVLCNACGSRWRTKGT	35	Type IVb	1	7	41
844	Camelina sativa	Eudicots	Csa12g053280.1	CVDCGTSRTPLWRGGPAGPKSLCNACGIKSRKKRQ	35	Type IVb	1	110	144
845	Camelina sativa	Eudicots	Csa12g053280.2	CVDCGTSRTPLWRGGPAGPK	20	Type IVp	1	110	129
846	Camelina sativa	Eudicots	Csa13g033740.1	CLHCATDKTPQWRTGPMGPKTLCNACGVRYKSGRL	35	Type IVb	1	263	297
847	Camelina sativa	Eudicots	Csa13g034860.1	CSDCKTTKTPMWRGGPTGPK	20	Type IVp	1	28	47
848	Camelina sativa	Eudicots	Csa14g009450.1	CTHCETTKTPQWREGPNGPKTLCNACGVRFRSGRL	35	Type IVb	1	275	309
849	Camelina sativa	Eudicots	Csa14g059850.1	CRHCGIGEKSTPMMRRGPAGPRTLCNACGLM	31	Type IVc	1	316	346
850	Camelina sativa	Eudicots	Csa14g059850.2	CRHCGIGEKSTPMMRRGPAGPRTLCNACGLMWANKG	36	Type IVc	1	223	258
851	Camelina sativa	Eudicots	Csa15g008400.1	CAICGTNKPPLWRSGPAGPKSLCNACGIRNRKKRR	35	Type IVb	1	42	76
852	Camelina sativa	Eudicots	Csa15g021790.1	CVDCGTIRTPLWRGGPAGPKSLCNACGIKSRKKRQ	35	Type IVb	1	86	120
853	Camelina sativa	Eudicots	Csa15g031100.1	VNCNAVTTPMWRRGPLGPKSLCNACGIKFRKEEE	34	Type IVp	1	192	225
854	Camelina sativa	Eudicots	Csa15g048570.1	CQHCGAEKTPQWRAGPLGPKTLCNACGVRYKSGRL	35	Type IVb	1	184	218
855	Camelina sativa	Eudicots	Csa15g077910.1	CASCDTTSTPLWRNGPKGPKSLCNACGIRFKKEER	35	Type IVb	1	94	128
856	Camelina sativa	Eudicots	Csa16g004350.1	CTHCASEKTPQWRTGPLGPKTLCNACGVRYKSGRL	35	Type IVb	1	162	196
857	Camelina sativa	Eudicots	Csa16g016830.1	CTHCETTRTPQWREGPCGRNTLCNACGVRFRSGRL	35	Type IVb	1	214	248
858	Camelina sativa	Eudicots	Csa16g016840.1	CTHCETTRTPQWREGPRGPKTLCNACGVRFRSGR	34	Type IVb	1	162	195
859	Camelina sativa	Eudicots	Csa16g016850.1	CTHCETTRTPQWREGPCGRKTLCNACGVRFRSGRL	35	Type IVb	1	207	241
860	Camelina sativa	Eudicots	Csa17g011440.1	CTHCETTKTPQWREGPNGPKTLCNACGVRFRSGRL	35	Type IVb	1	226	260
861	Camelina sativa	Eudicots	Csa17g090500.1	CRHCGIGEKSTPMMRRGPAGPRTLCNACGLMWANKG	36	Type IVc	1	223	258
862	Camelina sativa	Eudicots	Csa18g002730.1	CYHCGVTSTPLWRNGPPEKPVLCNACGSRWRTKGT	35	Type IVb	1	7	41
863	Camelina sativa	Eudicots	Csa18g018650.1	CADCGTSKTPLWRGGPSGPNSLCNACGIRNTKKR	34	Type IVb	1	33	66
864	Camelina sativa	Eudicots	Csa18g020080.1	CEHCGVDESNTPAMRRGPAGPRTLCNACGLMWANKGT	37	Type IVc	1	176	212
865	Camelina sativa	Eudicots	Csa18g029770.1	CSGCNTTKTPLWRSGPRGPKSLCNACGIRQRKAR	34	Type IVb	1	229	262
866	Camelina sativa	Eudicots	Csa18g042220.1	CSHCGVQKTPQWRAGPMGAKTLCNACGVRYKSGRL	35	Type IVb	1	246	280
867	Camelina sativa	Eudicots	Csa19g010440.1	CAICGTNKTPLWRSGPAGPKSLCNACGIRNRKKRR	35	Type IVb	1	46	80
868	Camelina sativa	Eudicots	Csa19g023770.1	CVDCGTIRTPLWRGGPAGPKSLCNACGIKSRKKRQ	35	Type IVb	1	46	80
869	Camelina sativa	Eudicots	Csa19g028720.1	VNCNALTTPMWRRGPLGPKSLCNACGIKFRKEEE	34	Type IVp	1	197	230
870	Camelina sativa	Eudicots	Csa19g029120.1	CRHCGTSEKSTPMMRRGPAGPRTLCNACGLMWANKGT	37	Type IVc	1	218	254
871	Camelina sativa	Eudicots	Csa19g035950.1	CQHCGAEKTPQWRAGPLGPKTLCNACGVRYKSGRL	35	Type IVb	1	185	219
872	Camelina sativa	Eudicots	Csa19g057970.1	CASCDTTSTPLWRNGPKGPKSLCNACGIRFKKEER	35	Type IVb	1	94	128
873	Camelina sativa	Eudicots	Csa20g049180.1	CLHCATDKTPQWRTGPMGPKTLCNACGVRYKSGRL	35	Type IVb	1	223	257
874	Camelina sativa	Eudicots	Csa20g054160.1	CSDCKTTKTPMWRGGPTGPK	20	Type IVp	1	28	47
875	Camelina sativa	Eudicots	Csa20g081520.1	CYHCGVTSTPLWRNGPPEKPVLCNACGSRWRTKGT	35	Type IVb	1	7	41
876	Cannabis sativa	Eudicots	PK01325.1	CMHCEITKTPQWRAGPMGPKTLCNACGVRYKSGR	34	Type IVb	1	246	279
877	Cannabis sativa	Eudicots	PK04189.1	CQHCGINEKCTPAMRRGPGGPRSLCNACGLMWANKGT	37	Type IVc	1	210	246
878	Cannabis sativa	Eudicots	PK04210.1	CTHCGTSSKSTPMMRRGPSGPRSLCNACGLFWSNRGT	37	Type IVc	1	270	306
879	Cannabis sativa	Eudicots	PK07315.1	CTHCQVTSTPQWREGPSGPKTLCNACGVRYRSGR	34	Type IVb	1	238	271
880	Cannabis sativa	Eudicots	PK07315.2	CTHCQVTSTPQWREGPSGPKTLCNACGVRYRSGR	34	Type IVb	1	166	199
881	Cannabis sativa	Eudicots	PK07593.1	CSDCNTTKTPLWRSGPRGPKSLCNACGIRQRKAR	34	Type IVb	1	34	67
882	Cannabis sativa	Eudicots	PK10122.2	CSHCGVQKTPQWRTGPLGAKTLCNACGVRFKSGR	34	Type IVb	1	256	289
883	Cannabis sativa	Eudicots	PK10122.3	CSHCGVQKTPQWRTGPLGAKTLCNACGVRFKSGRL	35	Type IVb	1	256	290
884	Cannabis sativa	Eudicots	PK10122.4	CSHCQVQKTPQWRTGPLGPKTLCNACGVRFKSGR	34	Type IVb	1	259	292
885	Cannabis sativa	Eudicots	PK10122.5	CSHCGVQKTPQWRTGPLGAKTLCNACGVRFKSGRL	35	Type IVb	1	256	290
886	Cannabis sativa	Eudicots	PK10122.6	CSHCGVQKTPQWRTGPLGAKTLCNACGVRFKSGRL	35	Type IVb	1	30	64
887	Cannabis sativa	Eudicots	PK11000.1	CTNCGTSSKSTPMMRRGPAGARTLCNACGLKWANKGV	37	Type IVc	1	222	258
888	Cannabis sativa	Eudicots	PK11095.1	CHHCGVTSTPLWRNGPPEKPVLCNACGSRWRTKGT	35	Type IVb	1	7	41
889	Cannabis sativa	Eudicots	PK13609.1	CTHCASEKTPQWRTGPMGPKTLCNACGVRYKSGRL	35	Type IVb	1	177	211
890	Cannabis sativa	Eudicots	PK13647.1	CTHCLSQKTPQWRAGPLGPKTLCNACGVRYKSGRL	35	Type IVb	1	70	104
891	Cannabis sativa	Eudicots	PK17763.1	CLHCAAEKTPQWRTGPLGPKTLCNACGVRYKSGRL	35	Type IVb	1	234	268
892	Cannabis sativa	Eudicots	PK18657.1	CQHCGAEKTPQWRAGPCGPKTLCNACGVRYKSGRL	35	Type IVb	1	73	107
893	Cannabis sativa	Eudicots	PK18820.1	CADCGTTKTPLWRGGPAGPKSLCNACGIRSRKKRR	35	Type IVb	1	34	68
894	Cannabis sativa	Eudicots	PK21934.1	CSDCRTTRTPLWRSGPAGPKSLCNACGIRYRKK	33	Type IVb	1	20	52
895	Cannabis sativa	Eudicots	PK22222.1	CQHCGVSEHNTPAMRRGPAGPRTLCNACGLMWANKGT	37	Type IVc	1	209	245
896	Cannabis sativa	Eudicots	PK24471.1	CANCDTTSTPLWRNGPRGPKSLCNACGIRFKKEER	35	Type IVb	1	11	45
897	Capsella grandiflora	Eudicots	Cagra.0026s0014.1.p	CQHCGAEKTPQWRAGPSGPKTLCNACGVRYKSGRL	35	Type IVb	1	158	192
898	Capsella grandiflora	Eudicots	Cagra.0053s0014.1.p	CVDCGTSRTPLWRGGPAGPKSLCNACGIKSRKKRQ	35	Type IVb	1	36	70
899	Capsella grandiflora	Eudicots	Cagra.0133s0025.1.p	CAICGTSKTPLWRGGPAGPKSLCNACGIRNRKKRR	35	Type IVb	1	45	79
900	Capsella grandiflora	Eudicots	Cagra.0239s0057.1.p	CTHCASEKTPQWRTGPLGPKTLCNACGVRFKSGRL	35	Type IVb	1	180	214
901	Capsella grandiflora	Eudicots	Cagra.0418s0011.1.p	CSDCKTTKTPMWRGGPTGPKSLCNACGIRFRKQRR	35	Type IVb	1	29	63
902	Capsella grandiflora	Eudicots	Cagra.0701s0033.1.p	CLHCATDKTPQWRTGPMGPKTLCNACGVRYKSGRL	35	Type IVb	1	229	263
903	Capsella grandiflora	Eudicots	Cagra.0926s0051.1.p	CANCDTTSTPLWRNGPRGPKSLCNACGIRFKKEER	35	Type IVb	1	150	184
904	Capsella grandiflora	Eudicots	Cagra.0926s0073.1.p	CNHCGVQKTPQWRAGPSGAKTLCNACGVRYKSGRL	35	Type IVb	1	228	262
905	Capsella grandiflora	Eudicots	Cagra.1637s0009.1.p	CTHCETTKTPQWREGPSGPKTLCNACGVRYRSGRL	35	Type IVb	1	216	250
906	Capsella grandiflora	Eudicots	Cagra.1637s0009.2.p	CTHCETTKTPQWREGPSGPKTLCNACGVRYRSGRL	35	Type IVb	1	216	250
907	Capsella grandiflora	Eudicots	Cagra.1695s0026.1.p	CANCDTTSTPLWRNGPRGPK	20	Type IVp	1	77	96
908	Capsella grandiflora	Eudicots	Cagra.1742s0041.1.p	CMHCEVTKTPQWRLGPMGPKTLCNACGVRYKSGR	34	Type IVb	1	232	265
909	Capsella grandiflora	Eudicots	Cagra.1757s0004.1.p	CRHCGTSEKSTPMMRRGPEGPRTLCNACGLMWANKGT	37	Type IVc	1	217	253
910	Capsella grandiflora	Eudicots	Cagra.1876s0008.1.p	CTHCETTRTPQWREGPHGRNTLCNACGVRFRSGRL	35	Type IVb	1	212	246
911	Capsella grandiflora	Eudicots	Cagra.1876s0009.1.p	CTHCETTRTPQWREGPHGRKTLCNACGVRFRSGRL	35	Type IVb	1	208	242
912	Capsella grandiflora	Eudicots	Cagra.2171s0014.1.p	CTHCGISSKCTPMMRRGPSGPRTLCNACGLFWANRGT	37	Type IVc	1	217	253
913	Capsella grandiflora	Eudicots	Cagra.2346s0015.1.p	CRHCGISEKSTPMMRRGPEGPRTLCNACGLMWANKG	36	Type IVc	1	223	258
914	Capsella grandiflora	Eudicots	Cagra.2350s0018.1.p	CSHCGTNNTPQWRTGPLGPKTLCNACGVRFKSGR	34	Type IVb	1	188	221
915	Capsella grandiflora	Eudicots	Cagra.3356s0048.1.p	CYHCGVTNTPLWRNGPPEKPVLCNACGSRWRTKGT	35	Type IVb	1	7	41
916	Capsella grandiflora	Eudicots	Cagra.3467s0056.1.p	CSDCNTTKTPLWRSGPRGPKSLCNACGIRQRKAR	34	Type IVb	1	221	254
917	Capsella grandiflora	Eudicots	Cagra.3675s0017.1.p	CYHCGVTSTPLWRNGPPEKPVLCNACGSRWRTKGT	35	Type IVb	1	7	41
918	Capsella grandiflora	Eudicots	Cagra.3784s0001.1.p	CSHCGVEETPQWRMGPLGAKTLCNACGVRFKSGRL	35	Type IVb	1	170	204
919	Capsella grandiflora	Eudicots	Cagra.4093s0018.1.p	CLHCATEKTPQWRTGPMGPKTLCNACGVRYKSGRL	35	Type IVb	1	205	239
920	Capsella grandiflora	Eudicots	Cagra.4138s0005.1.p	CSDCNTTKTPLWRSGPRGPKSLCNACGIRQRKAR	34	Type IVb	1	232	265
921	Capsella grandiflora	Eudicots	Cagra.4440s0004.1.p	CTHCGTTKTPMWREGPRGARTLCNACGVRYRTGR	34	Type IVb	1	133	166
922	Capsella grandiflora	Eudicots	Cagra.5497s0020.1.p	CVDCGTIRTPLWRGGPAGPKSLCNACGIKSRKKRQ	35	Type IVb	1	43	77
923	Capsella grandiflora	Eudicots	Cagra.6011s0001.1.p	CTHCASEKTPQWRTGPLGPKTLCNACGVRFKSGRL	35	Type IVb	1	167	201
924	Capsella grandiflora	Eudicots	Cagra.6467s0001.1.p	CSHCGVQKTPQWRAGPMGAKTLCNACGVRYKSGRL	35	Type IVb	1	254	288
925	Capsella grandiflora	Eudicots	Cagra.7149s0001.1.p	CASCDTTSTPLWRNGPKGPK	20	Type IVp	1	95	114
926	Capsella rubella	Eudicots	Carubv10001360m	CLHCATDKTPQWRTGPMGPKTLCNACGVRYKSGRL	35	Type IVb	1	230	264
927	Capsella rubella	Eudicots	Carubv10003065m	CNDCKTTKTPMWRGGPTGPKSLCNACGIRFRKQRR	35	Type IVb	1	29	63
928	Capsella rubella	Eudicots	Carubv10005113m	CSDCNTTKTPLWRSGPRGPKSLCNACGIRQRKAR	34	Type IVb	1	219	252
929	Capsella rubella	Eudicots	Carubv10005152m	CLHCATEKTPQWRTGPMGPKTLCNACGVRYKSGRL	35	Type IVb	1	242	276
930	Capsella rubella	Eudicots	Carubv10005459m	CSHCGTNNTPQWRTGPVGPKTLCNACGVRFKSGR	34	Type IVb	1	188	221
931	Capsella rubella	Eudicots	Carubv10005462m	CSHCGTNNTPQWRTGPVGPKTLCNACGVRFKSGR	34	Type IVb	1	188	221
932	Capsella rubella	Eudicots	Carubv10005463m	CSHCGTNNTPQWRTGPVGPKTLCNACGVRFKSGR	34	Type IVb	1	188	221
933	Capsella rubella	Eudicots	Carubv10005611m	CSHCGVEETPQWRMGPLGAKTLCNACGVRFKSGRL	35	Type IVb	1	172	206
934	Capsella rubella	Eudicots	Carubv10005860m	CVDCGTSRTPLWRGGPAGPKSLCNACGIKSRKKRQ	35	Type IVb	1	36	70
935	Capsella rubella	Eudicots	Carubv10006355m	CTHCGISSKCTPMMRRGPSGPRTLCNACGLFWANRGT	37	Type IVc	1	217	253
936	Capsella rubella	Eudicots	Carubv10007115m	CYHCGVTNTPLWRNGPPEKPVLCNACGSRWRTKGT	35	Type IVb	1	7	41
937	Capsella rubella	Eudicots	Carubv10007612m	CANCDTTSTPLWRNGPRGPKSLCNACGIRFKKEER	35	Type IVb	1	77	111
938	Capsella rubella	Eudicots	Carubv10009866m	CRHCGISEKSTPMMRRGPEGPRTLCNACGLMWANKG	36	Type IVc	1	223	258
939	Capsella rubella	Eudicots	Carubv10009871m	CTHCETTKTPQWREGPSGPKTLCNACGVRYRSGRL	35	Type IVb	1	219	253
940	Capsella rubella	Eudicots	Carubv10009872m	CTHCETTKTPQWREGPSGPKTLCNACGVRYRSGRL	35	Type IVb	1	219	253
941	Capsella rubella	Eudicots	Carubv10014365m	CQHCGAEKTPQWRAGPSGPKTLCNACGVRYKSGRL	35	Type IVb	1	198	232
942	Capsella rubella	Eudicots	Carubv10014541m	CASCDTTSTPLWRNGPKGPKSLCNACGIRFKKEER	35	Type IVb	1	117	151
943	Capsella rubella	Eudicots	Carubv10014554m	CQHCGAEKTPQWRAGPSGPKTLCNACGVRYKSGRL	35	Type IVb	1	151	185
944	Capsella rubella	Eudicots	Carubv10014665m	CVDCGTIRTPLWRGGPAGPKSLCNACGIKSRKKRQ	35	Type IVb	1	56	90
945	Capsella rubella	Eudicots	Carubv10014841m	CAICGTSKTPLWRGGPAGPKSLCNACGIRNRKKRR	35	Type IVb	1	39	73
946	Capsella rubella	Eudicots	Carubv10016131m	CRHCGTSEKSTPMMRRGPEGPRTLCNACGLMWANKGT	37	Type IVc	1	219	255
947	Capsella rubella	Eudicots	Carubv10016445m	TNKNCNALTTPMWRRGPLGPKSLCNACGIKFRKEQE	36	Type IVp	1	189	224
948	Capsella rubella	Eudicots	Carubv10017445m	CNHCGVQKTPQWRAGPSGAKTLCNACGVRYKSGR	34	Type IVb	1	289	322
949	Capsella rubella	Eudicots	Carubv10017647m	CMHCEVTKTPQWRLGPMGPKTLCNACGVRYKSGR	34	Type IVb	1	232	265
950	Capsella rubella	Eudicots	Carubv10017765m	CANCDTTSTPLWRNGPRGPKSLCNACGIRFKKEER	35	Type IVb	1	150	184
951	Capsella rubella	Eudicots	Carubv10017916m	CTHCASEKTPQWRTGPLGPKTLCNACGVRFKSGRL	35	Type IVb	1	167	201
952	Capsella rubella	Eudicots	Carubv10019160m	CTHCGTTKTPMWREGPRGARTLCNACGVRYRTGR	34	Type IVb	1	133	166
953	Capsella rubella	Eudicots	Carubv10023643m	CTHCASEKTPQWRTGPLGPKTLCNACGVRFKSGRL	35	Type IVb	1	237	271
954	Capsella rubella	Eudicots	Carubv10023774m	CTHCETTRTPQWREGPHGRNTLCNACGVRFRSGRL	35	Type IVb	1	212	246
955	Capsella rubella	Eudicots	Carubv10023820m	CTHCETTRTPQWREGPHGRKTLCNACGVRFRSGRL	35	Type IVb	1	209	243
956	Capsella rubella	Eudicots	Carubv10026556m	CSDCNTTKTPLWRSGPRGPKSLCNACGIRQRKAR	34	Type IVb	1	233	266
957	Capsella rubella	Eudicots	Carubv10026597m	CYHCGVTSTPLWRNGPPEKPVLCNACGSRWRTKGT	35	Type IVb	1	7	41
958	Capsella rubella	Eudicots	Carubv10026725m	CSHCGVQKTPQWRAGPMGAKTLCNACGVRYKSGRL	35	Type IVb	1	254	288
959	Capsella rubella	Eudicots	Carubv10026726m	CSHCGVQKTPQWRAGPMGAKTLCNACGVRYKSGRL	35	Type IVb	1	254	288
960	Capsella rubella	Eudicots	Carubv10027332m	CSDCGTSKTPLWRGGPAGPKSLCNACGIRNRKKR	34	Type IVb	1	34	67
961	Capsicum annuum	Eudicots	CA00g32430	CTHCASEKTPQWRTGPLGPKTLCNACGVRYKSGRL	35	Type IVb	1	169	203
962	Capsicum annuum	Eudicots	CA00g34300	CLHCATNKTPQWRTGPMGPKTLCNACGVRYKSGRL	35	Type IVb	1	242	276
963	Capsicum annuum	Eudicots	CA00g60620	GTPLWRPGPPKKPVLCNACGSRWWTKGT	28	Type IVp	1	32	59
964	Capsicum annuum	Eudicots	CA00g87020	CLHCEITKTPQWRAGPMGPKSLCNACGVRYKKGR	34	Type IVb	1	260	293
965	Capsicum annuum	Eudicots	CA01g06170	TPLWRNGPPEKPILCNACGSRWRTKGT	27	Type IVp	1	1	27
966	Capsicum annuum	Eudicots	CA01g14220	CVDCGTTRTPLWRIGPAGPKSLCNACGIRSRKKRR	35	Type IVb	1	11	45
967	Capsicum annuum	Eudicots	CA01g19720	CTHCQVQKTPQWRAGPLGPKTLCNACGVRYKSGR	34	Type IVb	1	15	48
968	Capsicum annuum	Eudicots	CA01g31670	CHHCGISESATPAMRRGPSGPRTLCNACGLMWANKG	36	Type IVc	1	211	246
969	Capsicum annuum	Eudicots	CA01g33720	AADTPLWRNGPPEKPILCNACGSRWRTKGT	30	Type IVp	1	208	237
970	Capsicum annuum	Eudicots	CA02g05270	CANCDTTSTPLWRNGPRGPKSLCNACGIRYKKEER	35	Type IVb	1	135	169
971	Capsicum annuum	Eudicots	CA02g21840	PAVHAGPMGAKTLCNACGVRFKSGRL	26	Type IVp	1	241	266
972	Capsicum annuum	Eudicots	CA02g22480	CANCDTTSTPLWRNGPRGPINYGYNGLYMQSLCNACGIRFKKEER	45	Type IVe	1	97	141
973	Capsicum annuum	Eudicots	CA02g22540	CANCDTTSTPLWRNGPRGPKSLCNACGIRFKKEER	35	Type IVb	1	142	176
974	Capsicum annuum	Eudicots	CA03g02360	CQHCGADQTPQWRAGPLGPKTLCNACGVRYKSGRL	35	Type IVb	1	193	227
975	Capsicum annuum	Eudicots	CA03g08030	CSGCHTTRTPLWRSGPSGPKSLCNACGIKYNKKRR	35	Type IVb	1	23	57
976	Capsicum annuum	Eudicots	CA03g35040	CLHCASDKTPQWRTGPMGPKTLCNACGVRYKSGRL	35	Type IVb	1	247	281
977	Capsicum annuum	Eudicots	CA04g15240	CTHCGTSSNNTPMMRRGPDGRRTLCNACGLTWANKGVM	38	Type IVc	1	189	226
978	Capsicum annuum	Eudicots	CA04g15250	CHHCGVSENCTPAMRRGPDGPRTLCNACGLKWANKGT	37	Type IVc	1	210	246
979	Capsicum annuum	Eudicots	CA05g18390	CVDCGTSKTPLWRGGPAGPKSLCNACGIKSRKKRR	35	Type IVb	1	23	57
980	Capsicum annuum	Eudicots	CA05g18400	CVDCGTSKTPLWRGGPTGPKSLCNACGIKSRKKRR	35	Type IVb	1	23	57
981	Capsicum annuum	Eudicots	CA05g20740	CQHCEIAKTPQWRAGPMGPKTLCNACGVRYKSGR	34	Type IVb	1	233	266
982	Capsicum annuum	Eudicots	CA06g12750	GTPLWRNGPPEKPILCNACGSRWRTKGT	28	Type IVp	1	7	34
983	Capsicum annuum	Eudicots	CA06g24040	CTHCEVTKTPQWREGPLGPKTLCNACGVRYRSGRL	35	Type IVb	1	174	208
984	Capsicum annuum	Eudicots	CA08g12420	CSDCKTTKTPLWRSGPSGPKSLCNACGIKYRKKK	34	Type IVb	1	21	54
985	Capsicum annuum	Eudicots	CA09g16580	CSDCNTTKTPLWRSGPKGPKSLCNACGIRQRKAR	34	Type IVb	1	66	99
986	Capsicum annuum	Eudicots	CA10g09180	CRHCGFSSKSNPMIRHGPAGPRSLCNACGLMWANK	35	Type IVc	1	114	148
987	Capsicum annuum	Eudicots	CA11g18920	CTHCEVTKTPQWREGPLGPKSLCNACGVRYRSGR	34	Type IVb	1	335	368
988	Capsicum annuum	Eudicots	CA12g21330	CADCGTTKTPLWRGGPAGPKSLCNACGIRSRKKRR	35	Type IVb	1	20	54
989	Carica papaya	Eudicots	evm.model.supercontig_130.63	CIHCRSTETFHLGNGSDGPKYLCDACGIDYRKEQ	34	Type IVb	1	30	63
990	Carica papaya	Eudicots	evm.model.supercontig_150.28	CSHCQVQKTPQWRAGPLGAKTLCNACGVRYKSGR	34	Type IVb	1	135	168
991	Carica papaya	Eudicots	evm.model.supercontig_151.51	CADCHTTRTPLWRGGPAGPRSLCNACGIRYRKKRR	35	Type IVb	1	8	42
992	Carica papaya	Eudicots	evm.model.supercontig_155.28	CRHCGISEKSTPMMRRGPEGPRTLCNACGLMWAN	34	Type IVc	1	222	255
993	Carica papaya	Eudicots	evm.model.supercontig_2.17	TPLPRNGPPKKPILCNACGLRYKLNG	26	Type IVp	1	3	28
994	Carica papaya	Eudicots	evm.model.supercontig_2.20	CRHCGVESTPLWRDGPLEKPVLCNACGSRYRLRG	34	Type IVb	1	7	40
995	Carica papaya	Eudicots	evm.model.supercontig_20.16	CQHCGVSEKFTPAMRRGPAGPRSLCNACGLMWANKGT	37	Type IVc	1	231	267
996	Carica papaya	Eudicots	evm.model.supercontig_21.35	CQHCGVGENNTPAMRRGPAGPRTLCNACGLMWANKGT	37	Type IVc	1	41	77
997	Carica papaya	Eudicots	evm.model.supercontig_235.6	KCSTTETPMWRRGPLGPKTLCNACGIKYRK	30	Type IVp	1	204	233
998	Carica papaya	Eudicots	evm.model.supercontig_3189.1	CTHCGISSKSTPMMRRGPSGPRSLCNACGLFWANRGT	37	Type IVc	1	37	73
999	Carica papaya	Eudicots	evm.model.supercontig_42.184	CSHCLSDKTPQWRIGPMGPKTLCNACGVRYKSGR	34	Type IVb	1	231	264
1000	Carica papaya	Eudicots	evm.model.supercontig_48.133	CSDCKTTRTPLWRGGPAGPKSLCNACGIRYRKKRR	35	Type IVb	1	20	54
1001	Carica papaya	Eudicots	evm.model.supercontig_546.1	CMHCEITKTPQWRAGPMGPKTLCNACGVRYKSGR	34	Type IVb	1	248	281
1002	Carica papaya	Eudicots	evm.model.supercontig_6.118	CANCDTTSTPLWRNGPRGPKSLCNACGIRFKKEER	35	Type IVb	1	142	176
1003	Carica papaya	Eudicots	evm.model.supercontig_6.206	CSHCGVQKTPQWRTGPLGAKTLCNACGVRYKSGRL	35	Type IVb	1	257	291
1004	Carica papaya	Eudicots	evm.model.supercontig_65.5	CMHCEVTKTPQWREGPMGPKTLCNACGVRYRSGRL	35	Type IVb	1	231	265
1005	Carica papaya	Eudicots	evm.model.supercontig_74.95	ASTPLWRNGPPEKPVLCNACGSRWRTKGT	29	Type IVp	1	24	52
1006	Carica papaya	Eudicots	evm.model.supercontig_78.7	CLHCATDKTPQWRTGPMGPKTLCNACGVRYKSGRL	35	Type IVb	1	236	270
1007	Carica papaya	Eudicots	evm.model.supercontig_865.1	CLHCAAESTPQWRTGPMGPKTLCNACGVRYKSGRL	35	Type IVb	1	207	241
1008	Carica papaya	Eudicots	evm.model.supercontig_9.102	CADCGTSKTPLWRGGPAGPKSLCNACGIRSRKKRR	35	Type IVb	1	44	78
1009	Carica papaya	Eudicots	evm.model.supercontig_93.28	CSDCNTTKTPLWRSGPRGPKSLCNACGIRQRKAR	34	Type IVb	1	161	194
1010	Carica papaya	Eudicots	evm.model.supercontig_941.1	CTHCASEKTPQWRTGPLGPKTLCNACGVRYKSGRL	35	Type IVb	1	149	183
1011	Carica papaya	Eudicots	evm.TU.contig_41047.1	CSHCLAQRTPQWRAGPMGPKTLCNACGVRYKSGRL	35	Type IVb	1	14	48
1012	Castanea mollissima	Eudicots	augustus_masked-scaffold00022-abinit-gene-0.6-mRNA-1	CADCNTTKTPLWRSGPRGPKSLCNACGIRQRKAR	34	Type IVb	1	176	209
1013	Castanea mollissima	Eudicots	augustus_masked-scaffold00762-abinit-gene-0.10-mRNA-1	CMHCEVTKTPQWREGPMGPKTLCNACGVRYRSGR	34	Type IVb	1	248	281
1014	Castanea mollissima	Eudicots	augustus_masked-scaffold00800-abinit-gene-0.6-mRNA-1	CSHCEAEETPQWREGPLGPKTLCNACGVRYKSGRL	35	Type IVb	1	184	218
1015	Castanea mollissima	Eudicots	augustus_masked-scaffold03794-abinit-gene-0.0-mRNA-1	CMHCEITKTPQWRAGPMGPKTLCNACGVRYKSGR	34	Type IVb	1	244	277
1016	Castanea mollissima	Eudicots	maker-scaffold00096-augustus-gene-1.43-mRNA-1	CADCGTTKTPLWRGGPAGPKSLCNACGIRSRKKRR	35	Type IVb	1	18	52
1017	Castanea mollissima	Eudicots	maker-scaffold00306-augustus-gene-0.16-mRNA-1	CLHCGSEKTPQWRTGPMGPKTLCNACGVRFKSGRL	35	Type IVb	1	243	277
1018	Castanea mollissima	Eudicots	maker-scaffold01285-snap-gene-0.41-mRNA-1	CCHCGVTSTPLWRNGPPDKPVLCNACGSRWRTKGT	35	Type IVb	1	7	41
1019	Castanea mollissima	Eudicots	maker-scaffold01565-augustus-gene-0.31-mRNA-1	CANCDTTSTPLWRNGPRGPKSLCNACGIRFKKEER	35	Type IVb	1	129	163
1020	Castanea mollissima	Eudicots	maker-scaffold01859-snap-gene-0.28-mRNA-1	CLHCATDKTPQWRTGPMGPKTLCNACGVRYKSGRL	35	Type IVb	1	266	300
1021	Castanea mollissima	Eudicots	maker-scaffold03324-augustus-gene-0.18-mRNA-1	CTHCASEKTPQWRTGPLGPKTLCNACGVRFKSGRL	35	Type IVb	1	152	186
1022	Castanea mollissima	Eudicots	maker-scaffold04231-augustus-gene-0.29-mRNA-1	CQHCGAEKTPQWRAGPLGPKTLCNACGVRYKSGRL	35	Type IVb	1	297	331
1023	Castanea mollissima	Eudicots	maker-scaffold04579-augustus-gene-0.18-mRNA-3	CQHCGISEKSTPAMRRGPAGPRSLCNACGLMWANKGT	37	Type IVc	1	215	251
1024	Castanea mollissima	Eudicots	maker-scaffold04579-augustus-gene-0.18-mRNA-4	CTHCGISSKSTPMMRRGPAGPRTLCNACGLKWANKG	36	Type IVc	1	219	254
1025	Castanea mollissima	Eudicots	maker-scaffold06127-augustus-gene-0.14-mRNA-1	CSHCGVQKTPQWRTGPLGAKTLCNACGVRFKSGRL	35	Type IVb	1	300	334
1026	Castanea mollissima	Eudicots	maker-scaffold06212-augustus-gene-0.16-mRNA-1	CTHCLAQRTPQWRAGPLGPKTLCNACGVRYKSGRL	35	Type IVb	1	215	249
1027	Castanea mollissima	Eudicots	maker-scaffold06619-snap-gene-0.10-mRNA-1	CQHCGVSENNTPAMRRGPAGPRTLCNACGLMWANKGT	37	Type IVc	1	229	265
1028	Castanea mollissima	Eudicots	maker-scaffold06937-snap-gene-0.11-mRNA-1	CSHCQVQKTPQWRTGPLGAKTLCNACGVRYKSGR	34	Type IVb	1	285	318
1029	Castanea mollissima	Eudicots	maker-scaffold08739-augustus-gene-0.11-mRNA-1	CTDCHTTRTPLWRGGPAGPRSLCNACGIRYRKKRR	35	Type IVb	1	28	62
1030	Castanea mollissima	Eudicots	maker-scaffold10196-snap-gene-0.15-mRNA-1	CRHCGISEKSTPMMRRGPEGPKTLCNACGLMWASK	35	Type IVc	1	229	263
1031	Castanea mollissima	Eudicots	maker-scaffold12492-snap-gene-0.6-mRNA-1	CADCNTTTTPLWRSGPRGPKSLCNACGIRQRKAR	34	Type IVb	1	111	144
4888	Castanea mollissima	Eudicots	maker-scaffold04579-augustus-gene-0.18-mRNA-1	CTHCGISSKSTPMMRRGPAGPRTLCNACGLKWANKG	36	Type IVc	2	219	254
4889	Castanea mollissima	Eudicots	maker-scaffold04579-augustus-gene-0.18-mRNA-1	CQHCGISEKSTPAMRRGPAGPRSLCNACGLMWANKGT	37	Type IVc	2	529	565
4890	Castanea mollissima	Eudicots	maker-scaffold04579-augustus-gene-0.18-mRNA-2	CTHCGISSKSTPMMRRGPAGPRTLCNACGLKWANKG	36	Type IVc	2	219	254
4891	Castanea mollissima	Eudicots	maker-scaffold04579-augustus-gene-0.18-mRNA-2	CQHCGISEKSTPAMRRGPAGPRSLCNACGLMWANKGT	37	Type IVc	2	512	548
1032	Catharanthus roseus	Eudicots	cra_locus_11133_iso_1	GPKTLCNACGVRYKSGR	17	Type IVp	1	2	18
1033	Catharanthus roseus	Eudicots	cra_locus_11133_iso_2	CLHCEITKTPQWRAGPMGPKTLCNACGVRYKSGR	34	Type IVb	1	227	260
1034	Catharanthus roseus	Eudicots	cra_locus_11133_iso_4	CLHCEITKTPQWRAGPMGPKTLCNACGVRYKSGR	34	Type IVb	1	160	193
1035	Catharanthus roseus	Eudicots	cra_locus_11133_iso_5	CLHCEITKTPQWRAGPMGPKTLCNACGVRYKSGR	34	Type IVb	1	245	278
1036	Catharanthus roseus	Eudicots	cra_locus_13088_iso_1	CSDCHTTRTPLWRGGPAGPKSLCNACGIKYNKKRR	35	Type IVb	1	31	65
1037	Catharanthus roseus	Eudicots	cra_locus_13088_iso_2	CSDCHTTRTPLWRGGPAGPKSLCNACGIKYNKKRR	35	Type IVb	1	4	38
1038	Catharanthus roseus	Eudicots	cra_locus_13088_iso_3	CSDCHTTRTPLWRGGPAGPKSLCNACGIKYNKKRR	35	Type IVb	1	31	65
1039	Catharanthus roseus	Eudicots	cra_locus_15002_iso_2	CADCGTTKTPLWRGGPAG	18	Type IVp	1	35	52
1040	Catharanthus roseus	Eudicots	cra_locus_15002_iso_4	CADCGTTKTPLWRGGPAG	18	Type IVp	1	35	52
1041	Catharanthus roseus	Eudicots	cra_locus_17006_iso_1	CYHCGVTSTPLWRNGPPEKPILCNACGSRWRTKGT	35	Type IVb	1	7	41
1042	Catharanthus roseus	Eudicots	cra_locus_17006_iso_2	CYHCGVTSTPLWRNGPPEKPILCNACGSRWRTKGT	35	Type IVb	1	7	41
1043	Catharanthus roseus	Eudicots	cra_locus_17521_iso_1	CANCDTTSTPLWRNGPKGPKSLCNACGIRFKKEER	35	Type IVb	1	9	43
1044	Catharanthus roseus	Eudicots	cra_locus_19150_iso_1	CSHCGVQKTPQWRAGPMGAKTLCN	24	Type IVp	1	319	342
1045	Catharanthus roseus	Eudicots	cra_locus_19261_iso_1	CTHCGTSSKSTPMMRRGPAGPRTLCNACGLFWANKGT	37	Type IVc	1	224	260
1046	Catharanthus roseus	Eudicots	cra_locus_2098_iso_1	CTHCEVTKTPQWREGPMGPKTLCNACGVRYRSGR	34	Type IVb	1	132	165
1047	Catharanthus roseus	Eudicots	cra_locus_2098_iso_2	CTHCEVTKTPQWREGPMGPKTLCNACGVRYRSGR	34	Type IVb	1	237	270
1048	Catharanthus roseus	Eudicots	cra_locus_2098_iso_3	CTHCEVTKTPQWREGPMGPKTLCNACGVRYRSGR	34	Type IVb	1	215	248
1049	Catharanthus roseus	Eudicots	cra_locus_25118_iso_3	CKHCGISSKSTPMMRRGPAGPRTLCNACGLKWANKG	36	Type IVc	1	254	289
1050	Catharanthus roseus	Eudicots	cra_locus_34408_iso_1	CLHCATDKTPQWRTGPMGPKTLCNACGVRYKSGRL	35	Type IVb	1	51	85
1051	Catharanthus roseus	Eudicots	cra_locus_40490_iso_1	CLHCASEKTPQWRTGPMGPKTLCNACGVRYKSGRL	35	Type IVb	1	256	290
1052	Catharanthus roseus	Eudicots	cra_locus_4371_iso_1	CHHCGVSESCTPAMRRGPDGPRTLCNACGLMWANKGT	37	Type IVc	1	222	258
1053	Catharanthus roseus	Eudicots	cra_locus_4371_iso_10	CHHCGVSESCTPAMRRGPDGPRTLCNACGLMWANKGT	37	Type IVc	1	222	258
1054	Catharanthus roseus	Eudicots	cra_locus_4371_iso_2	CHHCGVSESCTPAMRRGPDGPRTLCNACGLMWANKGT	37	Type IVc	1	222	258
1055	Catharanthus roseus	Eudicots	cra_locus_4371_iso_3	CHHCGVSESCTPAMRRGPDGPRTLCNACGLMWANKGT	37	Type IVc	1	250	286
1056	Catharanthus roseus	Eudicots	cra_locus_4371_iso_4	CHHCGVSESCTPAMRRGPDGPRTLCNACGLMWANKGT	37	Type IVc	1	222	258
1057	Catharanthus roseus	Eudicots	cra_locus_4371_iso_5	CHHCGVSESCTPAMRRGPDGPRTLCNACGLMWANKGT	37	Type IVc	1	167	203
1058	Catharanthus roseus	Eudicots	cra_locus_4371_iso_7	CHHCGVSESCTPAMRRGPDGPRTLCNACGLMWANKGT	37	Type IVc	1	376	412
1059	Catharanthus roseus	Eudicots	cra_locus_4371_iso_9	CHHCGVSESCTPAMRRGPDGPRTLCNACGLMW	32	Type IVc	1	222	253
1060	Catharanthus roseus	Eudicots	cra_locus_5114_iso_1	CTHCESEKTPQWRTGPLGPKTLCNACGVRYKSGRL	35	Type IVb	1	178	212
1061	Catharanthus roseus	Eudicots	cra_locus_5114_iso_2	CTHCESEKTPQWRTGPLGPKTLCNACGVRYKSGRL	35	Type IVb	1	178	212
1062	Catharanthus roseus	Eudicots	cra_locus_54477_iso_1	CSDCKTTRTPLWRGGPAGPRSMCNACGIKYHKKRR	35	Type IVb	1	1	35
1063	Catharanthus roseus	Eudicots	cra_locus_61188_iso_1	CRHCGISSKSTPMMRRGPAGPRSLCNACGLKWANKG	36	Type IVc	1	14	49
1064	Catharanthus roseus	Eudicots	cra_locus_7403_iso_1	CSHCQVQKTPQWRTGPMGPKTLCNACGVRYKSGR	34	Type IVb	1	256	289
1065	Catharanthus roseus	Eudicots	cra_locus_7403_iso_2	CSHCQVQKTPQWRTGPMGPKTLCNACGVRYKSGR	34	Type IVb	1	126	159
1066	Catharanthus roseus	Eudicots	cra_locus_7403_iso_3	CSHCQVQKTPQWRTGPMGPKTLCNACGVRYKSGR	34	Type IVb	1	257	290
1067	Catharanthus roseus	Eudicots	cra_locus_7877_iso_2	CTDCNTTKTPLWRSGPKGPKSLCNACGIRQRKAR	34	Type IVb	1	153	186
1068	Catharanthus roseus	Eudicots	cra_locus_7877_iso_3	CTDCNTTKTPLWRSGPKGPKSLCNACGIRQRKAR	34	Type IVb	1	153	186
1069	Catharanthus roseus	Eudicots	cra_locus_7877_iso_5	CTDCNTTKTPLWRSGPKGPKSLCNACGIRQRKAR	34	Type IVb	1	156	189
1070	Catharanthus roseus	Eudicots	cra_locus_7877_iso_6	CTDCNTTKTPLWRSGPKGPKSLCNACGIRQRKAR	34	Type IVb	1	160	193
1071	Catharanthus roseus	Eudicots	cra_locus_7877_iso_7	CTDCNTTKTPLWRSGPKGPKSLCNACGIRQRKAR	34	Type IVb	1	153	186
1072	Catharanthus roseus	Eudicots	cra_locus_7877_iso_8	CTDCNTTKTPLWRSGPKGPKSLCNACGIRQRKAR	34	Type IVb	1	153	186
1073	Catharanthus roseus	Eudicots	cra_locus_7877_iso_9	CTDCNTTKTPLWRSGPKGPKSLCNACGIRQRKAR	34	Type IVb	1	153	186
1074	Catharanthus roseus	Eudicots	cra_locus_8285_iso_2	MRRGPAGPRTLCNACGLMWANKGT	24	Type IVp	1	1	24
1075	Catharanthus roseus	Eudicots	cra_locus_8285_iso_3	CNHCGVSENETPAMRRGPAGPRTLCNACGLMWANKGT	37	Type IVc	1	13	49
1076	Catharanthus roseus	Eudicots	cra_locus_8285_iso_5	CNHCGVSENETPAMRRGPAGPRTLCNACGLMWANKGT	37	Type IVc	1	210	246
1077	Catharanthus roseus	Eudicots	cra_locus_8285_iso_6	CNHCGVSENETPAMRRGPAGPRTLCNACGLMWANKGT	37	Type IVc	1	210	246
1078	Catharanthus roseus	Eudicots	cra_locus_8686_iso_1	CLHCGADKTPQWRAGPMGPKTLCNACGVRYKSGRL	35	Type IVb	1	102	136
1079	Catharanthus roseus	Eudicots	cra_locus_96029_iso_1	CDGCHTTRTPLWRGGPGGPKSLCNACGIKYNKKRR	35	Type IVb	1	12	46
1080	Catharanthus roseus	Eudicots	cra_locus_9707_iso_1	CSHCQAQKTPQWRGGPLGPKTLCNACGVRYKSGRL	35	Type IVb	1	188	222
1081	Cicer arietinum	Eudicots	XP_004487098.1	CSHCEITKTPQWREGPKGPKTLCNACGVRYRSGR	34	Type IVb	1	235	268
1082	Cicer arietinum	Eudicots	XP_004490456.1	CTHCGISSKSTPMMRRGPSGPRSLCNACGLFWANRG	36	Type IVc	1	211	246
1083	Cicer arietinum	Eudicots	XP_004493146.1	CTHCLSQRTPQWRAGPLGPKTLCNACGVRYKSGRL	35	Type IVb	1	202	236
1084	Cicer arietinum	Eudicots	XP_004494549.1	CSDCKTTKTPLWRGGPNGPKTLCNACGIRYRKRR	34	Type IVb	1	24	57
1085	Cicer arietinum	Eudicots	XP_004496271.1	CMHCEITKTPQWRAGPMGPKTLCNACGVRYKSGR	34	Type IVb	1	251	284
1086	Cicer arietinum	Eudicots	XP_004496272.1	CMHCEITKTPQWRAGPMGPKTLCNACGVRYKSGR	34	Type IVb	1	251	284
1087	Cicer arietinum	Eudicots	XP_004498462.1	CLHCATDKTPQWRTGPKGPKTLCNACGVRYKSGRL	35	Type IVb	1	239	273
1088	Cicer arietinum	Eudicots	XP_004498890.1	CSDCNTNSTPLWRSGPMGPKTLCNACGIRQRKAR	34	Type IVb	1	154	187
1089	Cicer arietinum	Eudicots	XP_004500773.1	CSHCQVDKTPQWRTGPLGAKTLCNACGVRYKSGR	34	Type IVb	1	220	253
1090	Cicer arietinum	Eudicots	XP_004501147.1	CLHCATDKTPQWRTGPLGPKTLCNACGVRYKSGRL	35	Type IVb	1	206	240
1091	Cicer arietinum	Eudicots	XP_004501661.1	CTHCGTSSKSTPMMRRGPSGPRTLCNACGLFWANRGT	37	Type IVc	1	197	233
1092	Cicer arietinum	Eudicots	XP_004501662.1	CQHCGVNENNTPAMRRGPAGPRTLCNACGLMWANKGT	37	Type IVc	1	195	231
1093	Cicer arietinum	Eudicots	XP_004504176.1	SATPLWRQGPAEKPVLCNACGSRYRHWG	28	Type IVp	1	6	33
1094	Cicer arietinum	Eudicots	XP_004504192.1	CSHCGIVSAPHWRQGPEEKPVLCNACGIRFKH	32	Type IVb	1	7	38
1095	Cicer arietinum	Eudicots	XP_004504860.1	CQHCGIGEKSTPAMRRGPAGPRSLCNACGLMWANKGT	37	Type IVc	1	177	213
1096	Cicer arietinum	Eudicots	XP_004506013.1	CMHCEVTETPQWREGPKGPKTLCNACGVRYRSGR	34	Type IVb	1	230	263
1097	Cicer arietinum	Eudicots	XP_004507018.1	CRHCGISEKCTPMMRRGPEGPRTLCNACGLMWANKG	36	Type IVc	1	222	257
1098	Cicer arietinum	Eudicots	XP_004507504.1	CSHCQVQKTPQWRTGPLGPKTLCNACGVRFKSGR	34	Type IVb	1	209	242
1099	Cicer arietinum	Eudicots	XP_004507505.1	CSHCQVQKTPQWRTGPLGPKTLCNACGVRFKSGR	34	Type IVb	1	209	242
1100	Cicer arietinum	Eudicots	XP_004507931.1	CSDCNTTKTPLWRSGPKGPKTLCNACGIRQRKAR	34	Type IVb	1	130	163
1101	Cicer arietinum	Eudicots	XP_004508168.1	CADCGTSKTPLWRGGPAGPKSLCNACGIRSRKKK	34	Type IVb	1	36	69
1102	Cicer arietinum	Eudicots	XP_004508957.1	CYHCGVTSTPLWRNGPPEKPILCNACGSRWRTKGT	35	Type IVb	1	7	41
1103	Cicer arietinum	Eudicots	XP_004509265.1	CANCDTTSTPLWRNGPRGPKSLCNACGIRYKKEER	35	Type IVb	1	129	163
1104	Cicer arietinum	Eudicots	XP_004509331.1	CNHCGVQKTPQWRTGPLGPKTLCNACGVRFKSGRL	35	Type IVb	1	221	255
1105	Cicer arietinum	Eudicots	XP_004510295.1	CLHCGADKTPQWRTGPMGPKTLCNACGVRFKSGRL	35	Type IVb	1	230	264
1106	Cicer arietinum	Eudicots	XP_004511735.1	CHHCGVTSTPLWRNGPPEKPVLCNACGSRWRTKGT	35	Type IVb	1	7	41
1107	Cicer arietinum	Eudicots	XP_004512046.1	CANCDTTSTPLWRNGPRGPKSLCNACGIRFKKEER	35	Type IVb	1	126	160
1108	Cicer arietinum	Eudicots	XP_004512096.1	CSHCGVQKTPQWRTGPLGAKTLCNACGVRFKSGRL	35	Type IVb	1	296	330
1109	Cicer arietinum	Eudicots	XP_004517300.1	CTHCLSQRTPQWRAGPLGPKTLCNACGVRYKSGRL	35	Type IVb	1	202	236
1110	Cicer arietinum	Eudicots	XP_012569576.1	CSDCKTTKTPLWRGGPNGPKTLCNACGIRYRKRR	34	Type IVb	1	18	51
1111	Cicer arietinum	Eudicots	XP_012570064.1	CMHCEITKTPQWRAGPMGPKTLCNACGVRYKSGR	34	Type IVb	1	251	284
1112	Cicer arietinum	Eudicots	XP_012573244.1	CSHCQVQKTPQWRTGPLGPKTLCNACGVRFKSGR	34	Type IVb	1	209	242
1113	Cicer arietinum	Eudicots	XP_012574399.1	SATPLWRKGPDEKPVLCNACGSRYKVKGT	29	Type IVp	1	7	35
1114	Citrullus lanatus	Eudicots	Cla000891	CLHCQAEKTPQWRTGPMGPKTLCNACGVRYKSGRL	35	Type IVb	1	228	262
1115	Citrullus lanatus	Eudicots	Cla003202	CTNYNCNTNFTPMWRKGPLGPK	22	Type IVp	1	182	203
1116	Citrullus lanatus	Eudicots	Cla005181	CVDCKTTKTPLWRVGPTGPKSLCNACGIRFRKRR	34	Type IVb	1	19	52
1117	Citrullus lanatus	Eudicots	Cla007645	CLHCGAEKTPQWRAGPYGPKTLCNACGVRYKSGRL	35	Type IVb	1	209	243
1118	Citrullus lanatus	Eudicots	Cla009267	CADCGTTKTPLWRGGPAGPKSLCNACGIRSRKKRR	35	Type IVb	1	29	63
1119	Citrullus lanatus	Eudicots	Cla011213	CSDCNTTKTPLWRSGPRGPK	20	Type IVp	1	186	205
1120	Citrullus lanatus	Eudicots	Cla012658	CLHCAAEKTPQWRTGPMGPKTLCNACGVRYKSGRL	35	Type IVb	1	219	253
1121	Citrullus lanatus	Eudicots	Cla012926	CTHCGTSSKSTPMMRRGPAGPRTLCNACGLKWANK	35	Type IVc	1	225	259
1122	Citrullus lanatus	Eudicots	Cla013765	CLHCEVTKTPQWRAGPLGPKTLCNACGVRYKSGR	34	Type IVb	1	223	256
1123	Citrullus lanatus	Eudicots	Cla014213	CANCDTTTTPLWRNGPSGPKSLCNACGIRYKKEER	35	Type IVb	1	120	154
1124	Citrullus lanatus	Eudicots	Cla014262	CSHCGVQKTPQWRAGPLGAKSLCNACGVRFKSGR	34	Type IVb	1	218	251
1125	Citrullus lanatus	Eudicots	Cla014546	CSHCGVQKTPQWRTGPLGAKTLCNACGVRFKSGRL	35	Type IVb	1	212	246
1126	Citrullus lanatus	Eudicots	Cla014581	CANCDTTSTPLWRNGPRGPKSLCNACGIRFKKEER	35	Type IVb	1	133	167
1127	Citrullus lanatus	Eudicots	Cla015118	CVHCRTTRTPLWRAGPAGPRSLCNACGIRYRKTK	34	Type IVb	1	56	89
1128	Citrullus lanatus	Eudicots	Cla015488	CRHCGISEKSTPMMRRGPDGPRTLCNACGLMWANK	35	Type IVc	1	231	265
1129	Citrullus lanatus	Eudicots	Cla016606	CSHCLVQKTPQWRTGPNGAKTLCNACGVRYKSGR	34	Type IVb	1	249	282
1130	Citrullus lanatus	Eudicots	Cla017176	CSHCQAQRTPQWRSGPLGPKTLCNACGVRYKKSGR	35	Type IVb	1	203	237
1131	Citrullus lanatus	Eudicots	Cla020560	GPKTLCNACGVRYKSGR	17	Type IVp	1	2	18
1132	Citrullus lanatus	Eudicots	Cla020879	CSDCNTTTTPLWRSGPQGPKSLCNACGIRQRKAR	34	Type IVb	1	107	140
1133	Citrullus lanatus	Eudicots	Cla021773	CADCGTSKTPLWRGGPAGPKSLCNACGIRSRKKRR	35	Type IVb	1	38	72
1134	Citrullus lanatus	Eudicots	Cla022146	CQHCGVSENNTPAMRRGPAGPRTLCNACGLMWANKGT	37	Type IVc	1	210	246
1135	Citrullus lanatus	Eudicots	Cla022147	CTNCGISSMATPMMRRGPSGPRSLCNACGLFWANRGT	37	Type IVc	1	206	242
1136	Citrullus lanatus	Eudicots	Cla022200	CMHCATDKTPQWRTGPMGPKTLCNACGVRYKSGRL	35	Type IVb	1	245	279
1137	Citrullus lanatus	Eudicots	Cla023109	CLHCATDKTPQWRTGPMGPKTLCNACGVRYKSGRL	35	Type IVb	1	246	280
1138	Citrus clementina	Eudicots	Ciclev10001532m	CQHCGVSENNTPAMRRGPAGPRTLCNACGLMWANKGT	37	Type IVc	1	225	261
1139	Citrus clementina	Eudicots	Ciclev10001533m	CQHCGVSENNTPAMRRGPAGPRTLCNACGLMWANKGT	37	Type IVc	1	225	261
1140	Citrus clementina	Eudicots	Ciclev10001537m	CQHCGVSENNTPAMRRGPAGPRTLCNACGLMWANKGT	37	Type IVc	1	225	261
1141	Citrus clementina	Eudicots	Ciclev10002006m	CQHCGVSENNTPAMRRGPAGPRTLCNACGLMWANKGT	37	Type IVc	1	225	261
1142	Citrus clementina	Eudicots	Ciclev10002056m	CTHCGISSKSTPMMRRGPSGPRSLCNACGLFWANKG	36	Type IVc	1	201	236
1143	Citrus clementina	Eudicots	Ciclev10002060m	CTHCGISSKSTPMMRRGPSGPRSLCNACGLFWANKG	36	Type IVc	1	201	236
1144	Citrus clementina	Eudicots	Ciclev10002131m	CTHCGISSKSTPMMRRGPSGPRSLCNACGLFWANKG	36	Type IVc	1	201	236
1145	Citrus clementina	Eudicots	Ciclev10002330m	CTHCGISSKSTPMMRRGPSGPRSLCNACGLFWAN	34	Type IVc	1	201	234
1146	Citrus clementina	Eudicots	Ciclev10003698m	CTDCKTTKTPLWRGGPAGPKSLCNACGIRFRKKKR	35	Type IVb	1	11	45
1147	Citrus clementina	Eudicots	Ciclev10003699m	CSHCETTQTPQWRMGPLGPKTLCNACGVRYKSGRL	35	Type IVb	1	97	131
1148	Citrus clementina	Eudicots	Ciclev10003771m	CSHCETRHTPQWRVGPLGPKTLCNACGVRYKSGRL	35	Type IVb	1	111	145
1149	Citrus clementina	Eudicots	Ciclev10005658m	CQHCGAEKTPQWRAGPMGPKTLCNACGVRFKSGRL	35	Type IVb	1	179	213
1150	Citrus clementina	Eudicots	Ciclev10006161m	CADCGTTKTPLWRGGPAGPKSLCNACGIRSRKKRR	35	Type IVb	1	36	70
1151	Citrus clementina	Eudicots	Ciclev10008690m	CLHCATDKTPQWRTGPMGPKTLCNACGVRYKSGRL	35	Type IVb	1	258	292
1152	Citrus clementina	Eudicots	Ciclev10008943m	CSDCNTTTTPLWRSGPRGPKSLCNACGIRQRKAR	34	Type IVb	1	182	215
1153	Citrus clementina	Eudicots	Ciclev10008956m	CSDCNTTTTPLWRSGPRGPKSLCNACGIRQRKAR	34	Type IVb	1	179	212
1154	Citrus clementina	Eudicots	Ciclev10008968m	CSDCNTTTTPLWRSGPRGPKSLCNACGIRQRKAR	34	Type IVb	1	178	211
1155	Citrus clementina	Eudicots	Ciclev10008982m	CSDCNTTTTPLWRSGPRGPKSLCNACGIRQRKAR	34	Type IVb	1	176	209
1156	Citrus clementina	Eudicots	Ciclev10009004m	CADCNTTKTPLWRSGPRGPKSLCNACGIRQRKAR	34	Type IVb	1	171	204
1157	Citrus clementina	Eudicots	Ciclev10017490m	CTNYNCKTSDTPMWRRGPLGPKTLCNACGIKYRKEEE	37	Type IV4	1	88	124
1158	Citrus clementina	Eudicots	Ciclev10019607m	CYHCGVTSTPLWRNGPPEKPVLCNACGSRWRTKGT	35	Type IVb	1	7	41
1159	Citrus clementina	Eudicots	Ciclev10019614m	CYHCGVTSTPLWRNGPPEKPVLCNACGSRWRTKGT	35	Type IVb	1	7	41
1160	Citrus clementina	Eudicots	Ciclev10021190m	CSHCLSQRTPQWRAGPLGPKTLCNACGVRYKSGRL	35	Type IVb	1	247	281
1161	Citrus clementina	Eudicots	Ciclev10021733m	CTHCASEKTPQWRTGPLGPKTLCNACGVRYKSGRL	35	Type IVb	1	167	201
1162	Citrus clementina	Eudicots	Ciclev10022856m	CIDCHTTRTPLWRGGPAGPRSLCNACGIRYRKTKK	35	Type IVb	1	29	63
1163	Citrus clementina	Eudicots	Ciclev10022923m	CIDCHTTRTPLWRGGPAGPRSLCNACGIRYRKTKK	35	Type IVb	1	17	51
1164	Citrus clementina	Eudicots	Ciclev10025844m	CSHCGVQKTPQWRTGPLGAKTLCNACGVRYKSGR	34	Type IVb	1	298	331
1165	Citrus clementina	Eudicots	Ciclev10026006m	CSHCGVQKTPQWRTGPLGAKTLCNACGVRYKSGR	34	Type IVb	1	257	290
1166	Citrus clementina	Eudicots	Ciclev10026328m	CANCDTTSTPLWRNGPRGPKSLCNACGIRFKKEER	35	Type IVb	1	139	173
1167	Citrus clementina	Eudicots	Ciclev10027138m	CLHCASEKTPQWRTGPMGPKTLCNACGVRYKSGRL	35	Type IVb	1	303	337
1168	Citrus clementina	Eudicots	Ciclev10027306m	CRHCGISEKSTPMMRRGPEGPRTLCNACGLMWANKGT	37	Type IVc	1	215	251
1169	Citrus clementina	Eudicots	Ciclev10028671m	CQHCGISEKLTPAMRRGPAGPRTLCNACGLMWANKGT	37	Type IVc	1	207	243
1170	Citrus clementina	Eudicots	Ciclev10028736m	CQHCGISEKLTPAMRRGPAGPRTLCNACGLMWANKGT	37	Type IVc	1	207	243
1171	Citrus clementina	Eudicots	Ciclev10028860m	CSHCQTQKTPQWRTGPLGPKTLCNACGVRYKSGR	34	Type IVb	1	234	267
1172	Citrus clementina	Eudicots	Ciclev10028987m	CQHCGISEKLTPAMRRGPAGPRTLCNACGLMWANKGT	37	Type IVc	1	207	243
1173	Citrus clementina	Eudicots	Ciclev10029015m	CMHCEVAETPQWREGPMGPKTLCNACGVRYRSGRL	35	Type IVb	1	213	247
1174	Citrus clementina	Eudicots	Ciclev10029075m	CQHCGISEKLTPAMRRGPAGPRTLCNACGLMWANKGT	37	Type IVc	1	207	243
1175	Citrus clementina	Eudicots	Ciclev10032015m	CMHCEITKTPQWRAGPMGPKTLCNACGVRYKSGR	34	Type IVb	1	245	278
1176	Citrus clementina	Eudicots	Ciclev10032016m	CMHCEITKTPQWRAGPMGPKTLCNACGVRYKSGR	34	Type IVb	1	245	278
1177	Citrus clementina	Eudicots	Ciclev10032018m	CMHCEITKTPQWRAGPMGPKTLCNACGVRYKSGR	34	Type IVb	1	245	278
1178	Citrus sinensis	Eudicots	orange1.1g009151m	CYHCGVTSTPLWRNGPPEKPVLCNACGSRWRTKGT	35	Type IVb	1	7	41
1179	Citrus sinensis	Eudicots	orange1.1g009155m	CYHCGVTSTPLWRNGPPEKPVLCNACGSRWRTKGT	35	Type IVb	1	7	41
1180	Citrus sinensis	Eudicots	orange1.1g009205m	CYHCGVTSTPLWRNGPPEKPVLCNACGSRWRTKGT	35	Type IVb	1	7	41
1181	Citrus sinensis	Eudicots	orange1.1g009221m	CYHCGVTSTPLWRNGPPEKPVLCNACGSRWRTKGT	35	Type IVb	1	7	41
1182	Citrus sinensis	Eudicots	orange1.1g013454m	CYHCGVTSTPLWRNGPPEKPVLCNACGSRWRTKGT	35	Type IVb	1	7	41
1183	Citrus sinensis	Eudicots	orange1.1g016706m	CMHCEITKTPQWRAGPMGPKTLCNACGVRYKSGR	34	Type IVb	1	245	278
1184	Citrus sinensis	Eudicots	orange1.1g016724m	CMHCEITKTPQWRAGPMGPKTLCNACGVRYKSGR	34	Type IVb	1	245	278
1185	Citrus sinensis	Eudicots	orange1.1g017195m	CQHCGISEKLTPAMRRGPAGPRTLCNACGLMWANKGT	37	Type IVc	1	207	243
1186	Citrus sinensis	Eudicots	orange1.1g017321m	CQHCGVSENNTPAMRRGPAGPRTLCNACGLMWANKGT	37	Type IVc	1	225	261
1187	Citrus sinensis	Eudicots	orange1.1g017348m	CQHCGVSENNTPAMRRGPAGPRTLCNACGLMWANKGT	37	Type IVc	1	225	261
1188	Citrus sinensis	Eudicots	orange1.1g017356m	CQHCGVSENNTPAMRRGPAGPRTLCNACGLMWANKGT	37	Type IVc	1	225	261
1189	Citrus sinensis	Eudicots	orange1.1g017390m	CLHCATDKTPQWRTGPMGPKTLCNACGVRYKSGRL	35	Type IVb	1	258	292
1190	Citrus sinensis	Eudicots	orange1.1g017409m	CQHCGVSENNTPAMRRGPAGPRTLCNACGLMWANKGT	37	Type IVc	1	225	261
1191	Citrus sinensis	Eudicots	orange1.1g017834m	CQHCGISEKLTPAMRRGPAGPRTLCNACGLMWANKGT	37	Type IVc	1	207	243
1192	Citrus sinensis	Eudicots	orange1.1g017958m	CYHCGVTSTPLWRNGPPEKPVLCNACGSRWRTKGT	35	Type IVb	1	7	41
1193	Citrus sinensis	Eudicots	orange1.1g018277m	CQHCGVSENNTPAMRRGPAGPRTLCNACGLMWANKGT	37	Type IVc	1	225	261
1194	Citrus sinensis	Eudicots	orange1.1g018626m	CQHCGVSENNTPAMRRGPAGPRTLCNACGLMWANKET	37	Type IVc	1	225	261
1195	Citrus sinensis	Eudicots	orange1.1g018641m	CQHCGVSENNTPAMRRGPAGPRTLCNACGLMWANKGT	37	Type IVc	1	225	261
1196	Citrus sinensis	Eudicots	orange1.1g018653m	CQHCGISEKLTPAMRRGPAGPRTLCNACGLMWANKGT	37	Type IVc	1	207	243
1197	Citrus sinensis	Eudicots	orange1.1g018981m	CQHCGISEKLTPAMRRGPAGPRTLCNACGLMWANKGT	37	Type IVc	1	207	243
1198	Citrus sinensis	Eudicots	orange1.1g019919m	CLHCASEKTPQWRTGPMGPKTLCNACGVRYKSGRL	35	Type IVb	1	229	263
1199	Citrus sinensis	Eudicots	orange1.1g020987m	CSDCNTTTTPLWRSGPRGPKSLCNACGIRQRKAR	34	Type IVb	1	182	215
1200	Citrus sinensis	Eudicots	orange1.1g020996m	CSHCLSQRTPQWRAGPLGPKTLCNACGVRYKSGRL	35	Type IVb	1	244	278
1201	Citrus sinensis	Eudicots	orange1.1g021178m	CSDCNTTTTPLWRSGPRGPKSLCNACGIRQRKAR	34	Type IVb	1	179	212
1202	Citrus sinensis	Eudicots	orange1.1g021193m	CSHCQTQKTPQWRTGPLGPKTLCNACGVRYKSGR	34	Type IVb	1	235	268
1203	Citrus sinensis	Eudicots	orange1.1g021329m	CSDCNTTTTPLWRSGPRGPKSLCNACGIRQRKAR	34	Type IVb	1	178	211
1204	Citrus sinensis	Eudicots	orange1.1g021455m	CSDCNTTTTPLWRSGPRGPKSLCNACGIRQRKAR	34	Type IVb	1	176	209
1205	Citrus sinensis	Eudicots	orange1.1g021461m	CQHCGISEKLTPAMRRGPAGPRTLCNACGLMWANKGT	37	Type IVc	1	207	243
1206	Citrus sinensis	Eudicots	orange1.1g021859m	CADCNTTKTPLWRSGPRGPKSLCNACGIRQRKAR	34	Type IVb	1	171	204
1207	Citrus sinensis	Eudicots	orange1.1g022728m	CRHCGISEKSTPMMRRGPEGPRTLCNACGLMWANKGT	37	Type IVc	1	215	251
1208	Citrus sinensis	Eudicots	orange1.1g022924m	CTHCGISSKSTPMMRRGPSGPRSLCNACGLFWANKG	36	Type IVc	1	201	236
1209	Citrus sinensis	Eudicots	orange1.1g023560m	CRHCGISEKSTPMMRRGPEGPRTLCNACGLMWANKGT	37	Type IVc	1	202	238
1210	Citrus sinensis	Eudicots	orange1.1g023588m	CMHCEVAETPQWREGPMGPKTLCNACGVRYRSGRL	35	Type IVb	1	213	247
1211	Citrus sinensis	Eudicots	orange1.1g023724m	CSDCNTTTTPLWRSGPRGPKSLCNACGIRQRKAR	34	Type IVb	1	141	174
1212	Citrus sinensis	Eudicots	orange1.1g023942m	CTHCGISSKSTPMMRRGPSGPRSLCNACGLFWANKG	36	Type IVc	1	201	236
1213	Citrus sinensis	Eudicots	orange1.1g024594m	CQHCGISEKLTPAMRRGPAGPRTLCNACGLMWANKGT	37	Type IVc	1	207	243
1214	Citrus sinensis	Eudicots	orange1.1g024757m	CTHCASEKTPQWRTGPLGPKTLCNACGVRYKSGRL	35	Type IVb	1	167	201
1215	Citrus sinensis	Eudicots	orange1.1g024771m	CQHCGAEKTPQWRAGPMGPKTLCNACGVRFKSGRL	35	Type IVb	1	179	213
1216	Citrus sinensis	Eudicots	orange1.1g024832m	CTHCGISSKSTPMMRRGPSGPRSLCNACGLFWANKG	36	Type IVc	1	173	208
1217	Citrus sinensis	Eudicots	orange1.1g025137m	CTHCGISSKSTPMMRRGPSGPRSLCNACGLFWANKG	36	Type IVc	1	201	236
1218	Citrus sinensis	Eudicots	orange1.1g025411m	CRHCGISEKSTPMMRRGPEGPRTLCNACGLMWANK	35	Type IVc	1	215	249
1219	Citrus sinensis	Eudicots	orange1.1g026433m	CQHCGAEKTPQWRAGPMGPKTLCNACGVRFKSGRL	35	Type IVb	1	155	189
1220	Citrus sinensis	Eudicots	orange1.1g026465m	CTHCGISSKSTPMMRRGPSGPRSLCNACGLFWAN	34	Type IVc	1	201	234
1221	Citrus sinensis	Eudicots	orange1.1g026490m	CTHCGISSKSTPMMRRGPSGPRSLCNACGLFWAN	34	Type IVc	1	201	234
1222	Citrus sinensis	Eudicots	orange1.1g026843m	CSDCNTTTTPLWRSGPRGPKSLCNACGIRQRKAR	34	Type IVb	1	95	128
1223	Citrus sinensis	Eudicots	orange1.1g027756m	CRHCGISEKSTPMMRRGPEGPRTLCNACGLMWANKGT	37	Type IVc	1	141	177
1224	Citrus sinensis	Eudicots	orange1.1g027800m	CADCNTTKTPLWRSGPRGPK	20	Type IVp	1	171	190
1225	Citrus sinensis	Eudicots	orange1.1g030237m	CTHCGISSKSTPMMRRGPSGPRSLCNACGLFWANKG	36	Type IVc	1	92	127
1226	Citrus sinensis	Eudicots	orange1.1g030971m	CTDCKTTKTPLWRGGPAGPKSLCNACGIRFRKKKR	35	Type IVb	1	11	45
1227	Citrus sinensis	Eudicots	orange1.1g032112m	CADCGTTKTPLWRGGPAGPKSLCNACGIRSRKKRR	35	Type IVb	1	36	70
1228	Citrus sinensis	Eudicots	orange1.1g033001m	CIDCHTTRTPLWRGGPAGPRSLCNACGIRYRKTKK	35	Type IVb	1	29	63
1229	Citrus sinensis	Eudicots	orange1.1g033547m	CIDCHTTRTPLWRGGPAGPRSLCNACGIRYRKTKK	35	Type IVb	1	17	51
1230	Citrus sinensis	Eudicots	orange1.1g037152m	CSHCETRHTPQWRVGPLGPKTLCNACGVRYKSGRL	35	Type IVb	1	10	44
1231	Citrus sinensis	Eudicots	orange1.1g044150m	CSHCGVQKTPQWRTGPLGAKTLCNACGVRYKSGR	34	Type IVb	1	298	331
1232	Citrus sinensis	Eudicots	orange1.1g047722m	CTNYNCNTNDTPMWRRGPLGPKTLCNACGIKYRKEEE	37	Type IV4	1	81	117
1233	Coffea canephora	Eudicots	Cc01_g11010	CTHCEVTKTPQWREGPMGPKTLCNACGVRYRSGR	34	Type IVb	1	219	252
1234	Coffea canephora	Eudicots	Cc02_g11290	CMHCEITKTPQWRAGPMGPKTLCNACGVRYKSGR	34	Type IVb	1	245	278
1235	Coffea canephora	Eudicots	Cc02_g17010	CSHCQVNKTPQWRTGPLGPKTLCNACGVRYKSGR	34	Type IVb	1	255	288
1236	Coffea canephora	Eudicots	Cc02_g20800	CQHCGVSEKSTPAMRRGPGGPRTLCNACGLMWANKGT	37	Type IVc	1	210	246
1237	Coffea canephora	Eudicots	Cc02_g20830	CRHCGISSKSTPMMRRGPAGPRTLCNACGLKWANKG	36	Type IVc	1	250	285
1238	Coffea canephora	Eudicots	Cc02_g30320	CSDCHTTRTPLWRGGPAGPKSLYNACGIKYNKKRR	35	Type IVp	1	39	73
1239	Coffea canephora	Eudicots	Cc02_g32450	CCHCGVEQTPLWRSGPPEKPVLCNACGSRWRTRGT	35	Type IVb	1	7	41
1240	Coffea canephora	Eudicots	Cc02_g34640	CVDCKTTKTPLWRSGPAGPKSLCNACGIRHRKKR	34	Type IVb	1	27	60
1241	Coffea canephora	Eudicots	Cc03_g01210	CTDCGTTKTPLWRGGPAGPKSLCNACGIRSRKKRR	35	Type IVb	1	23	57
1242	Coffea canephora	Eudicots	Cc03_g07150	CLHCQADQTPQWRAGPMGPKTLCNACGVRYKSGRL	35	Type IVb	1	208	242
1243	Coffea canephora	Eudicots	Cc03_g16300	CSDCHTTRTPLWRGGPAGPKSLYNACGIKYNKKRR	35	Type IVp	1	29	63
1244	Coffea canephora	Eudicots	Cc04_g00300	CRHCGISEKSTPMMRRGPEGPRTLCNACGLMWANKGT	37	Type IVc	1	171	207
1245	Coffea canephora	Eudicots	Cc04_g02680	CLHCGSEKTPQWRTGPMGPKTLCNACGVRYKSGRL	35	Type IVb	1	258	292
1246	Coffea canephora	Eudicots	Cc05_g02130	CIACGSDDTPLWRKGPHGPRTLCNACGLRYAR	32	Type IVb	1	47	78
1247	Coffea canephora	Eudicots	Cc06_g11380	CADCNTTKTPLWRSGPKGPKSLCNACGIRQRKAR	34	Type IVb	1	182	215
1248	Coffea canephora	Eudicots	Cc07_g09570	CANCDTTSTPLWRNGPKGPKSLCNACGIRFKKEER	35	Type IVb	1	136	170
1249	Coffea canephora	Eudicots	Cc07_g10350	CSHCGVQKTPQWRAGPLGAKTLCNACGVRYKSGRL	35	Type IVb	1	302	336
1250	Coffea canephora	Eudicots	Cc08_g09710	CLHCATDKTPQWRTGPMGPKTLCNACGVRYKSGRL	35	Type IVb	1	253	287
1251	Coffea canephora	Eudicots	Cc08_g11450	CYHCGVTSTPLWRNGPPEKPVLCNACGSRWRTKGT	35	Type IVb	1	7	41
1252	Coffea canephora	Eudicots	Cc08_g11860	CSDCHTTRTPLWRGGPAGPKSLCNACGIKYNKKRR	35	Type IVb	1	34	68
1253	Coffea canephora	Eudicots	Cc10_g08490	CTHCGTSSKSTPMMRRGPAGPRTLCNACGLFWANKG	36	Type IVc	1	222	257
1254	Coffea canephora	Eudicots	Cc10_g08500	CHHCGVGENSTPAMRRGPTGPRTLCNACGLMWANKGT	37	Type IVc	1	227	263
1255	Cucumis melo	Eudicots	MELO3C003466P1	CLHCATDKTPQWRTGPMGPKTLCNACGVRYKSGRL	35	Type IVb	1	248	282
1256	Cucumis melo	Eudicots	MELO3C006696P1	CADCGTSKTPLWRGGPAGPKSLCNACGIRSRKKRR	35	Type IVb	1	41	75
1257	Cucumis melo	Eudicots	MELO3C006696P2	CADCGTSKTPLWRGGPAGPKSLCNACGIRSRKKRR	35	Type IVb	1	37	71
1258	Cucumis melo	Eudicots	MELO3C007831P1	CANCDTTTTPLWRNGPSGPKSLCNACGIRYKKEER	35	Type IVb	1	122	156
1259	Cucumis melo	Eudicots	MELO3C007882P1	CSHCGVQKTPQWRAGPLGAKSLCNACGVRFKSGR	34	Type IVb	1	197	230
1260	Cucumis melo	Eudicots	MELO3C011078P1	CQHCGVSENNTPAMRRGPAGPRTLCNACGLMWANKGT	37	Type IVc	1	204	240
1261	Cucumis melo	Eudicots	MELO3C011078P2	CQHCGVSENNTPAMRRGPAGPRTLCNACGLMWANKGT	37	Type IVc	1	229	265
1262	Cucumis melo	Eudicots	MELO3C011078P3	CQHCGVSENNTPAMRRGPAGPRTLCNACGLMWANKGT	37	Type IVc	1	204	240
1263	Cucumis melo	Eudicots	MELO3C011079P1	CTNCGISSMSTPMMRRGPSGPRSLCNACGLFWANRGT	37	Type IVc	1	203	239
1264	Cucumis melo	Eudicots	MELO3C011130P1	CMHCATDKTPQWRTGPMGPKTLCNACGVRYKSGRL	35	Type IVb	1	255	289
1265	Cucumis melo	Eudicots	MELO3C012426P1	CMHCEITKTPQWRAGPMGPKTLCNACGVRYKSGR	34	Type IVb	1	260	293
1266	Cucumis melo	Eudicots	MELO3C012992P1	CLHCAAEKTPQWRTGPMGPKTLCNACGVRYKSGRL	35	Type IVb	1	220	254
1267	Cucumis melo	Eudicots	MELO3C013904P1	CYHCGVTSTPLWRNGPPDKPVLCNACGSRWRTKGT	35	Type IVb	1	7	41
1268	Cucumis melo	Eudicots	MELO3C013904P2	STPLWRNGPPDKPVLCNACGSRWRTKGT	28	Type IVp	1	40	67
1269	Cucumis melo	Eudicots	MELO3C014645P1	CTNYNCNTNFTPMWRKGPLGPKSLCNACGIRYRKET	36	Type IV4	1	135	170
1270	Cucumis melo	Eudicots	MELO3C015277P1	CVDCKTTKTPLWRGGPTGPKSLCNACGIRFRKR	33	Type IVb	1	19	51
1271	Cucumis melo	Eudicots	MELO3C015468P1	CSDCNTTKTPLWRSGPRGPKSLCNACGIRQRKAR	34	Type IVb	1	194	227
1272	Cucumis melo	Eudicots	MELO3C015945P1	CVHCRATRTPLWRAGPAGPRSLCNACGIRYRKMKM	35	Type IVb	1	52	86
1273	Cucumis melo	Eudicots	MELO3C016391P1	CANCDTTSTPLWRNGPRGPKSLCNACGIRFKKEER	35	Type IVb	1	134	168
1274	Cucumis melo	Eudicots	MELO3C016870P1	CSDCNTTTTPLWRSGPQGPKSLCNACGIRQRKAR	34	Type IVb	1	237	270
1275	Cucumis melo	Eudicots	MELO3C018614P1	CTHCGTSSKSTPMMRRGPAGPRTLCNACGLKWAN	34	Type IVc	1	225	258
1276	Cucumis melo	Eudicots	MELO3C019803P1	CLHCEVTKTPQWRAGPLGPKTLCNACGVRYKSGR	34	Type IVb	1	4	37
1277	Cucumis melo	Eudicots	MELO3C021288P1	CADCGTTKTPLWRGGPAGPKSLCNACGIRSRKKRR	35	Type IVb	1	10	44
1278	Cucumis melo	Eudicots	MELO3C021288P2	CADCGTTKTPLWRGGPAGPKSLCNACGIRSRKKRR	35	Type IVb	1	29	63
1279	Cucumis melo	Eudicots	MELO3C023076P1	CLHCGAEKTPQWRAGPFGPKTLCNACGVRFKSGRL	35	Type IVb	1	211	245
1280	Cucumis melo	Eudicots	MELO3C023350P1	CSHCLVQKTPQWRTGPNGAKTLCNACGVRYKSGR	34	Type IVb	1	253	286
1281	Cucumis melo	Eudicots	MELO3C024287P1	CRHCGISEKSTPMMRRGPDGPRTLCNACGLMWANKGT	37	Type IVc	1	231	267
1282	Cucumis melo	Eudicots	MELO3C024448P1	CLHCQAEKTPQWRTGPMGPKTLCNACGVRYKSGRL	35	Type IVb	1	228	262
1283	Cucumis melo	Eudicots	MELO3C026892P1	CSHCQAQRTPQWRSGPLGPKTLCNACGVRYKKSGR	35	Type IVb	1	208	242
1284	Cucumis melo	Eudicots	MELO3C027391P1	CSHCGVQKTPQWRTGPLGAKTLCNACGVRFKSGRL	35	Type IVb	1	225	259
1285	Cucumis sativus	Eudicots	Cucsa.038810.1	CLHCAAEKTPQWRTGPMGPKTLCNACGVRYKSGRL	35	Type IVb	1	219	253
1286	Cucumis sativus	Eudicots	Cucsa.043350.1	CSHCGVQKTPQWRAGPLGAKSLCNACGVRFKSGR	34	Type IVb	1	167	200
1287	Cucumis sativus	Eudicots	Cucsa.069460.1	CADCGTTKTPLWRGGPAGPKSLCNACGIRSRKKRR	35	Type IVb	1	29	63
1288	Cucumis sativus	Eudicots	Cucsa.106490.1	CANCDTTSTPLWRNGPRGPKSLCNACGIRFKKEER	35	Type IVb	1	131	165
1289	Cucumis sativus	Eudicots	Cucsa.109180.1	CSHCLVQKTPQWRTGPNGAKTLCNACGVRYKSGR	34	Type IVb	1	253	286
1290	Cucumis sativus	Eudicots	Cucsa.109180.2	CSHCLVQKTPQWRTGPNGAKTLCNACGVRYKSGR	34	Type IVb	1	253	286
1291	Cucumis sativus	Eudicots	Cucsa.109180.3	CSHCLVQKTPQWRTGPNGAKTLCNACGVRYKSGR	34	Type IVb	1	253	286
1292	Cucumis sativus	Eudicots	Cucsa.127470.1	CANCDTTTTPLWRNGPSGPKSLCNACGIRYKKEER	35	Type IVb	1	122	156
1293	Cucumis sativus	Eudicots	Cucsa.137630.1	CLHCEVTKTPQWRAGPLGPKTLCNACGVRYKSGR	34	Type IVb	1	218	251
1294	Cucumis sativus	Eudicots	Cucsa.153540.1	CTNYNCNTNFTPMWRKGPLGPKSLCNACGIRYRKET	36	Type IV4	1	105	140
1295	Cucumis sativus	Eudicots	Cucsa.160520.1	CQHCGVSENNTPAMRRGPAGPRTLCNACGLMWANKGT	37	Type IVc	1	204	240
1296	Cucumis sativus	Eudicots	Cucsa.160520.2	CQHCGVSENNTPAMRRGPAGPRTLCNACGLMWANKGT	37	Type IVc	1	204	240
1297	Cucumis sativus	Eudicots	Cucsa.160520.3	CQHCGVSENNTPAMRRGPAGPRTLCNACGLMWANKGT	37	Type IVc	1	204	240
1298	Cucumis sativus	Eudicots	Cucsa.160520.4	CQHCGVSENNTPAMRRGPAGPRTLCNACGLMWANKGT	37	Type IVc	1	204	240
1299	Cucumis sativus	Eudicots	Cucsa.160520.5	CQHCGVSENNTPAMRRGPAGPRTLCNACGLMWANKGT	37	Type IVc	1	204	240
1300	Cucumis sativus	Eudicots	Cucsa.160520.6	CQHCGVSENNTPAMRRGPAGPRTLCNACGLMWANKGT	37	Type IVc	1	204	240
1301	Cucumis sativus	Eudicots	Cucsa.160520.7	CQHCGVSENNTPAMRRGPAGPRTLCNACGLMWANKGT	37	Type IVc	1	204	240
1302	Cucumis sativus	Eudicots	Cucsa.160530.1	CTNCGISSMSTPMMRRGPSGPRSLCNACGLFWANRGT	37	Type IVc	1	203	239
1303	Cucumis sativus	Eudicots	Cucsa.161160.1	CMHCATDKTPQWRTGPMGPKTLCNACGVRYKSGRL	35	Type IVb	1	264	298
1304	Cucumis sativus	Eudicots	Cucsa.194390.1	CLHCGAEKTPQWRAGPFGPKTLCNACGVRFKSGRL	35	Type IVb	1	210	244
1305	Cucumis sativus	Eudicots	Cucsa.201200.1	CSHCGVQKTPQWRTGPLGAKTLCNACGVRFKSGRL	35	Type IVb	1	228	262
1306	Cucumis sativus	Eudicots	Cucsa.205230.1	CVHCRATRTPLWRAGPAGPRSLCNACGIRYRKMKM	35	Type IVb	1	20	54
1307	Cucumis sativus	Eudicots	Cucsa.218190.1	CTHCGTSSKSTPMMRRGPAGPRTLCNACGLKWANKG	36	Type IVc	1	225	260
1308	Cucumis sativus	Eudicots	Cucsa.252730.1	CADCGTSKTPLWRGGPAGPKSLCNACGIRSRKKRR	35	Type IVb	1	38	72
1309	Cucumis sativus	Eudicots	Cucsa.308400.1	CMHCEITKTPQWRAGPMGPKTLCNACGVRYKSGR	34	Type IVb	1	262	295
1310	Cucumis sativus	Eudicots	Cucsa.312530.1	CLHCATDKTPQWRTGPMGPKTLCNACGVRYKSGRL	35	Type IVb	1	247	281
1311	Cucumis sativus	Eudicots	Cucsa.313750.1	CCHCGVTSTPLWRNGPPDKPVLCNACGSRWRTKGT	35	Type IVb	1	7	41
1312	Cucumis sativus	Eudicots	Cucsa.321290.1	CYHCGVTSTPLWRNGPPDKPVLCNACGSRWRTKGT	35	Type IVb	1	7	41
1313	Cucumis sativus	Eudicots	Cucsa.321290.2	CYHCGVTSTPLWRNGPPDKPVLCNACGSRWRTKGT	35	Type IVb	1	7	41
1314	Cucumis sativus	Eudicots	Cucsa.340570.1	CSHCQAQRTPQWRSGPLGPKTLCNACGVRYKKSGR	35	Type IVb	1	208	242
1315	Cucumis sativus	Eudicots	Cucsa.353330.1	CSDCNTTTTPLWRSGPQGPKSLCNACGIRQRKAR	34	Type IVb	1	128	161
1316	Cucumis sativus	Eudicots	Cucsa.359570.1	CRHCGISEKSTPMMRRGPDGPRTLCNACGLMWANKGT	37	Type IVc	1	231	267
1317	Cucumis sativus	Eudicots	Cucsa.359570.5	CRHCGISEKSTPMMRRGPDGPRTLCNACGLMWANKGT	37	Type IVc	1	231	267
1318	Cucumis sativus	Eudicots	Cucsa.359570.6	CRHCGISEKSTPMMRRGPDGPRTLCNACGLMWANKGT	37	Type IVc	1	222	258
1319	Cucumis sativus	Eudicots	Cucsa.361150.1	CLHCQAEKTPQWRTGPMGPKTLCNACGVRYKSGRL	35	Type IVb	1	228	262
1320	Cucumis sativus	Eudicots	Cucsa.397360.1	CSDCNTTKTPLWRSGPRGPKSLCNACGIRQRKAR	34	Type IVb	1	190	223
1321	Daucus carota	Eudicots	DCAR_000653	CCHCGVTSTPLWRNGPEEKPVLCNACGSRWRTKGS	35	Type IVb	1	7	41
1322	Daucus carota	Eudicots	DCAR_000755	CLHCLTDKTPQWRTGPMGPKTLCNACGVRYKSGRL	35	Type IVb	1	239	273
1323	Daucus carota	Eudicots	DCAR_002499	CWDCETTRTPLWRTGPSGPKSLCNACGIRFGKLR	34	Type IVb	1	35	68
1324	Daucus carota	Eudicots	DCAR_004426	CSDCNTTRTPLWRGGPRGPKSLCNACGIRRRKAR	34	Type IVb	1	58	91
1325	Daucus carota	Eudicots	DCAR_004466	CLHCATDKTPQWRTGPMGPKTLCNACGVRYKSGRL	35	Type IVb	1	238	272
1326	Daucus carota	Eudicots	DCAR_004591	CCHCGVTSTPLWRNGPPEKPVLCNACGSRWRTKGS	35	Type IVb	1	7	41
1327	Daucus carota	Eudicots	DCAR_005777	CSDCKTTRTPLWRGGPSGPKSLCNACGIKYNKKRR	35	Type IVb	1	21	55
1328	Daucus carota	Eudicots	DCAR_006433	CLHCEITKTPQWRAGPLGPKTLCNACGVRYKSGR	34	Type IVb	1	245	278
1329	Daucus carota	Eudicots	DCAR_008333	CCHCGVTSTPLWRNGPPEKPVLCNACGSRWRTKGS	35	Type IVb	1	7	41
1330	Daucus carota	Eudicots	DCAR_009674	CTHCLSQKTPQWRAGPLGPKTLCNACGVRYKSGRL	35	Type IVb	1	20	54
1331	Daucus carota	Eudicots	DCAR_011976	CSDCNTTKTPLWRSGPQGPKSLCNACGIRQRKAR	34	Type IVb	1	185	218
1332	Daucus carota	Eudicots	DCAR_012851	CHHCGVSESSTPAMRRGPAGPRTLCNACGLMWANKGT	37	Type IVc	1	620	656
1333	Daucus carota	Eudicots	DCAR_016194	CLHCASEKTPQWRTGPLGPKTLCNACGVRFKSGRL	35	Type IVb	1	197	231
1334	Daucus carota	Eudicots	DCAR_017331	CSHCLVQKTPQWRTGPLGPKTLCNACGVRFKSGRL	35	Type IVb	1	225	259
1335	Daucus carota	Eudicots	DCAR_019883	CTHCLSQRTPQWRTGPLGPKTLCNACGVRFKSGRL	35	Type IVb	1	102	136
1336	Daucus carota	Eudicots	DCAR_021905	CRHCGISSKSTPMMRRGPDGPRTLCNACGLKWANKG	36	Type IVc	1	240	275
1337	Daucus carota	Eudicots	DCAR_022745	CSHCQVTHTPQWRAGPEGPNTLCNACGVRYRAGR	34	Type IVb	1	659	692
1338	Daucus carota	Eudicots	DCAR_022910	CSHCLVQKTPQWRTGPLGPKTLCNACGVRFKSGR	34	Type IVb	1	226	259
1339	Daucus carota	Eudicots	DCAR_025944	CANCDTTSTPLWRNGPRGPKSLCNACGIRFKKEER	35	Type IVb	1	135	169
1340	Daucus carota	Eudicots	DCAR_025986	CSHCLVQKTPQWRTGPLGAKTLCNACGVRFKSGRL	35	Type IVb	1	186	220
1341	Daucus carota	Eudicots	DCAR_027021	CVDCGTSKTPLWRGGPAGPKSLCNACGIRSRKRRR	35	Type IVb	1	26	60
1342	Daucus carota	Eudicots	DCAR_027367	CQHCQAEKTPQWRAGPMGPKTLCNACGVRYKSGRL	35	Type IVb	1	164	198
1343	Daucus carota	Eudicots	DCAR_030484	CADCGTTKTPLWRGGPAGPKSLCNACGIRSRKRK	34	Type IVb	1	35	68
1344	Daucus carota	Eudicots	DCAR_030778	CQHCQTEQTPLWRAGPMGPKTLCNACGVRYKSGRL	35	Type IVb	1	162	196
1345	Daucus carota	Eudicots	DCAR_032241	CSDCNTTKTPLWRSGPQGPKSLCNACGIRQRKAR	34	Type IVb	1	175	208
4892	Daucus carota	Eudicots	DCAR_001816	CCHCYVPTSRHWRRGPPEKPVLCNNCGCRWANGHQ	35	Type IVb	2	7	41
4893	Daucus carota	Eudicots	DCAR_001816	ATRHWRRGPPEKPVLCNNCGCRWAKGHQ	28	Type IVp	2	185	212
4894	Daucus carota	Eudicots	DCAR_015528	CAHCQADKTLQWRDGPMGPKTLCDACGVSYKS	32	Type IVb	2	999	1030
4895	Daucus carota	Eudicots	DCAR_015528	CAHCQVMRTPQWRDGPNGPKSLCNACGVRYRSGRL	35	Type IVb	2	1174	1208
4896	Daucus carota	Eudicots	DCAR_016866	CSHCLSQKTPQWRAGPAGPKTLCNACGVRYKSGRL	35	Type IVb	2	167	201
4897	Daucus carota	Eudicots	DCAR_016866	CSHCLSQKTPQWRAGPAGPKTLCNACGVRYKSGRL	35	Type IVb	2	414	448
4898	Daucus carota	Eudicots	DCAR_018802	CTHCQAEKTPQWRAGPMGPNTLCNACGVCYRKRKH	35	Type IVb	2	489	523
4899	Daucus carota	Eudicots	DCAR_018802	CTHCQVSKTPQWREGPNGPRTLCNACGVRYRSGRL	35	Type IVb	2	659	693
1346	Dianthus caryophyllus	Eudicots	Dca17249.1	CLHCATDKTPQWRTGPMGPKTLCNACGVRYKSGRL	35	Type IVb	1	238	272
1347	Dianthus caryophyllus	Eudicots	Dca1851.1	CADCGTSKTPLWRGGPAGPKSLCNACGIRSRKK	33	Type IVb	1	30	62
1348	Dianthus caryophyllus	Eudicots	Dca24725.1	CRHCGINEKSTPMMRRGPEGPRTLCNACGLMWANKGT	37	Type IVc	1	211	247
1349	Dianthus caryophyllus	Eudicots	Dca27365.1	CRHCEITKTPQWRAGPMGPKTLCNACGVRYKSGR	34	Type IVb	1	211	244
1350	Dianthus caryophyllus	Eudicots	Dca30031.1	CQHCGISEKSTPAMRRGPDGPRTLCNACGLMWANKGT	37	Type IVc	1	207	243
1351	Dianthus caryophyllus	Eudicots	Dca33180.1	CRHCEITKTPQWRAGPMGPKTLCNACGVRYKSGR	34	Type IVb	1	211	244
1352	Dianthus caryophyllus	Eudicots	Dca33916.1	CTDCHTTTTPLWRSGPQGPKSLCNACGIRQRKAR	34	Type IVb	1	47	80
1353	Dianthus caryophyllus	Eudicots	Dca34715.1	CYHCGVENTPLWRNGPPEKPVLCNACGSRWRTKGS	35	Type IVb	1	7	41
1354	Dianthus caryophyllus	Eudicots	Dca3755.1	CTHCQVTKTPQWRAGPNGPKTLCNACGVRFKSGR	34	Type IVb	1	266	299
1355	Dianthus caryophyllus	Eudicots	Dca37896.1	CTDCHTTTTPLWRSGPQGPKSLCNACGIRQRKAR	34	Type IVb	1	47	80
1356	Dianthus caryophyllus	Eudicots	Dca43705.1	CSHCQVTKTPQWRAGPNGPKTLCNACGVRFKSGR	34	Type IVb	1	253	286
1357	Dianthus caryophyllus	Eudicots	Dca50897.1	CQHCGSSKTPQWREGPAGRNTLCNACGVQYRNGR	34	Type IVb	1	244	277
1358	Dianthus caryophyllus	Eudicots	Dca53705.1	CLHCAAEKTPQWRTGPMGPKTLCNACGVRYKSGRL	35	Type IVb	1	192	226
1359	Dianthus caryophyllus	Eudicots	Dca55128.1	CRHCEITKTPQWRAGPMGPKTLCNACGVRYKSGR	34	Type IVb	1	230	263
1360	Dianthus caryophyllus	Eudicots	Dca55129.1	CTHCEITQTPQWRCGPDGPKTLCNACGVLYMKSGR	35	Type IVb	1	159	193
1361	Dianthus caryophyllus	Eudicots	Dca55281.1	CSHCGVHKTPQWRVGPDGERTLCNACGVRYKSGRL	35	Type IVb	1	209	243
1362	Dianthus caryophyllus	Eudicots	Dca55618.1	CSDCQTTTTPLWRGGPAGPKTLCNACGIKYHKKRR	35	Type IVb	1	42	76
1363	Dianthus caryophyllus	Eudicots	Dca56351.1	CYHCGVASTPLWRNGPPDKPILCNACGSRWRTKGT	35	Type IVb	1	7	41
1364	Dianthus caryophyllus	Eudicots	Dca56652.1	CLHCASEKTPQWRAGPHGPKTLCNACGVRYKSGRL	35	Type IVb	1	39	73
1365	Dianthus caryophyllus	Eudicots	Dca56796.1	CSNCDTTSTPLWRNGPRGPKSLCNACGIRFKKEER	35	Type IVb	1	141	175
1366	Dianthus caryophyllus	Eudicots	Dca61903.1	CSNCDTTSTPLWRNGPRGPKSLCNACGIRFKKEER	35	Type IVb	1	141	175
1367	Dianthus caryophyllus	Eudicots	Dca7186.1	CSDCHTTTTPLWRSGPQGPKSLCNACGIRQRKAR	34	Type IVb	1	40	73
1368	Dianthus caryophyllus	Eudicots	Dca8015.1	CLHCATDKTPQWRTGPMGPKTLCNACGVRYKSGRL	35	Type IVb	1	245	279
4900	Dianthus caryophyllus	Eudicots	Dca19387.1	CVHCDSAKTPQWRNGPMGRKTLCNACGLQYKKG	33	Type IVb	2	145	177
4901	Dianthus caryophyllus	Eudicots	Dca19387.1	CVHCESASTPQWRDGPLGPKTLCNACGIQYKKR	33	Type IVb	2	199	231
4902	Dianthus caryophyllus	Eudicots	Dca61123.1	CVHCDSAKTPQWRNGPMGRKTLCNACGLQYKKG	33	Type IVb	3	145	177
4903	Dianthus caryophyllus	Eudicots	Dca61123.1	CVHCESASTPQWRDGPLGPKTLCNACGIQYKKR	33	Type IVb	3	199	231
4904	Dianthus caryophyllus	Eudicots	Dca61123.1	CAHCETTTTPQWREGPLGRKTLCNACGVQYRNGR	34	Type IVb	3	311	344
1369	Dichanthelium oligosanthes	Monocots	Do001180.1	CADCHTTKTPLWRGGPEGPKSLCNACGIRYRKRRR	35	Type IVb	1	31	65
1370	Dichanthelium oligosanthes	Monocots	Do001906.1	CTHCASEETPQWRQGPAGPSTLCNACGVRFKSGR	34	Type IVb	1	137	170
1371	Dichanthelium oligosanthes	Monocots	Do002052.1	CTHCASEETPQWRQGPAGPSTLCNACGVRFKSGR	34	Type IVb	1	66	99
1372	Dichanthelium oligosanthes	Monocots	Do003233.1	CNHCGVQKTPQWRAGPEGAKTLCNACGVRYKSGRL	35	Type IVb	1	345	379
1373	Dichanthelium oligosanthes	Monocots	Do003876.1	CTHCASEKTPQWRTGPLGPKTLCNACGVRFKSGRLM	36	Type IVb	1	264	299
1374	Dichanthelium oligosanthes	Monocots	Do004168.1	TGTPLWRNGPPDKPVLCNACGSRWRTKGS	29	Type IVp	1	6	34
1375	Dichanthelium oligosanthes	Monocots	Do006298.1	CANCDTTSTPLWRNGPRGPKSLCNACGIRYKKEER	35	Type IVb	1	100	134
1376	Dichanthelium oligosanthes	Monocots	Do006420.1	CSHCGVNKTPQWRAGPEGAKTLCNACGVRYKSGRL	35	Type IVb	1	359	393
1377	Dichanthelium oligosanthes	Monocots	Do007988.1	CVECRATTTPMWRSGPTGPR	20	Type IVp	1	95	114
1378	Dichanthelium oligosanthes	Monocots	Do007990.1	CSHCHSPDTPQWRAGPDGPGTLCNACGIRYAAN	33	Type IVb	1	360	392
1379	Dichanthelium oligosanthes	Monocots	Do008907.1	CLRCGISANATPHMRRGPEGRRTLCNACGIAWAKGKM	37	Type IVc	1	28	64
1380	Dichanthelium oligosanthes	Monocots	Do009312.1	CLHCETDKTPQWRTGPMGPKTLCNACGVRYKSGRL	35	Type IVb	1	280	314
1381	Dichanthelium oligosanthes	Monocots	Do009752.1	CANCGTSSTPLWRNGPRGPKSLCNACGIRFKKEER	35	Type IVb	1	157	191
1382	Dichanthelium oligosanthes	Monocots	Do010502.1	CVECRTTATPMWRGGPTGPRSLCNACGIRYRKKRR	35	Type IVb	1	27	61
1383	Dichanthelium oligosanthes	Monocots	Do011162.1	CLRCGISGNATPHMRRGPDGPRTLCNACGIAYRK	34	Type IVc	1	107	140
1384	Dichanthelium oligosanthes	Monocots	Do012080.1	CTHCQIEKTPQWRAGPLGPKTLCNACGVRYKSGR	34	Type IVb	1	337	370
1385	Dichanthelium oligosanthes	Monocots	Do014634.1	CLHCETDKTPQWRTGPLGPKTLCNACGVRYKSGRL	35	Type IVb	1	257	291
1386	Dichanthelium oligosanthes	Monocots	Do016141.1	CSDCNTTKTPLWRSGPCGPKSLCNACGIRQRKAR	34	Type IVb	1	175	208
1387	Dichanthelium oligosanthes	Monocots	Do017026.1	CQNCGISSRLTPAMRRGPAGPRSLCNACGLMWANKGT	37	Type IVc	1	229	265
1388	Dichanthelium oligosanthes	Monocots	Do018945.1	CHHCGTSATATPMMRRGPDGPRTLCNACGLMWANKGL	37	Type IVc	1	272	308
1389	Dichanthelium oligosanthes	Monocots	Do019638.1	CSDCNTTKTPLWRSGPCGPKSLCNACGIRQRKAR	34	Type IVb	1	179	212
1390	Dichanthelium oligosanthes	Monocots	Do020330.1	CSHCHSPDTPQWRAGPDGPGTLCNACGIRYAAN	33	Type IVb	1	253	285
1391	Dichanthelium oligosanthes	Monocots	Do021090.1	CQNCGTSEKMTPAMRRGPAGPRTLCNACGLMWANKGT	37	Type IVc	1	209	245
1392	Dichanthelium oligosanthes	Monocots	Do021234.1	CSHCDSTETPQWRAGPDGPGTLCNACGIRYAMNK	34	Type IVb	1	204	237
1393	Dichanthelium oligosanthes	Monocots	Do021801.1	CSHCGVNKTPQWRAGPEGAKTLCNACGVRYKSGRL	35	Type IVb	1	470	504
1394	Dichanthelium oligosanthes	Monocots	Do025502.1	CANCGESSEATPMMRRGPNGCRTFCNACGLMWAKT	35	Type IVc	1	173	207
1395	Dichanthelium oligosanthes	Monocots	Do025870.1	CTECHTTKTPLWRGGPCGPMSLCNACGIRYRKKRR	35	Type IVb	1	28	62
1396	Dichanthelium oligosanthes	Monocots	Do026588.1	CANCDTTSTPLWRNGPRGPKSLCNACGIRYKKEER	35	Type IVb	1	116	150
1397	Dichanthelium oligosanthes	Monocots	Do028267.1	CSHCHSPDTPQWRAGPDGPGTLCNACGIRYAAN	33	Type IVb	1	316	348
4905	Dichanthelium oligosanthes	Monocots	Do000292.1	CVRCGATETQQWRAGPNGAHTFCNACGLRRRKAGE	35	Type IVb	2	72	106
4906	Dichanthelium oligosanthes	Monocots	Do000292.1	CDHCGSSSTPKWRKGPKGRRTLCKACGVRYKEGRL	35	Type IVb	2	262	296
4907	Dichanthelium oligosanthes	Monocots	Do000294.1	CLQCGAAETPQWRSGPMGQGTLCNACGVRLKA	32	Type IVb	4	157	188
4908	Dichanthelium oligosanthes	Monocots	Do000294.1	CLHCGSSSTPQWREGPMGRSTLCNACGVRYRQGRL	35	Type IVb	4	294	328
4909	Dichanthelium oligosanthes	Monocots	Do000294.1	CVHCASSSTPQWREGPKGPSTLCNACGVRYKQGRL	35	Type IVb	4	517	551
4910	Dichanthelium oligosanthes	Monocots	Do000294.1	CVDCRATETPQWRAGPEGNHKLCNACGLRRRKAGE	35	Type IVb	4	755	789
4911	Dichanthelium oligosanthes	Monocots	Do010424.1	CRHCGTDTTPQWREGPEGRNTLCNACGVRYRSGRL	35	Type IVb	3	103	137
4912	Dichanthelium oligosanthes	Monocots	Do010424.1	CQQCGTEKTPQWLEGPEGRSTLCNACVVRFRS	32	Type IVb	3	310	341
4913	Dichanthelium oligosanthes	Monocots	Do010424.1	CRHCGTGKTPQWREGPEGRQTLCNACGVRYKSGRL	35	Type IVb	3	498	532
4914	Dichanthelium oligosanthes	Monocots	Do023046.1	CSNCLSCETPRWRNGPSGIQMLCNACGLRLK	31	Type IVb	2	162	192
4915	Dichanthelium oligosanthes	Monocots	Do023046.1	CTHCMSSKTPQWRSGPLGPKTLCNACGVRFKSGRL	35	Type IVb	2	240	274
1398	Dorcoceras hygrometricum	Eudicots	KZV15004.1	CSDCNTTRTPLWRSGPNGPKSLCNACGIKQRKAR	34	Type IVb	1	45	78
1399	Dorcoceras hygrometricum	Eudicots	KZV19123.1	CVNCGTSKTPLWRGGPAGPKSLCNACGIRSRKK	33	Type IVb	1	242	274
1400	Dorcoceras hygrometricum	Eudicots	KZV20561.1	CLHCEITKTPQWRAGPMGPKTLCNACGVRFKSGR	34	Type IVb	1	237	270
1401	Dorcoceras hygrometricum	Eudicots	KZV21614.1	CSDCNTTKTPLWRSGPKGPKSLCNACGIRQRKAR	34	Type IVb	1	149	182
1402	Dorcoceras hygrometricum	Eudicots	KZV22326.1	CVDCGTSKTPLWRGGPAGPKSLCNACGIKSRKKRR	35	Type IVb	1	32	66
1403	Dorcoceras hygrometricum	Eudicots	KZV24267.1	CLHCDMTKTPQWRAGPMGPKTLCNACGVRHKSGR	34	Type IVb	1	211	244
1404	Dorcoceras hygrometricum	Eudicots	KZV26193.1	CTHCQVQKTPQWRAGPLGPKTLCNACGVRFKSGR	34	Type IVb	1	242	275
1405	Dorcoceras hygrometricum	Eudicots	KZV27851.1	CANCDTTSTPLWRNGPRGPKSLCNACGIRFKKEER	35	Type IVb	1	130	164
1406	Dorcoceras hygrometricum	Eudicots	KZV29647.1	CSDCNTTKTPLWRSGPKGPKSLCNACGIRQRKAR	34	Type IVb	1	162	195
1407	Dorcoceras hygrometricum	Eudicots	KZV34848.1	CQHCLVDKTPQWRAGPMGPKTLCNACGVRYKAGRL	35	Type IVb	1	169	203
1408	Dorcoceras hygrometricum	Eudicots	KZV35910.1	CNHCGVTKTPQWRAGPMGSKTLCNACGVRFKSGRL	35	Type IVb	1	215	249
1409	Dorcoceras hygrometricum	Eudicots	KZV37201.1	CLHCATDKTPQWRTGPMGPKTLCNACGVRYKSGRL	35	Type IVb	1	231	265
1410	Dorcoceras hygrometricum	Eudicots	KZV39159.1	CRHCGISSKSTPMMRRGPDGPRTLCNACGLKWANKGV	37	Type IVc	1	229	265
1411	Dorcoceras hygrometricum	Eudicots	KZV43660.1	CSDCKTTKTPLWRSGPSGPKSLCNACGIRRRKKRQ	35	Type IVb	1	5	39
1412	Dorcoceras hygrometricum	Eudicots	KZV44144.1	CNGCRTTRTPLWRGGPEGPKSLCNACGIKYNKKRR	35	Type IVb	1	24	58
1413	Dorcoceras hygrometricum	Eudicots	KZV47610.1	CANCDTASTPLWRNGPRGPKSLCNACGIRFKKEER	35	Type IVb	1	121	155
1414	Dorcoceras hygrometricum	Eudicots	KZV47927.1	CSHCGVTKTPQWRAGPQGSKTLCNACGVRYKSGRL	35	Type IVb	1	234	268
1415	Dorcoceras hygrometricum	Eudicots	KZV50707.1	TPLWRNGPPEKPILCNACGSRWRTKGT	27	Type IVp	1	1	27
1416	Dorcoceras hygrometricum	Eudicots	KZV51439.1	CLHCASEKTPQWRTGPMGPKTLCNACGVRFKSGRL	35	Type IVb	1	212	246
1417	Dorcoceras hygrometricum	Eudicots	KZV57530.1	CTHCLVQKTPQWRAGPLGPKTLCNACGVRFKSGR	34	Type IVb	1	246	279
1418	Elaeis guineensis	Monocots	XP_010906307.1	CSHCGIQKTPQWRAGPLGAKTLCNACGVRFKSGRL	35	Type IVb	1	311	345
1419	Elaeis guineensis	Monocots	XP_010906504.1	CMHCEIQKTPQWRAGPMGPKTLCNACGVRYKSGR	34	Type IVb	1	298	331
1420	Elaeis guineensis	Monocots	XP_010906505.1	CMHCEIQKTPQWRAGPMGPKTLCNACGVRYKSGR	34	Type IVb	1	298	331
1421	Elaeis guineensis	Monocots	XP_010908987.1	CQNCGISEKLTPAMRRGPSGPRTLCNACGLMWANKGT	37	Type IVc	1	179	215
1422	Elaeis guineensis	Monocots	XP_010908988.1	CQNCGISEKLTPAMRRGPSGPRTLCNACGLMWANKGT	37	Type IVc	1	153	189
1423	Elaeis guineensis	Monocots	XP_010910788.1	CTHCLSQKTPQWRAGPLGPKTLCNACGVRFKSGRL	35	Type IVb	1	212	246
1424	Elaeis guineensis	Monocots	XP_010913727.1	CHHCGISAKSTPMMRRGPDGPRTLCNACGLVWANKG	36	Type IVc	1	250	285
1425	Elaeis guineensis	Monocots	XP_010913728.1	CHHCGISAKSTPMMRRGPDGPRTLCNACGLVWAN	34	Type IVc	1	250	283
1426	Elaeis guineensis	Monocots	XP_010914517.1	CADCRTTKTPLWRGGPSGPKSLCNACGIRYRKNRR	35	Type IVb	1	27	61
1427	Elaeis guineensis	Monocots	XP_010915216.1	CSDCNTTKTPLWRSGPRGPKSLCNACGIRQRKAR	34	Type IVb	1	161	194
1428	Elaeis guineensis	Monocots	XP_010915683.1	CLHCATEKTPQWRTGPMGPKTLCNACGVRFKSGRL	35	Type IVb	1	253	287
1429	Elaeis guineensis	Monocots	XP_010918855.1	CRHCEAEETPQWRAGPEGPKTLCNACGVRYKSGRL	35	Type IVb	1	179	213
1430	Elaeis guineensis	Monocots	XP_010919380.1	CSHCGVQKTPQWRAGPLGAKTLCNACGVRFKSGRL	35	Type IVb	1	341	375
1431	Elaeis guineensis	Monocots	XP_010919586.1	CTHCASEKTPQWRTGPLGPKTLCNACGVRYKSGRL	35	Type IVb	1	231	265
1432	Elaeis guineensis	Monocots	XP_010919762.1	CCHCGVTSTPLWRNGPPEKPVLCNACGSRWRTKGS	35	Type IVb	1	7	41
1433	Elaeis guineensis	Monocots	XP_010919763.1	CCHCGVTSTPLWRNGPPEKPVLCNACGSRWRTKGS	35	Type IVb	1	7	41
1434	Elaeis guineensis	Monocots	XP_010923284.1	CQNCGISEKMTPAMRRGPAGPRSLCNACGLMWANKGT	37	Type IVc	1	202	238
1435	Elaeis guineensis	Monocots	XP_010924181.1	CSDCRTSKTPLWRSGPNGPKSLCNACGIRYRKKRR	35	Type IVb	1	67	101
1436	Elaeis guineensis	Monocots	XP_010924277.1	CANCDTTSTPLWRNGPRGPKSLCNACGIRYKKEER	35	Type IVb	1	135	169
1437	Elaeis guineensis	Monocots	XP_010924658.1	CLHCATDKTPQWRTGPMGPKTLCNACGVRYKSGRL	35	Type IVb	1	245	279
1438	Elaeis guineensis	Monocots	XP_010924715.1	CAECRTSQTPLWRSGPNGPRSLCNACGIRYRKRRK	35	Type IVb	1	42	76
1439	Elaeis guineensis	Monocots	XP_010925019.1	CSDCSTTKTPLWRSGPQGPKSLCNACGIRQRKARQ	35	Type IVb	1	163	197
1440	Elaeis guineensis	Monocots	XP_010925416.1	CSDCNTTKTPLWRSGPRGPKSLCNACGIRQRKAR	34	Type IVb	1	160	193
1441	Elaeis guineensis	Monocots	XP_010925915.1	CANCDTTSTPLWRNGPRGPKSLCNACGIRYKKEER	35	Type IVb	1	135	169
1442	Elaeis guineensis	Monocots	XP_010927253.1	CHHCGISSRATPMMRRGPGGPRTLCNACGLMWANKGTM	38	Type IVc	1	244	281
1443	Elaeis guineensis	Monocots	XP_010928706.1	CHHCGISAKSTPMMRRGPEGPRTLCNACGLVWANKGTM	38	Type IVc	1	252	289
1444	Elaeis guineensis	Monocots	XP_010929337.1	CHHCGTSSKATPMMRRGPDGPRTLCNACGLMWANKGTM	38	Type IVc	1	243	280
1445	Elaeis guineensis	Monocots	XP_010930849.1	CIHCLATDTPQWRAGPAGPGTLCNACGIRFKSGRL	35	Type IVb	1	112	146
1446	Elaeis guineensis	Monocots	XP_010931703.1	CADCRTTKTPLWRGGPSGPKSLCNACGIRYRKNRR	35	Type IVb	1	27	61
1447	Elaeis guineensis	Monocots	XP_010933167.1	CRHCETEDTPQWRAGPEGPKTLCNACGVRYKSGRL	35	Type IVb	1	200	234
1448	Elaeis guineensis	Monocots	XP_010933434.1	CQNCGISEKMTPAMRRGPAGPRSLCNACGLMWANKGT	37	Type IVc	1	205	241
1449	Elaeis guineensis	Monocots	XP_010933442.1	CQNCGISEKMTPAMRRGPAGPRSLCNACGLMWANKGT	37	Type IVc	1	205	241
1450	Elaeis guineensis	Monocots	XP_010933570.1	CCHCGVTSTPLWRNGPPEKPVLCNACGSRWRTKGS	35	Type IVb	1	7	41
1451	Elaeis guineensis	Monocots	XP_010933571.1	CCHCGVTSTPLWRNGPPEKPVLCNACGSRWRTKGS	35	Type IVb	1	7	41
1452	Elaeis guineensis	Monocots	XP_010933664.1	CTHCASEKTPQWRTGPLGPKTLCNACGVRYKSGRL	35	Type IVb	1	231	265
1453	Elaeis guineensis	Monocots	XP_010933757.1	CSHCGVQKTPQWRAGPLGAKTLCNACGVRYKSGRL	35	Type IVb	1	338	372
1454	Elaeis guineensis	Monocots	XP_010935873.1	CMHCEIQKTPQWRAGPMGPKTLCNACGVRYKSGR	34	Type IVb	1	288	321
1455	Elaeis guineensis	Monocots	XP_010935883.1	CLNCGTSKDSTPMMRRGPDGPRSLCNACGLMWANKGT	37	Type IVc	1	189	225
1456	Elaeis guineensis	Monocots	XP_010935884.1	CLNCGTSKDSTPMMRRGPDGPRSLCNACGLMWANKGT	37	Type IVc	1	189	225
1457	Elaeis guineensis	Monocots	XP_010940106.1	CTHCLSHKTPQWRAGPLGPKTLCNACGVRFKSGRL	35	Type IVb	1	163	197
1458	Elaeis guineensis	Monocots	XP_010942001.1	CSDCSTTKTPLWRSGPQGPKSLCNACGIRQRKAR	34	Type IVb	1	167	200
4916	Elaeis guineensis	Monocots	XP_010931702.1	CADCRTTKTPLWRGGPSGPK	20	Type IVp	2	27	46
4917	Elaeis guineensis	Monocots	XP_010931702.1	QSLCNACGIRYRKNRR	16	Type IVp	2	84	99
1459	Eragrostis tef	Monocots	462861075	CSDCNTTKTPLWRSGPCGPKSLCNACGIRQRKAR	34	Type IVb	1	177	210
1460	Eragrostis tef	Monocots	462880529	CQNCGVSSRLTPAMRRGPAGPRSLCNACGLMWANKGT	37	Type IVc	1	53	89
1461	Eragrostis tef	Monocots	462884437	CLRCGISGNATPHMRRGPDGPRTLCNACGIAYRKE	35	Type IVc	1	115	149
1462	Eragrostis tef	Monocots	462894455	CRHCGVTSTPLWRNGPPEKPVLCNACGSRFRTKGS	35	Type IVb	1	7	41
1463	Eragrostis tef	Monocots	462895064	CLRCGISANATPHMRRGPEGRRTLCNACGIAWAKD	35	Type IVc	1	28	62
1464	Eragrostis tef	Monocots	462899018	CQNCGTSEKMTPAMRRGPAGPRTLCNACGLMWANKGT	37	Type IVc	1	164	200
1465	Eragrostis tef	Monocots	462900609	CADCHTTKTPLWRGGPEGPKSLCNACGIRYRKRRR	35	Type IVb	1	28	62
1466	Eragrostis tef	Monocots	462909531	CRHCGVTSTPLWRNGPPEKPVLCNACGSRFRTKGS	35	Type IVb	1	7	41
1467	Eragrostis tef	Monocots	462910903	CSHCSNTETPQWRAGPCGPGTLCNACGIRFKNG	33	Type IVb	1	102	134
1468	Eragrostis tef	Monocots	462911167	CQNCGTSEKMTPAMRRGPAGPRTLCNACGLMWANKGT	37	Type IVc	1	286	322
1469	Eragrostis tef	Monocots	462915870	CVECRATTTPMWRSGPTGPRSLCNACGIRYRKKRR	35	Type IVb	1	66	100
1470	Eragrostis tef	Monocots	462922341	CRHCGTDETPQWRKGPEGAPSLCNACGMR	29	Type IVb	1	117	145
1471	Eragrostis tef	Monocots	462922344	CRHCGTEETPQWRKGPEGAQSLCNACGMRYRAGK	34	Type IVb	1	64	97
1472	Eragrostis tef	Monocots	462927065	CTHCMSSKTPQWRTGPMGPKTLCNACGVRFKSGRL	35	Type IVb	1	77	111
1473	Eragrostis tef	Monocots	462928763	CHHCGISAAATPMMRRGPDGPRTLCNACGLMWANKN	36	Type IVc	1	142	177
1474	Eragrostis tef	Monocots	462933062	CADCHTTKTPLWRGGPEGPKA	21	Type IVp	1	99	119
1475	Eragrostis tef	Monocots	462936353	CRHCGTDETPQWRKGPEGAPSLCNACGMRYRAGK	34	Type IVb	1	76	109
1476	Eragrostis tef	Monocots	462936362	CRHCGAEETPQWRQGPEGPRTLCNACGVRYRA	32	Type IVb	1	28	59
1477	Eragrostis tef	Monocots	462951411	CHHCGISAAATPMMRRGPDGPRTLCNACGLMWANKGL	37	Type IVc	1	68	104
1478	Eragrostis tef	Monocots	462953442	CQNCGISSRLTPAMRRGPAGPRSLCNACGLMWANKGT	37	Type IVc	1	34	70
1479	Eragrostis tef	Monocots	462958519	CSHCGVQKTPQWRAGPEGAKTLCNACGVRYKSGRL	35	Type IVb	1	69	103
1480	Eragrostis tef	Monocots	462966309	KWRAGPRGPGTLCNACGIRFKNG	23	Type IVp	1	348	370
4918	Eragrostis tef	Monocots	462967448	CANCGTTSTPLWRNGPRGPKSLCNACGI	28	Type IVb	2	76	103
4919	Eragrostis tef	Monocots	462967448	CANCGTTSTPLWRNGPRGPKSLCNACGIRFKKEER	35	Type IVb	2	193	227
1481	Eucalyptus camaldulensis	Eudicots	EcC003705.30	CVHCAATESPMWRLGPMGPKTLCNACGIRYKTGR	34	Type IVb	1	31	64
1482	Eucalyptus camaldulensis	Eudicots	EcC008330.10	CQHCGVSENATPAMRRGPAGPRTLCNACGLMWANKGT	37	Type IVc	1	215	251
1483	Eucalyptus camaldulensis	Eudicots	EcC012760.10	YTSEKTPQWRTGPLGRRTLYNACGVQYRSGRQ	32	Type IVp	1	32	63
1484	Eucalyptus camaldulensis	Eudicots	EcC018151.10	CMHCEITKTPQWRAGPMGPKTLCNACGVRYKSGR	34	Type IVb	1	166	199
1485	Eucalyptus camaldulensis	Eudicots	EcC022275.10	CLHCASEKTPQWRTGPMGPKTLCNACGVRFKSGRL	35	Type IVb	1	1	35
1486	Eucalyptus camaldulensis	Eudicots	EcC023187.10	TPLWRNGPPEKPVLCNACGSRWRTKGT	27	Type IVp	1	1	27
1487	Eucalyptus camaldulensis	Eudicots	EcC028057.20	CVECRTTRTPMWRGGPAGPRSLCNACGIKYRKR	33	Type IVb	1	8	40
1488	Eucalyptus camaldulensis	Eudicots	EcC028521.10	CYHCGVRETPLWRHGPTEKPVLCNACGSRWRLKGS	35	Type IVb	1	7	41
1489	Eucalyptus camaldulensis	Eudicots	EcC033675.40	CMHCEVTKTPQWREGPMGPKTLCNACGVRYRSGR	34	Type IVb	1	245	278
1490	Eucalyptus camaldulensis	Eudicots	EcC039516.20	CLHCQTDKTPQWRTGPMGPKTLCNACG	27	Type IVb	1	272	298
1491	Eucalyptus camaldulensis	Eudicots	EcC040945.10	CYHCGVTSTPLWRNGPPEKPVLCNACGSRWRTKGT	35	Type IVb	1	7	41
1492	Eucalyptus camaldulensis	Eudicots	EcC050611.10	CLHCEITKTPQWRAGPLGPKTLCNACGVRYKSGR	34	Type IVb	1	179	212
1493	Eucalyptus camaldulensis	Eudicots	EcC050801.10	CTHCGTSSKCTPMMRRGPSGPRSLCNACGLFWANRGT	37	Type IVc	1	211	247
1494	Eucalyptus camaldulensis	Eudicots	EcC051183.20	QCNATTSPMWRRGPLGPKTLCNACGIKYRKDEE	33	Type IVp	1	32	64
1495	Eucalyptus camaldulensis	Eudicots	EcC051371.20	CHHCGISEKSTPMMRRGPEGPRTLCNACGLMWANKGT	37	Type IVc	1	1	37
1496	Eucalyptus camaldulensis	Eudicots	EcC054296.10	CSDCNTTKTPLWRSGPRGPKSLCNACGIRQRKAR	34	Type IVb	1	198	231
1497	Eucalyptus camaldulensis	Eudicots	EcC054809.10	TPLWRNGPPEKPVLCNACGSRWRTKGT	27	Type IVp	1	1	27
1498	Eucalyptus camaldulensis	Eudicots	EcC054953.60	CTHCLSQRTPQWRAGPMGPKTLCNACGVRYKSGRL	35	Type IVb	1	210	244
1499	Eucalyptus camaldulensis	Eudicots	EcC055011.160	CVDCNTSKTPLWRSGPKGPKTLCNACGIRQRKAR	34	Type IVb	1	175	208
1500	Eucalyptus camaldulensis	Eudicots	EcC055196.40	CSHCGVQKTPQWRAGPLGAKTLCNACGVRFKSGR	34	Type IVb	1	273	306
1501	Eucalyptus camaldulensis	Eudicots	EcC055222.270	CSHCHVQKTPQWRAGPLGLKTLCNACGVRYKSGR	34	Type IVb	1	211	244
1502	Eucalyptus grandis	Eudicots	Eucgr.A00193.1.p	CADCGTSKTPLWRGGPAGPKSLCNACGIRSRKKRR	35	Type IVb	1	105	139
1503	Eucalyptus grandis	Eudicots	Eucgr.A02086.1.p	CTHCLSQRTPQWRAGPMGPKTLCNACGVRYKSGRL	35	Type IVb	1	210	244
1504	Eucalyptus grandis	Eudicots	Eucgr.B02079.1.p	CADCKTTKTPLWRGGPSGPK	20	Type IVp	1	28	47
1505	Eucalyptus grandis	Eudicots	Eucgr.C00556.1.p	CLHCQTDKTPQWRTGPMGPKTLCNACGVRYKSAGL	35	Type IVb	1	272	306
1506	Eucalyptus grandis	Eudicots	Eucgr.C00602.1.p	CLHCQTDKTPQWRTGPMGPKTLCNACGVRYKSGRL	35	Type IVb	1	272	306
1507	Eucalyptus grandis	Eudicots	Eucgr.C00899.1.p	CVDCNTSKTPLWRSGPKGPKTLCNACGIRQRKVR	34	Type IVb	1	172	205
1508	Eucalyptus grandis	Eudicots	Eucgr.C03048.1.p	CTDCNTTTTPLWRSGPRGPKSLCNACGIRQRKAR	34	Type IVb	1	182	215
1509	Eucalyptus grandis	Eudicots	Eucgr.C03895.1.p	CSDCNTTKTPLWRSGPRGPKSLCNACGIRQRKAR	34	Type IVb	1	198	231
1510	Eucalyptus grandis	Eudicots	Eucgr.D02129.1.p	CYHCGVTSTPLWRNGPPEKPVLCNACGSRWRTKGT	35	Type IVb	1	7	41
1511	Eucalyptus grandis	Eudicots	Eucgr.D02129.2.p	CYHCGVTSTPLWRNGPPEKPVLCNACGSRWRTKG	34	Type IVb	1	7	40
1512	Eucalyptus grandis	Eudicots	Eucgr.E00364.1.p	CCHCGVTSTPLWRNGPPEKPVLCNACGSRWRTKGT	35	Type IVb	1	7	41
1513	Eucalyptus grandis	Eudicots	Eucgr.E00364.2.p	CCHCGVTSTPLWRNGPPEKPVLCNACGSRWRTKGT	35	Type IVb	1	7	41
1514	Eucalyptus grandis	Eudicots	Eucgr.E00364.3.p	CCHCGVTSTPLWRNGPPEKPVLCNACGSRWRTKGT	35	Type IVb	1	7	41
1515	Eucalyptus grandis	Eudicots	Eucgr.F00433.1.p	CQHCGVSENATPAMRRGPAGPRTLCNACGLMWANKGT	37	Type IVc	1	217	253
1516	Eucalyptus grandis	Eudicots	Eucgr.F02157.1.p	CTHCGTSSKCTPMMRRGPSGPRSLCNACGLFWANRGT	37	Type IVc	1	212	248
1517	Eucalyptus grandis	Eudicots	Eucgr.F02157.2.p	CTHCGTSSKCTPMMRRGPSGPRSLCNACGLFWANRGT	37	Type IVc	1	211	247
1518	Eucalyptus grandis	Eudicots	Eucgr.G01722.1.p	CSHCHVQKTPQWRAGPLGLKTLCNACGVRYKSGR	34	Type IVb	1	262	295
1519	Eucalyptus grandis	Eudicots	Eucgr.G02840.1.p	CMHCEITKTPQWRAGPMGPKTLCNACGVRYKSGR	34	Type IVb	1	245	278
1520	Eucalyptus grandis	Eudicots	Eucgr.H00105.1.p	CLHCGSEKTPQWRAGPQGAKTLCNACGVRFKSGRL	35	Type IVb	1	171	205
1521	Eucalyptus grandis	Eudicots	Eucgr.H01071.1.p	CVECRTTRTPMWRGGPAGPRSLCNACGIKYRKR	33	Type IVb	1	8	40
1522	Eucalyptus grandis	Eudicots	Eucgr.H04023.1.p	CADCGTTKTPLWRGGPAGPKSLCNACGIRSRKKRR	35	Type IVb	1	31	65
1523	Eucalyptus grandis	Eudicots	Eucgr.I02372.1.p	CSHCGVQKTPQWRAGPLGAKTLCNACGVRFKSGR	34	Type IVb	1	275	308
1524	Eucalyptus grandis	Eudicots	Eucgr.J00922.1.p	CMHCEVTKTPQWREGPMGPKTLCNACGVRYRSGR	34	Type IVb	1	228	261
1525	Eucalyptus grandis	Eudicots	Eucgr.J01083.1.p	CLHCEITKTPQWRAGPLGPKTLCNACGVRYKSGR	34	Type IVb	1	254	287
1526	Eucalyptus grandis	Eudicots	Eucgr.J01083.2.p	CLHCEITKTPQWRAGPLGPKTLCNACGVRYKSGR	34	Type IVb	1	254	287
1527	Eucalyptus grandis	Eudicots	Eucgr.J01083.3.p	CLHCEITKTPQWRAGPLGPKTLCNACGVRYKSGR	34	Type IVb	1	254	287
1528	Eucalyptus grandis	Eudicots	Eucgr.J02392.1.p	CSHCGVQKTPQWRAGPNGAKTLCNACGVRFKSGR	34	Type IVb	1	74	107
1529	Eucalyptus grandis	Eudicots	Eucgr.J02947.1.p	CLHCASEKTPQWRTGPMGPKTLCNACGVRFKSGRL	35	Type IVb	1	237	271
1530	Eucalyptus grandis	Eudicots	Eucgr.J03166.1.p	CHHCGISEKSTPMMRRGPEGPRTLCNACGLMWANKGT	37	Type IVc	1	219	255
1531	Eucalyptus grandis	Eudicots	Eucgr.J03166.2.p	CHHCGISEKSTPMMRRGPEGPRTLCNACGLMWANKGT	37	Type IVc	1	219	255
1532	Eutrema salsugineum	Eudicots	Thhalv10000871m	CYHCGVTSTPLWRNGPPEKPVLCNACGSRWRTKGT	35	Type IVb	1	7	41
1533	Eutrema salsugineum	Eudicots	Thhalv10001591m	CTHCASEKTPQWRTGPLGPKTLCNACGVRFKSGRL	35	Type IVb	1	174	208
1534	Eutrema salsugineum	Eudicots	Thhalv10002609m	CQHCGAEKTPQWRAGPSGPKTLCNACGVRYKSGRL	35	Type IVb	1	241	275
1535	Eutrema salsugineum	Eudicots	Thhalv10002799m	CLHCGTRNTPLWREGPKGAGTLCNACGMRYRTGRL	35	Type IVb	1	124	158
1536	Eutrema salsugineum	Eudicots	Thhalv10004553m	CLHCATDKTPQWRTGPMGPKTLCNACGVRYKSGRL	35	Type IVb	1	225	259
1537	Eutrema salsugineum	Eudicots	Thhalv10004566m	CSHCGIQKTPQWRAGPMGAKTLCNACGVRYKSGRL	35	Type IVb	1	244	278
1538	Eutrema salsugineum	Eudicots	Thhalv10005103m	CADCGTSKTPLWRGGPAGPKSLCNACGIRNRKKR	34	Type IVb	1	36	69
1539	Eutrema salsugineum	Eudicots	Thhalv10005181m	CSDCKTTKTPMWRGGPSGPKSLCNACGIRLRKQRR	35	Type IVb	1	11	45
1540	Eutrema salsugineum	Eudicots	Thhalv10006202m	CTHCASEKTPQWRTGPLGPKTLCNACGVRFKSGRL	35	Type IVb	1	167	201
1541	Eutrema salsugineum	Eudicots	Thhalv10008338m	CTHCETTKTPQWREGPNGPKTLCNACGVRFRSGRL	35	Type IVb	1	212	246
1542	Eutrema salsugineum	Eudicots	Thhalv10008340m	CTHCETTKTPQWREGPNGPKTLCNACGVRFRSGRL	35	Type IVb	1	212	246
1543	Eutrema salsugineum	Eudicots	Thhalv10008343m	CTHCETTKTPQWREGPNGPKTLCNACGVRFRSGRL	35	Type IVb	1	212	246
1544	Eutrema salsugineum	Eudicots	Thhalv10010544m	CMHCEVTKTPQWRLGPMGPKTLCNACGVRYKSGR	34	Type IVb	1	237	270
1545	Eutrema salsugineum	Eudicots	Thhalv10010566m	CSHCGVQKTPQWRAGPMGAKTLCNACGVRFKAGRL	35	Type IVb	1	220	254
1546	Eutrema salsugineum	Eudicots	Thhalv10010986m	CANCDTTSTPLWRNGPRGPKSLCNACGIRFKKEER	35	Type IVb	1	152	186
1547	Eutrema salsugineum	Eudicots	Thhalv10011695m	CRHCGIGEKSTPMMRRGPEGPRTLCNACGLMWANKG	36	Type IVc	1	221	256
1548	Eutrema salsugineum	Eudicots	Thhalv10013793m	CSDCNTTKTPLWRSGPRGPKSLCNACGIRQRKAR	34	Type IVb	1	227	260
1549	Eutrema salsugineum	Eudicots	Thhalv10017012m	CTHCETTKTPQWREGPSGPKTLCNACGVRFRSGRL	35	Type IVb	1	214	248
1550	Eutrema salsugineum	Eudicots	Thhalv10020970m	CRHCGISEKSTPMMRRGPEGPRTLCNACGLMWANKGT	37	Type IVc	1	292	328
1551	Eutrema salsugineum	Eudicots	Thhalv10021612m	CVDCGTIRTPLWRGGPAGPKSLCNACGIKSRKKRQ	35	Type IVb	1	44	78
1552	Eutrema salsugineum	Eudicots	Thhalv10021708m	CAICGTSKTPLWRGGPAGPKSLCNACGIRNRKKR	34	Type IVb	1	41	74
1553	Eutrema salsugineum	Eudicots	Thhalv10021738m	CAICGTSKTPLWRGGPAGPKSLCNACGIRNRKKR	34	Type IVb	1	30	63
1554	Eutrema salsugineum	Eudicots	Thhalv10022088m	CTNMNCNAVTTPMWRRGPLGPKTLCNACGIKFRKEEE	37	Type IV4	1	159	195
1555	Eutrema salsugineum	Eudicots	Thhalv10022854m	CASCDTTSTPLWRNGPKGPKSLCNACGIRFKKEER	35	Type IVb	1	93	127
1556	Eutrema salsugineum	Eudicots	Thhalv10024940m	CCHCGVTSTPLWRNGPPEKPVLCNACGSRWRTKGT	35	Type IVb	1	7	41
1557	Eutrema salsugineum	Eudicots	Thhalv10025461m	CSDCNTTKTPLWRSGPRGPKSLCNACGIRQRKAR	34	Type IVb	1	220	253
1558	Eutrema salsugineum	Eudicots	Thhalv10025666m	CSHCGVQKTPQWRAGPKGAKTLCNACGVRFKSGRL	35	Type IVb	1	247	281
1559	Eutrema salsugineum	Eudicots	Thhalv10025757m	CLHCATEKTPQWRTGPMGPKTLCNACGVRYKSGRL	35	Type IVb	1	209	243
1560	Eutrema salsugineum	Eudicots	Thhalv10025793m	CTHCGISSKCTPMMRRGPSGPRTLCNACGLFWTNRGT	37	Type IVc	1	215	251
1561	Eutrema salsugineum	Eudicots	Thhalv10025795m	CTHCGISSKCTPMMRRGPSGPRTLCNACGLFWTNRGT	37	Type IVc	1	215	251
1562	Eutrema salsugineum	Eudicots	Thhalv10025977m	CSHCGTNNTPQWRTGPLGPKTLCNACGVRFKSGR	34	Type IVb	1	178	211
1563	Eutrema salsugineum	Eudicots	Thhalv10026110m	CSHCGVQKTPQWRIGPLGAKTLCNACGVRFKSGRL	35	Type IVb	1	169	203
1564	Eutrema salsugineum	Eudicots	Thhalv10026300m	CVDCGTNRTPLWRGGPAGPKSLCNACGIKSRKKRQ	35	Type IVb	1	39	73
1565	Eutrema salsugineum	Eudicots	Thhalv10027520m	CANCDTTSTPLWRNGPRGPKSLCNACGIRFKKEER	35	Type IVb	1	77	111
1566	Fragaria vesca	Eudicots	mrna01638.1-v1.0-hybrid	CSHCQVQKTPQWRTGPLGPKTLCNACGVRYKSGR	34	Type IVb	1	272	305
1567	Fragaria vesca	Eudicots	mrna02686.1-v1.0-hybrid	CSDCSTNTTPLWRSGPRGPKSLCNACGIRQRKAR	34	Type IVb	1	212	245
1568	Fragaria vesca	Eudicots	mrna04797.1-v1.0-hybrid	CTHCASEKTPQWRTGPLGPKTLCNACGVRYKSGRL	35	Type IVb	1	134	168
1569	Fragaria vesca	Eudicots	mrna05175.1-v1.0-hybrid	CFDCGTSKTPLWRGGPAGPKSLCNACGIRSRKKRR	35	Type IVb	1	37	71
1570	Fragaria vesca	Eudicots	mrna08990.1-v1.0-hybrid	CLHCATDKTPQWRTGPMGPKTLCNACGVRYKSGRL	35	Type IVb	1	263	297
1571	Fragaria vesca	Eudicots	mrna12624.1-v1.0-hybrid	CSDCNTTKTPLWRSGPRGPKSLCNACGIRQRKAR	34	Type IVb	1	204	237
1572	Fragaria vesca	Eudicots	mrna14763.1-v1.0-hybrid	CANCDTTSTPLWRNGPRGPKSLCNACGIRFKKEER	35	Type IVb	1	80	114
1573	Fragaria vesca	Eudicots	mrna14891.1-v1.0-hybrid	CSHCGVQKTPQWRTGPNGAKTLCNACGVRYKSGRL	35	Type IVb	1	245	279
1574	Fragaria vesca	Eudicots	mrna16150.1-v1.0-hybrid	CTHCAVTKTPQWREGPLGPKTLCNACGVRYRSGR	34	Type IVb	1	408	441
1575	Fragaria vesca	Eudicots	mrna20754.1-v1.0-hybrid	CTHCGISQTPQWREGPLGRNTLCNACGIRYISG	33	Type IVb	1	172	204
1576	Fragaria vesca	Eudicots	mrna20756.1-v1.0-hybrid	CLHCGTDQTPQWRAGPHGPKTLCNACGVRYKSGR	34	Type IVb	1	149	182
1577	Fragaria vesca	Eudicots	mrna23279.1-v1.0-hybrid	CLHCEITKTPQWRAGPMGPKTLCNACGVRYKSGR	34	Type IVb	1	252	285
1578	Fragaria vesca	Eudicots	mrna24419.1-v1.0-hybrid	CSNFNCRAAATPMWRTGPLGPKSLCNACGIKYRKLK	36	Type IV4	1	109	144
1579	Fragaria vesca	Eudicots	mrna24424.1-v1.0-hybrid	CTNINCRASQTPMWRTGPLGPKSLCNACGIRYRKLK	36	Type IV4	1	113	148
1580	Fragaria vesca	Eudicots	mrna25651.1-v1.0-hybrid	CLHCASEKTPQWRTGPMGPKTLCNACGVRYKSGRL	35	Type IVb	1	227	261
1581	Fragaria vesca	Eudicots	mrna26537.1-v1.0-hybrid	CTHCGTSSKCTPMMRRGPSGPRSLCNACGLFWANRGV	37	Type IVc	1	204	240
1582	Fragaria vesca	Eudicots	mrna26538.1-v1.0-hybrid	CQHCGVSENNTPAMRRGPAGPRTLCNACGLMWANKGT	37	Type IVc	1	208	244
1583	Fragaria vesca	Eudicots	mrna27406.1-v1.0-hybrid	CQHCGISEKSTPAMRRGPNGPRSLCNACGLRWANKGT	37	Type IVc	1	166	202
4920	Fragaria vesca	Eudicots	mrna20752.1-v1.0-hybrid	CHHCGDEQSPRWLGVPLGPKTLCHACGL	28	Type IVb	2	382	409
4921	Fragaria vesca	Eudicots	mrna20752.1-v1.0-hybrid	CHNCGAEETPLWRSGPMGSKTLCNACGLRWYK	32	Type IVb	2	614	645
1584	Fragaria x ananassa	Eudicots	FANhyb_icon00013032_a.1.g00001.1	CKECYTTKTPLWRKGADGKN	20	Type IVp	1	24	43
1585	Fragaria x ananassa	Eudicots	FANhyb_rscf00000044.1.g00023.1	CANCDTTSTPLWRNGPRGPKSLCNACGIRFKKEER	35	Type IVb	1	134	168
1586	Fragaria x ananassa	Eudicots	FANhyb_rscf00000181.1.g00011.1	CSDCNTTKTPLWRSGPRGPKSLCNACGIRQRKAR	34	Type IVb	1	204	237
1587	Fragaria x ananassa	Eudicots	FANhyb_rscf00000227.1.g00005.1	CLHCEITKTPQWRAGPMGPKTLCNACGVRYKSGR	34	Type IVb	1	313	346
1588	Fragaria x ananassa	Eudicots	FANhyb_rscf00000233.1.g00002.1	CQHCGVSENNTPAMRRGPAGPRTLCNACGLMWANKGT	37	Type IVc	1	41	77
1589	Fragaria x ananassa	Eudicots	FANhyb_rscf00000233.1.g00003.1	CTHCGTSSKCTPMMRRGPSGPRSLCNACGLFWAN	34	Type IVc	1	204	237
1590	Fragaria x ananassa	Eudicots	FANhyb_rscf00000587.1.g00005.1	CQHCGISEKSTPAMRRGPNGPRSLCNACGLRWANK	35	Type IVc	1	35	69
1591	Fragaria x ananassa	Eudicots	FANhyb_rscf00000768.1.g00002.1	CLHCGTDQTPQWRAGPHGPKTLCNACGVRYKSGR	34	Type IVb	1	149	182
1592	Fragaria x ananassa	Eudicots	FANhyb_rscf00000957.1.g00002.1	CSHCQVQKTPQWRTGPLGPKTLCNACGVRYKSGR	34	Type IVb	1	325	358
1593	Fragaria x ananassa	Eudicots	FANhyb_rscf00001501.1.g00003.1	TPLWRNGPPEKPVLCNACGSRWRTKGT	27	Type IVp	1	68	94
1594	Fragaria x ananassa	Eudicots	FANhyb_rscf00001772.1.g00001.1	CSHCGVQKTPQWRTGPNGAKTLCNACGVRYKSGRL	35	Type IVb	1	238	272
1595	Fragaria x ananassa	Eudicots	FANhyb_rscf00002960.1.g00001.1	CSNFNCRASATPMWRTGPLGPKSLCNACGIKYRKLK	36	Type IV4	1	71	106
1596	Fragaria x ananassa	Eudicots	FANhyb_rscf00004190.1.g00001.1	CLHCASEKTPQWRTGPMGPKTLCNACGVRYKSGRL	35	Type IVb	1	227	261
4922	Fragaria x ananassa	Eudicots	FANhyb_rscf00000768.1.g00004.1	CTHCGISQTPQWREGPLGRNTLCNACGIRYISG	33	Type IVb	3	148	180
4923	Fragaria x ananassa	Eudicots	FANhyb_rscf00000768.1.g00004.1	CQHCADEQSPRWLGVPLGPRTLCHACGL	28	Type IVb	3	1119	1146
4924	Fragaria x ananassa	Eudicots	FANhyb_rscf00000768.1.g00004.1	CHNCWAEETPLWRSGPMGSKTLCNACGLRWYK	32	Type IVb	3	1351	1382
1597	Genlisea aurea	Eudicots	EPS57111.1	CLHCEITKTPQWRSGPSGPKTLCNACGVRFKSGR	34	Type IVb	1	2	35
1598	Genlisea aurea	Eudicots	EPS57889.1	CSHCGVTKTPQWRAGPMGSKTLCNACGVRFKSGRL	35	Type IVb	1	195	229
1599	Genlisea aurea	Eudicots	EPS58052.1	CYHCGVTSSPLWRNGPPEKPVLCNACGSRWRTKGT	35	Type IVb	1	9	43
1600	Genlisea aurea	Eudicots	EPS58693.1	CRHCGTNEKCTPMMRRGPEGPRTLCNACGLMWANKGT	37	Type IVc	1	1	37
1601	Genlisea aurea	Eudicots	EPS59020.1	CSDCRTTRTPLWRGGPAGPKSLCNACGIKYNKKRR	35	Type IVb	1	4	38
1602	Genlisea aurea	Eudicots	EPS59023.1	CSHCGVTKTPQWRAGPMGSKTLCNACGVRFKSGRL	35	Type IVb	1	219	253
1603	Genlisea aurea	Eudicots	EPS60225.1	CRHCGINSKSTPMMRRGPNGPRTLCNACGLKWANKGV	37	Type IVc	1	91	127
1604	Genlisea aurea	Eudicots	EPS60442.1	CADCSTTKTPLWRSGPKGPKSLCNACGIRQRKAR	34	Type IVb	1	57	90
1605	Genlisea aurea	Eudicots	EPS61914.1	CLHCDAEKTPQWRKGPSGPKTLCNACGVRYKAGR	34	Type IVb	1	7	40
1606	Genlisea aurea	Eudicots	EPS63160.1	CTHCQVQKTPQWRTGPLGPKTLCNACGVRFKSGR	34	Type IVb	1	245	278
1607	Genlisea aurea	Eudicots	EPS64619.1	CVDCGTSKTPLWRGGPAGPKSLCNACGIRSRKKRR	35	Type IVb	1	30	64
1608	Genlisea aurea	Eudicots	EPS67172.1	CLHCATDKTPQWRTGPMGPKTLCNACGVRYKSGRL	35	Type IVb	1	100	134
1609	Genlisea aurea	Eudicots	EPS67845.1	CANCDTTSTPLWRNGPKGPKSLCNACGIRYKKEER	35	Type IVb	1	86	120
1610	Genlisea aurea	Eudicots	EPS68410.1	CWHCESDKTPQWREGPMGPKTLCNACGVRYKSGRL	35	Type IVb	1	86	120
1611	Genlisea aurea	Eudicots	EPS69651.1	CLHCQSEKTPQWRTGPMGPKTLCNACGVRFKSGRL	35	Type IVb	1	194	228
1612	Genlisea aurea	Eudicots	EPS69915.1	CRDCGATMTPLWRKGPAGRQTLCNACGLKH	30	Type IVb	1	193	222
1613	Genlisea aurea	Eudicots	EPS73137.1	SLCNACGIRYRKKRS	15	Type IVp	1	2	16
1614	Genlisea aurea	Eudicots	EPS73261.1	CANCGTTSTPLWRNGPRGPKSLCNACGIRYKKEER	35	Type IVb	1	54	88
1615	Glycine max	Eudicots	Glyma.01G073100.1.p	CSHCDAIKTPQWRTGPFGRNTLCNACGIRFKAG	33	Type IVb	1	141	173
1616	Glycine max	Eudicots	Glyma.01G169400.1.p	CSHCGVQKTPQWRTGPLGPKTLCNACGVRFKSGRL	35	Type IVb	1	268	302
1617	Glycine max	Eudicots	Glyma.01G169400.2.p	CSHCGVQKTPQWRTGPLGPKTLCNACGVRFKSGRL	35	Type IVb	1	224	258
1618	Glycine max	Eudicots	Glyma.01G205100.1.p	CYHCGVTSTPLWRNGPPEKPVLCNACGSRWRTKGT	35	Type IVb	1	7	41
1619	Glycine max	Eudicots	Glyma.02G051100.1.p	CSHCGVQKTPQWRTGPLGAKTLCNACGVRYKSGRL	35	Type IVb	1	269	303
1620	Glycine max	Eudicots	Glyma.02G056600.1.p	CANCDTTSTPLWRNGPRGPKSLCNACGIRFKKEQR	35	Type IVb	1	135	169
1621	Glycine max	Eudicots	Glyma.02G071500.1.p	CTHCLAQRTPQWRAGPLGPKTLCNACGVRFKSGRL	35	Type IVb	1	216	250
1622	Glycine max	Eudicots	Glyma.02G071500.2.p	CTHCLAQRTPQWRAGPLGPKTLCNACGVRFKSGRL	35	Type IVb	1	205	239
1623	Glycine max	Eudicots	Glyma.02G071500.3.p	CTHCLAQRTPQWRAGPLGPKTLCNACGVRFKSGRL	35	Type IVb	1	205	239
1624	Glycine max	Eudicots	Glyma.02G073900.1.p	CLHCEITKTPQWRAGPMGPKTLCNACGVRYKSGR	34	Type IVb	1	322	355
1625	Glycine max	Eudicots	Glyma.02G073900.2.p	CLHCEITKTPQWRAGPMGPKTLCNACGVRYKSGR	34	Type IVb	1	239	272
1626	Glycine max	Eudicots	Glyma.02G073900.3.p	CLHCEITKTPQWRAGPMGPKTLCNACGVRYKSGR	34	Type IVb	1	239	272
1627	Glycine max	Eudicots	Glyma.02G073900.4.p	CLHCEITKTPQWRAGPMGPKTLCNACGVRYKSGR	34	Type IVb	1	147	180
1628	Glycine max	Eudicots	Glyma.02G215600.1.p	CKHCGTSSKSTPMMRRGPSGPRSLCNACGLFWANRG	36	Type IVc	1	210	245
1629	Glycine max	Eudicots	Glyma.03G118100.1.p	CSHCATDKTPQWRTGPLGPKTLCNACGVRFKSGRL	35	Type IVb	1	139	173
1630	Glycine max	Eudicots	Glyma.03G232900.1.p	CADCKTTKTPLWRGGPAGPKTLCNACGIRYRKRR	34	Type IVb	1	13	46
1631	Glycine max	Eudicots	Glyma.04G008900.1.p	CSHCHVQKTPQWRTGPLGAKTLCNACGVRYKSGR	34	Type IVb	1	220	253
1632	Glycine max	Eudicots	Glyma.04G008900.2.p	CSHCHVQKTPQWRTGPLGAKTLCNACGVRYKSGR	34	Type IVb	1	220	253
1633	Glycine max	Eudicots	Glyma.04G051300.1.p	CADCNTTSTPLWRSGPNGPKSLCNACGIRQRKAR	34	Type IVb	1	155	188
1634	Glycine max	Eudicots	Glyma.04G084900.1.p	CLHCATDKTPQWRTGPMGPKTLCNACGVRYKSGRL	35	Type IVb	1	193	227
1635	Glycine max	Eudicots	Glyma.04G096200.1.p	CTHCGISSKSTPMMRKGPSGPRSLCNACGLFWANRGT	37	Type IVc	1	221	257
1636	Glycine max	Eudicots	Glyma.04G096300.1.p	CHHCGVGENNTPAMRRGPAGPRTLCNACGLMWANKGT	37	Type IVc	1	200	236
1637	Glycine max	Eudicots	Glyma.05G064800.1.p	CYHCGVTSTPLWRNGPPEKPVLCNACGSRWRTKGT	35	Type IVb	1	7	41
1638	Glycine max	Eudicots	Glyma.05G170000.1.p	TSSPHWRSGPEDKSVLCNACGLRYTKW	27	Type IVp	1	4	30
1639	Glycine max	Eudicots	Glyma.05G170100.1.p	CFHCKIHITPLWRNGPEDKPVLCNACGSRYRKCGS	35	Type IVb	1	8	42
1640	Glycine max	Eudicots	Glyma.06G008800.1.p	CSHCQVQKTPQWRTGPLGAKTLCNACGVRYKSGR	34	Type IVb	1	211	244
1641	Glycine max	Eudicots	Glyma.06G086400.1.p	CLHCATDKTPQWRTGPMGPKTLCNACGVRYKSGRL	35	Type IVb	1	217	251
1642	Glycine max	Eudicots	Glyma.06G097900.1.p	CTHCGISSKSTPMMRRGPSGPRSLCNACGLFWANRGT	37	Type IVc	1	221	257
1643	Glycine max	Eudicots	Glyma.06G098000.1.p	CHHCGVSENNTPAMRRGPAGPRTLCNACGLMWANKGT	37	Type IVc	1	201	237
1644	Glycine max	Eudicots	Glyma.07G016800.1.p	CLHCGTEKTPQWRTGPMGPKTLCNACGVRFKSGRL	35	Type IVb	1	239	273
1645	Glycine max	Eudicots	Glyma.07G108900.1.p	CSHCASEKTPQWRAGPLGPKTLCNACGVRFKSGRL	35	Type IVb	1	143	177
1646	Glycine max	Eudicots	Glyma.07G182700.1.p	CQHCGISEKSTPAMRRGPAGPRSLCNACGLMWANKGT	37	Type IVc	1	193	229
1647	Glycine max	Eudicots	Glyma.07G243000.1.p	CADCGTTKTPLWRGGPAGPK	20	Type IVp	1	39	58
1648	Glycine max	Eudicots	Glyma.07G243000.2.p	CADCGTTKTPLWRGGPAGPKSLCNACGIRSRKKK	34	Type IVb	1	39	72
1649	Glycine max	Eudicots	Glyma.08G067200.1.p	CQHCGISEKSTPAMRRGPAGPRSLCNACGLMWANKGT	37	Type IVc	1	196	232
1650	Glycine max	Eudicots	Glyma.08G142500.1.p	CANCDTTSTPLWRNAPV	17	Type IVp	1	110	126
1651	Glycine max	Eudicots	Glyma.08G184500.1.p	TPLWPNGPADKPVLCNACGSRYKTRGH	27	Type IVp	1	1	27
1652	Glycine max	Eudicots	Glyma.08G202100.1.p	CLHCGAEKTPQWRTGPMGPKTLCNACGVRFKSGRL	35	Type IVb	1	225	259
1653	Glycine max	Eudicots	Glyma.08G221800.1.p	CRHCGISEKSTPMMRRGPEGPRTLCNACGLMWANKG	36	Type IVc	1	260	295
1654	Glycine max	Eudicots	Glyma.08G221800.10.p	CRHCGISEKSTPMMRRGPEGPRTLCNACGLMWANK	35	Type IVc	1	226	260
1655	Glycine max	Eudicots	Glyma.08G221800.2.p	CRHCGISEKSTPMMRRGPEGPRTLCNACGLMWANKG	36	Type IVc	1	226	261
1656	Glycine max	Eudicots	Glyma.08G221800.3.p	CRHCGISEKSTPMMRRGPEGPRTLCNACGLMWANK	35	Type IVc	1	226	260
1657	Glycine max	Eudicots	Glyma.08G221800.4.p	CRHCGISEKSTPMMRRGPEGPRTLCNACGLMWANK	35	Type IVc	1	260	294
1658	Glycine max	Eudicots	Glyma.08G221800.5.p	CRHCGISEKSTPMMRRGPEGPRTLCNACGLMWANKG	36	Type IVc	1	226	261
1659	Glycine max	Eudicots	Glyma.08G221800.6.p	CRHCGISEKSTPMMRRGPEGPRTLCNACGLMWANK	35	Type IVc	1	226	260
1660	Glycine max	Eudicots	Glyma.08G221800.7.p	CRHCGISEKSTPMMRRGPEGPRTLCNACGLMWANK	35	Type IVc	1	260	294
1661	Glycine max	Eudicots	Glyma.08G221800.8.p	HCGISEKSTPMMRRGPEGPRTLCNACGLMWANK	33	Type IVp	1	226	258
1662	Glycine max	Eudicots	Glyma.08G221800.9.p	HCGISEKSTPMMRRGPEGPRTLCNACGLMWANK	33	Type IVp	1	226	258
1663	Glycine max	Eudicots	Glyma.08G344500.1.p	CSHCGVTHTPLWHDGPTEKPVLCSDCGSQYKLKG	34	Type IVb	1	18	51
1664	Glycine max	Eudicots	Glyma.09G062800.1.p	CSDCHTTKTPLWRSGPKGPKTLCNACGIRQRKAR	34	Type IVb	1	182	215
1665	Glycine max	Eudicots	Glyma.09G076800.1.p	TPLWRNGPVDKPVLCNACGTRYKKG	25	Type IVp	1	7	31
1666	Glycine max	Eudicots	Glyma.10G126900.1.p	CQHCGAEKTPQWRAGPSGPKTLCNACGVRFKSGRL	35	Type IVb	1	186	220
1667	Glycine max	Eudicots	Glyma.10G126900.2.p	CQHCGAEKTPQWRAGPSGPKTLCNACGVRFKSGRL	35	Type IVb	1	175	209
1668	Glycine max	Eudicots	Glyma.10G126900.3.p	CQHCGAEKTPQWRAGPSGPKTLCNACGVRFKSGRL	35	Type IVb	1	175	209
1669	Glycine max	Eudicots	Glyma.10G210500.1.p	CMHCEITKTPQWRAGPMGPKTLCNACGVRYKSGR	34	Type IVb	1	253	286
1670	Glycine max	Eudicots	Glyma.10G210500.2.p	CMHCEITKTPQWRAGPMGPKTLCNACGVRYKSGR	34	Type IVb	1	253	286
1671	Glycine max	Eudicots	Glyma.10G210500.3.p	CMHCEITKTPQWRAGPMGPKTLCNACGVRYKSGR	34	Type IVb	1	253	286
1672	Glycine max	Eudicots	Glyma.11G037900.1.p	CYHCGVTSTPLWRNGPPEKPVLCNACGSRWRTKGT	35	Type IVb	1	7	41
1673	Glycine max	Eudicots	Glyma.11G068700.1.p	CANCDTTSTPLWRNGPRGPKSLCNACGIRFKKEER	35	Type IVb	1	127	161
1674	Glycine max	Eudicots	Glyma.11G111700.1.p	CSHCQVQKTPQWRIGPLGPKTLCNACGVRFKSGR	34	Type IVb	1	216	249
1675	Glycine max	Eudicots	Glyma.11G145400.1.p	CLHCEVTKTPQWREGPMGPKTLCNACGVRYRSGR	34	Type IVb	1	234	267
1676	Glycine max	Eudicots	Glyma.11G145400.2.p	CLHCEVTKTPQWREGPMGPKTLCNACGVRYRSGR	34	Type IVb	1	153	186
1677	Glycine max	Eudicots	Glyma.11G145400.3.p	CLHCEVTKTPQWREGPMGPKTLCNACGVRYRSGR	34	Type IVb	1	234	267
1678	Glycine max	Eudicots	Glyma.11G156200.1.p	CANCDTTYNPLWRNGPHGPKSLCNACGIRFKKEER	35	Type IVb	1	76	110
1679	Glycine max	Eudicots	Glyma.12G037700.1.p	CSHCQVQKTPQWRTGPLGPKTLCNACGVRFKSGR	34	Type IVb	1	210	243
1680	Glycine max	Eudicots	Glyma.12G037700.2.p	CSHCQVQKTPQWRTGPLGPKTLCNACGVRFKSGR	34	Type IVb	1	210	243
1681	Glycine max	Eudicots	Glyma.12G076500.1.p	CLHCEVTKTPQWREGPMGPKTLCNACGVRYRSGR	34	Type IVb	1	233	266
1682	Glycine max	Eudicots	Glyma.12G174200.1.p	CMHCEVTKTPQWREGPMGPKTLCNACGVRYRSGR	34	Type IVb	1	240	273
1683	Glycine max	Eudicots	Glyma.12G174200.2.p	CMHCEVTKTPQWREGPMGPKTLCNACGVRYRSGR	34	Type IVb	1	233	266
1684	Glycine max	Eudicots	Glyma.13G103900.1.p	CSDCHTTKTPLWRSGPRGPKSLCNACGIRQRKAR	34	Type IVb	1	178	211
1685	Glycine max	Eudicots	Glyma.13G325100.1.p	CMHCEVTKTPQWREGPVGPKTLCNACGVRYRSGR	34	Type IVb	1	241	274
1686	Glycine max	Eudicots	Glyma.14G094800.1.p	CSDCNTSTTPLWRTGPKGPKSLCNACGIRQRKAR	34	Type IVb	1	170	203
1687	Glycine max	Eudicots	Glyma.14G094800.2.p	CSDCNTSTTPLWRTGPKGPKSLCNACGIRQRKAR	34	Type IVb	1	112	145
1688	Glycine max	Eudicots	Glyma.14G145700.1.p	CLHCATDKTPQWRTGPMGPKTLCNACGVRFKSGRL	35	Type IVb	1	256	290
1689	Glycine max	Eudicots	Glyma.14G182800.1.p	CTHCGISSKSTPMMRRGPSGPRSLCNACGLFWANRG	36	Type IVc	1	207	242
1690	Glycine max	Eudicots	Glyma.15G045700.1.p	CKTRKTPMWRKGPLGPK	17	Type IVp	1	77	93
1691	Glycine max	Eudicots	Glyma.15G169300.1.p	CSDCHTTKTPLWRSGPKGPKSLCNACGIRQRKVR	34	Type IVb	1	176	209
1692	Glycine max	Eudicots	Glyma.16G042300.1.p	CTHCLAQRTPQWRAGPLGPKTLCNACGVRYKSGRL	35	Type IVb	1	209	243
1693	Glycine max	Eudicots	Glyma.16G139400.1.p	CANCDTTSTPLWRNGPRGPKSLCNACGIRFKKEER	35	Type IVb	1	133	167
1694	Glycine max	Eudicots	Glyma.16G152700.1.p	CTHCLAQRTPQWRAGPLGPKTLCNACGVRYKSGRL	35	Type IVb	1	204	238
1695	Glycine max	Eudicots	Glyma.16G155300.1.p	CLHCEITKTPQWRAGPMGPKTLCNACGVRYKSGR	34	Type IVb	1	239	272
1696	Glycine max	Eudicots	Glyma.16G155300.2.p	CLHCEITKTPQWRAGPMGPKTLCNACGVRYKSGR	34	Type IVb	1	239	272
1697	Glycine max	Eudicots	Glyma.16G155300.3.p	CLHCEITKTPQWRAGPMGPKTLCNACGVRYKSGR	34	Type IVb	1	239	272
1698	Glycine max	Eudicots	Glyma.17G030900.1.p	CADCGTTKTPLWRGGPAGPKSLCNACGIRSRKKK	34	Type IVb	1	39	72
1699	Glycine max	Eudicots	Glyma.17G055200.1.p	CSDCHTTKTPLWRSGPRGPKSLCNACGIRQRKAR	34	Type IVb	1	184	217
1700	Glycine max	Eudicots	Glyma.17G055200.2.p	CSDCHTTKTPLWRSGPRGPKSLCNACGIRQRKAR	34	Type IVb	1	172	205
1701	Glycine max	Eudicots	Glyma.17G146600.1.p	CYHCGVTSTPLWRNGPPEKPVLCNACGSRWRTKGT	35	Type IVb	1	7	41
1702	Glycine max	Eudicots	Glyma.17G192800.1.p	CLHCATDKTPQWRTGPMGPKTLCNACGVRYKSGRL	35	Type IVb	1	244	278
1703	Glycine max	Eudicots	Glyma.17G228700.1.p	CSDCNTSTTPLWRSGPKGPKSLCNACGIRQRKAR	34	Type IVb	1	173	206
1704	Glycine max	Eudicots	Glyma.19G110200.1.p	CSHCLAQRTPQWRAGPLGPKTLCNACGVRYKSGRL	35	Type IVb	1	201	235
1705	Glycine max	Eudicots	Glyma.19G229900.1.p	CADCKTTKTPLWRGGPAGPKTLCNACGIRYRKRR	34	Type IVb	1	21	54
1706	Glycine max	Eudicots	Glyma.20G180100.1.p	CMHCEITKTPQWRAGPMGPKTLCNACGVRYKSGR	34	Type IVb	1	254	287
1707	Glycine soja	Eudicots	KHN00670.1	CTHCLAQRTPQWRAGPLGPKTLCNACGVRYKSGRL	35	Type IVb	1	205	239
1708	Glycine soja	Eudicots	KHN00692.1	CLHCEITKTPQWRAGPMGPKTLCNACGVRYKSGR	34	Type IVb	1	74	107
1709	Glycine soja	Eudicots	KHN00843.1	CMHCEITKTPQWRAGPMGPKTLCNACGVRYKSGR	34	Type IVb	1	148	181
1710	Glycine soja	Eudicots	KHN02924.1	CADCGTTKTPLWRGGPAGPKSLCNACGIRSRKKK	34	Type IVb	1	39	72
1711	Glycine soja	Eudicots	KHN03321.1	CADCGTTKTPLWRGGPAGPKSLCNACGIRSRKKK	34	Type IVb	1	22	55
1712	Glycine soja	Eudicots	KHN03949.1	CADCKTTKTPLWRGGPAGPKTLCNACGIRYRKRR	34	Type IVb	1	12	45
1713	Glycine soja	Eudicots	KHN05677.1	CLHCEVTKTPQWREGPMGPKTLCNACGVRYRSGR	34	Type IVb	1	150	183
1714	Glycine soja	Eudicots	KHN06505.1	ASPHWRSGPEDKSVLCNACGLRYTKW	26	Type IVp	1	5	30
1715	Glycine soja	Eudicots	KHN06609.1	CSDCHTTKTPLWRSGPRGPKSLCNACGIRQRKAR	34	Type IVb	1	178	211
1716	Glycine soja	Eudicots	KHN07221.1	CSHCDAIKTPQWRTGPFGRNTLCNACGIRFKAG	33	Type IVb	1	141	173
1717	Glycine soja	Eudicots	KHN08159.1	CSHCLAQRTPQWRAGPLGPKTLCNACGVRYKSGRL	35	Type IVb	1	201	235
1718	Glycine soja	Eudicots	KHN08284.1	CHHCGVGENNTPAMRRGPAGPRTLCNACGLMWANKGT	37	Type IVc	1	200	236
1719	Glycine soja	Eudicots	KHN08980.1	CHHCGVSENNTPAMRRGPAGPRTLCNACGLMWANKGT	37	Type IVc	1	201	237
1720	Glycine soja	Eudicots	KHN08981.1	CTHCGISSKSTPMMRRGPSGPRSLCNACGLFWANRGT	37	Type IVc	1	174	210
1721	Glycine soja	Eudicots	KHN09862.1	CYHCGVTSTPLWRNGPPEKPVLCNACGSRWRTKGT	35	Type IVb	1	7	41
1722	Glycine soja	Eudicots	KHN10929.1	CSHCGVTHTPLWHDGPTEKPVLCSDCGSQYKLKG	34	Type IVb	1	18	51
1723	Glycine soja	Eudicots	KHN11215.1	CMHCEVTKTPQWREGPMGPKTLCNACGVRYRSGR	34	Type IVb	1	233	266
1724	Glycine soja	Eudicots	KHN17141.1	CMHCEITKTPQWRAGPMGPKTLCNACGVRYKSGR	34	Type IVb	1	245	278
1725	Glycine soja	Eudicots	KHN17230.1	CSDCNTSTTPLWRTGPKGPKSLCNACGIRQRKAR	34	Type IVb	1	170	203
1726	Glycine soja	Eudicots	KHN17667.1	CSDCHTTKTPLWRSGPRGPKSLCNACGIRQRKAR	34	Type IVb	1	184	217
1727	Glycine soja	Eudicots	KHN20036.1	CSHCQVQKTPQWRTGPLGAKTLCNACGVRYKSGR	34	Type IVb	1	198	231
1728	Glycine soja	Eudicots	KHN21512.1	CMHCEVTKTPQWREGPVGPKTLCNACGVRYRSGR	34	Type IVb	1	241	274
1729	Glycine soja	Eudicots	KHN24612.1	CSDCHTTKTPLWRSGPKGPKSLCNACGIRQRKVR	34	Type IVb	1	176	209
1730	Glycine soja	Eudicots	KHN25424.1	CSHCQVQKTPQWRTGPLGPKTLCNACGVRFKSGR	34	Type IVb	1	210	243
1731	Glycine soja	Eudicots	KHN26151.1	CKHCGTSSKSTPMMRRGPSGPRSLCNACGLFWANRG	36	Type IVc	1	79	114
1732	Glycine soja	Eudicots	KHN28468.1	CYHCGVTSTPLWRNGPPEKPVLCNACGSRWRTKGT	35	Type IVb	1	7	41
1733	Glycine soja	Eudicots	KHN29722.1	CADCNTTSTPLWRSGPNGPKSLCNACGIRQRKAR	34	Type IVb	1	64	97
1734	Glycine soja	Eudicots	KHN32754.1	CTHCLAQRTPQWRAGPLGPKTLCNACGVRYKSGRL	35	Type IVb	1	203	237
1735	Glycine soja	Eudicots	KHN33452.1	CKTRKTPMWRKGPLGPKTLCNACGLQYLK	29	Type IVp	1	133	161
1736	Glycine soja	Eudicots	KHN34894.1	CYHCGVTSTPLWRNGPPEKPVLCNACGSRWRTKGT	35	Type IVb	1	7	41
1737	Glycine soja	Eudicots	KHN35841.1	CSDCHTTKTPLWRSGPKGPKTLCNACGIRQRKAR	34	Type IVb	1	182	215
1738	Glycine soja	Eudicots	KHN36134.1	CANCDTTSTPLWRNGPRGPK	20	Type IVp	1	124	143
1739	Glycine soja	Eudicots	KHN36479.1	CQHCGAEKTPQWRAGPLGPKTLCNACGVRFKSGRL	35	Type IVb	1	107	141
1740	Glycine soja	Eudicots	KHN37033.1	CSDCNTSTTPLWRSGPKGPKSLCNACGIRQRKAR	34	Type IVb	1	155	188
1741	Glycine soja	Eudicots	KHN38074.1	CRHCGISEKSTPMMRRGPEGPRTLCNACGLMWANKG	36	Type IVc	1	226	261
1742	Glycine soja	Eudicots	KHN38758.1	CLHCEVTKTPQWREGPMGPKTLCNACGVRYRSGR	34	Type IVb	1	234	267
1743	Glycine soja	Eudicots	KHN39835.1	CSHCQVQKTPQWRIGPLGPKTLCNACGVRFKSGR	34	Type IVb	1	256	289
1744	Glycine soja	Eudicots	KHN39963.1	CTHCGISSKSTPMMRRGPSGPRSLCNACGLFWANRG	36	Type IVc	1	79	114
1745	Glycine soja	Eudicots	KHN41684.1	CSHCGVQKTPQWRTGPLGAKTLCNACGVRFKSGRL	35	Type IVb	1	166	200
1746	Glycine soja	Eudicots	KHN41973.1	CANCDTTSTPLWRNGPRGPK	20	Type IVp	1	127	146
1747	Glycine soja	Eudicots	KHN42657.1	CYHCGVTSTPLWRNGPPEKPVLCNACGSRWRTKGT	35	Type IVb	1	7	41
1748	Glycine soja	Eudicots	KHN46251.1	CQHCGISEKSTPAMRRGPAGPRSLCNACGLMWANKGT	37	Type IVc	1	186	222
1749	Glycine soja	Eudicots	KHN46789.1	CTHCLAQRTPQWRAGPLGPKTLCNACGVRYKSGRL	35	Type IVb	1	209	243
1750	Glycine soja	Eudicots	KHN48447.1	CQHCGAEKTPQWRAGPSGPKTLCNACGVRFKSGRL	35	Type IVb	1	175	209
1751	Gossypium arboreum	Eudicots	Cotton_A_00698_BGI-A2_v1.0	CSHCQVQKTPQWRTGPLGAKTLCNACGVRYKSGR	34	Type IVb	1	242	275
1752	Gossypium arboreum	Eudicots	Cotton_A_01099_BGI-A2_v1.0	CTNYNCNTNDTPMWRKGPLGPKTLCNACGIKYRKEEE	37	Type IV4	1	180	216
1753	Gossypium arboreum	Eudicots	Cotton_A_02007_BGI-A2_v1.0	CSHCGVTKTPQWRAGPMGVKTLCNACGVRFKSGRL	35	Type IVb	1	292	326
1754	Gossypium arboreum	Eudicots	Cotton_A_04262_BGI-A2_v1.0	CLHCEVTKTPQWREGPMGPKTLCNACGVRFRSGRL	35	Type IVb	1	258	292
1755	Gossypium arboreum	Eudicots	Cotton_A_05137_BGI-A2_v1.0	CTHCEVTKTPQWREGPKGPKTLCNACGVRYRSGR	34	Type IVb	1	260	293
1756	Gossypium arboreum	Eudicots	Cotton_A_05207_BGI-A2_v1.0	CLHCASEKTPQWRTGPMGPKTLCNACGVRYKSGRL	35	Type IVb	1	212	246
1757	Gossypium arboreum	Eudicots	Cotton_A_07065_BGI-A2_v1.0	CTHCEVTETPQWREGPMGPKTLCNACGVRYRSGR	34	Type IVb	1	248	281
1758	Gossypium arboreum	Eudicots	Cotton_A_07168_BGI-A2_v1.0	CYHCGVTSTPLWRNGPPEKPVLCNACGSRWRTKGT	35	Type IVb	1	7	41
1759	Gossypium arboreum	Eudicots	Cotton_A_09366_BGI-A2_v1.0	CADCNTTKTPLWRSGPRGPKSLCNACGIRQRKAR	34	Type IVb	1	174	207
1760	Gossypium arboreum	Eudicots	Cotton_A_10517_BGI-A2_v1.0	CGHCEVTETPQWRKGPMGPKTLCNACGVRYRSGR	34	Type IVb	1	225	258
1761	Gossypium arboreum	Eudicots	Cotton_A_11893_BGI-A2_v1.0	CLHCATDKTPQWRTGPMGPKTLCNACGVRYKSGRL	35	Type IVb	1	249	283
1762	Gossypium arboreum	Eudicots	Cotton_A_14006_BGI-A2_v1.0	CSDCNTTTTPLWRSGPRGPKSLCNACGIRQRKAR	34	Type IVb	1	190	223
1763	Gossypium arboreum	Eudicots	Cotton_A_14201_BGI-A2_v1.0	CLHCAAEKTPQWRTGPLGPKTLCNACGVRYKSGRL	35	Type IVb	1	215	249
1764	Gossypium arboreum	Eudicots	Cotton_A_14650_BGI-A2_v1.0	CANCDTTSTPLWRNGPRGPKSLCNACGIRFKKEER	35	Type IVb	1	128	162
1765	Gossypium arboreum	Eudicots	Cotton_A_14693_BGI-A2_v1.0	CSHCGVTKTPQWRAGPMGAKTLCNACGVRFKSGRL	35	Type IVb	1	292	326
1766	Gossypium arboreum	Eudicots	Cotton_A_14777_BGI-A2_v1.0	CANCDTTSTPLWRNGPRGPKSLCNACGIRFRKEER	35	Type IVb	1	137	171
1767	Gossypium arboreum	Eudicots	Cotton_A_15023_BGI-A2_v1.0	CSHCLAQRTPQWRAGPLGPKTLCNACGVRYKSGRL	35	Type IVb	1	216	250
1768	Gossypium arboreum	Eudicots	Cotton_A_15821_BGI-A2_v1.0	CTHCGISSKRTPMMRRGPAGPRTLCNACGLKWANKGV	37	Type IVc	1	224	260
1769	Gossypium arboreum	Eudicots	Cotton_A_16049_BGI-A2_v1.0	GTPLWRNGPPEKPVLCNACGSRWRTKGT	28	Type IVp	1	69	96
1770	Gossypium arboreum	Eudicots	Cotton_A_16593_BGI-A2_v1.0	CYHCGVTSTPLWRNGPPEKPVLCNACGSRWRTKGT	35	Type IVb	1	7	41
1771	Gossypium arboreum	Eudicots	Cotton_A_16692_BGI-A2_v1.0	CTHCGISSNSTPMMRRGPSGPRSLCNACGLFWANKGT	37	Type IVc	1	205	241
1772	Gossypium arboreum	Eudicots	Cotton_A_17214_BGI-A2_v1.0	CSHCGISSKKTPMMRRGPAGPRTLCNACGLKWANKGV	37	Type IVc	1	222	258
1773	Gossypium arboreum	Eudicots	Cotton_A_17801_BGI-A2_v1.0	CANCGTSKTPLWRGGPAGPKSLCNACGIKSRKKRR	35	Type IVb	1	41	75
1774	Gossypium arboreum	Eudicots	Cotton_A_19756_BGI-A2_v1.0	CSHCQVQKTPQWRTGPLGAKTLCNACGVRYKSGR	34	Type IVb	1	216	249
1775	Gossypium arboreum	Eudicots	Cotton_A_20475_BGI-A2_v1.0	CLHCATDKTPQWRTGPMGPKTLCNACGVRYKSGRL	35	Type IVb	1	248	282
1776	Gossypium arboreum	Eudicots	Cotton_A_20721_BGI-A2_v1.0	CVDCKTTKTPLWRGGPAGPKSLCNACGIRLRKKK	34	Type IVb	1	16	49
1777	Gossypium arboreum	Eudicots	Cotton_A_20830_BGI-A2_v1.0	CQHCGINEKLTPAMRRGPAGPRTLCNACGLMWANKGT	37	Type IVc	1	199	235
1778	Gossypium arboreum	Eudicots	Cotton_A_21797_BGI-A2_v1.0	CADCGTSKTPLWRGGPAGPKSLCNACGIRSRKKRR	35	Type IVb	1	38	72
1779	Gossypium arboreum	Eudicots	Cotton_A_21898_BGI-A2_v1.0	CTDCKTTKTPLWRGGPSGPKSLCNACGIKYRKRRR	35	Type IVb	1	5	39
1780	Gossypium arboreum	Eudicots	Cotton_A_22262_BGI-A2_v1.0	CLHCATDKTPQWRTGPMGPKTLCNACGVRYKSGRL	35	Type IVb	1	233	267
1781	Gossypium arboreum	Eudicots	Cotton_A_23396_BGI-A2_v1.0	CMHCEITKTPQWRAGPMGPKTLCNACGVRYKSGR	34	Type IVb	1	252	285
1782	Gossypium arboreum	Eudicots	Cotton_A_24823_BGI-A2_v1.0	CTHCGISSKATPMMRRGPSGPRSLCNACGLFWANKGT	37	Type IVc	1	205	241
1783	Gossypium arboreum	Eudicots	Cotton_A_24824_BGI-A2_v1.0	CQHCGVSENNTPAMRRGPAGPRTLCNACGLMWANKGT	37	Type IVc	1	208	244
1784	Gossypium arboreum	Eudicots	Cotton_A_25133_BGI-A2_v1.0	TPLWRNGPPEKPVLCNACGSRYRLG	25	Type IVp	1	9	33
1785	Gossypium arboreum	Eudicots	Cotton_A_26446_BGI-A2_v1.0	CVDCSTTRTPLWRGGPAGPRSLCNACGIRYRKKN	34	Type IVb	1	16	49
1786	Gossypium arboreum	Eudicots	Cotton_A_28500_BGI-A2_v1.0	CQHCGVSENNTPAMRRGPAGPRTLCNACGLMWANKGT	37	Type IVc	1	212	248
1787	Gossypium arboreum	Eudicots	Cotton_A_30531_BGI-A2_v1.0	CTHCGISSKSTPMMRRGPSGPRSLCNACGLFWANKGT	37	Type IVc	1	198	234
1788	Gossypium arboreum	Eudicots	Cotton_A_31808_BGI-A2_v1.0	CSHCASEKTPQWRTGPLGPKTLCNACGVRYKSGRL	35	Type IVb	1	168	202
1789	Gossypium arboreum	Eudicots	Cotton_A_31809_BGI-A2_v1.0	CSHCASEKTPQWRTGPLGPKTLCNACGVRYKSGRL	35	Type IVb	1	168	202
1790	Gossypium arboreum	Eudicots	Cotton_A_31957_BGI-A2_v1.0	CMHCEITKTPQWRAGPMGPKTLCNACGVRYKSGR	34	Type IVb	1	245	278
1791	Gossypium arboreum	Eudicots	Cotton_A_33698_BGI-A2_v1.0	CADCNTTKTPLWRSGPRGPKSLCNACGIRQRKAR	34	Type IVb	1	164	197
1792	Gossypium arboreum	Eudicots	Cotton_A_34282_BGI-A2_v1.0	CTDCKTTKTPLWRGGPAGPKSLCNACGIRYRKKRR	35	Type IVb	1	10	44
1793	Gossypium arboreum	Eudicots	Cotton_A_34998_BGI-A2_v1.0	CLHCAAEKTPQWRTGPMGPKTLCNACGVRYKSGRL	35	Type IVb	1	196	230
1794	Gossypium arboreum	Eudicots	Cotton_A_35951_BGI-A2_v1.0	CQHCGAEKTPQWRAGPLGPKTLCNACGVRYKSGRL	35	Type IVb	1	150	184
1795	Gossypium arboreum	Eudicots	Cotton_A_36873_BGI-A2_v1.0	CYHCGVTSTPLWRNGPPEKPVLCNACGSRWRTKGT	35	Type IVb	1	7	41
1796	Gossypium arboreum	Eudicots	Cotton_A_38643_BGI-A2_v1.0	CSDCNTTTTPLWRSGPRGPKSLCNACGIRQRKAR	34	Type IVb	1	146	179
1797	Gossypium hirsutum	Eudicots	Gh_A01G0219	CANCGTSKTPLWRGGPAGPKSLCNACGIKSRKKRR	35	Type IVb	1	41	75
1798	Gossypium hirsutum	Eudicots	Gh_A01G1041	CQHCGVSENNTPAMRRGPAGPRTLCNACGLMWANKGT	37	Type IVc	1	212	248
1799	Gossypium hirsutum	Eudicots	Gh_A01G1488	CFHCGIDSTPLWRNGPPEKPVLCNACGSRYRLG	33	Type IVb	1	7	39
1800	Gossypium hirsutum	Eudicots	Gh_A02G0514	CADCGTSKTPLWRGGPAGPKSLCNACGIRSRKKRR	35	Type IVb	1	38	72
1801	Gossypium hirsutum	Eudicots	Gh_A02G0813	CTHCGISSKSTPMMRRGPSGPRSLCNACGLFWANKGT	37	Type IVc	1	198	234
1802	Gossypium hirsutum	Eudicots	Gh_A02G1149	CLHCAAEKTPQWRTGPMGPKTLCNACGVRYKSGRL	35	Type IVb	1	196	230
1803	Gossypium hirsutum	Eudicots	Gh_A02G1587	CANCDTTSTPLWRNGPRGPKSLCNACGIRFKKEER	35	Type IVb	1	134	168
1804	Gossypium hirsutum	Eudicots	Gh_A03G0054	CYHCGVTSTPLWRNGPPEKPVLCNACGSRWRTKGT	35	Type IVb	1	7	41
1805	Gossypium hirsutum	Eudicots	Gh_A03G0273	CLHCEVTKTPQWREGPMGPKTLCNACGVRFRSGRL	35	Type IVb	1	258	292
1806	Gossypium hirsutum	Eudicots	Gh_A03G1555	CQHCGINEKLTPAMRRGPAGPRTLCNACGLMWANKGT	37	Type IVc	1	184	220
1807	Gossypium hirsutum	Eudicots	Gh_A03G1753	CSHCQVQKTPQWRTGPLGAKTLCNACGVRYKSGR	34	Type IVb	1	242	275
1808	Gossypium hirsutum	Eudicots	Gh_A05G0220	CADCNTTKTPLWRSGPRGPKSLCNACGIRQRKAR	34	Type IVb	1	174	207
1809	Gossypium hirsutum	Eudicots	Gh_A05G0329	CSDCNTTTTPLWRSGPRGPKSLCNACGIRQRKAR	34	Type IVb	1	190	223
1810	Gossypium hirsutum	Eudicots	Gh_A05G0366	CLHCATDKTPQWRTGPMGPKTLCNACGVRYKSGRL	35	Type IVb	1	248	282
1811	Gossypium hirsutum	Eudicots	Gh_A05G0544	CTNYNCNTNDTPMWRKGPLGPKTLCNACGIKYRKEEE	37	Type IV4	1	180	216
1812	Gossypium hirsutum	Eudicots	Gh_A05G0897	CTHCEVTETPQWREGPTGPKTLCNACGVRYRSGR	34	Type IVb	1	248	281
1813	Gossypium hirsutum	Eudicots	Gh_A05G2267	CTHCGISSNSTPMMRRGPSGPRSLCNACGLFWANKGT	37	Type IVc	1	205	241
1814	Gossypium hirsutum	Eudicots	Gh_A05G2553	CMHCEITKTPQWRAGPMGPKTLCNACGVRYKSGR	34	Type IVb	1	245	278
1815	Gossypium hirsutum	Eudicots	Gh_A06G0251	CQHCGVSENNTPAMRRGPAGPRTLCNACGLMWANKGT	37	Type IVc	1	208	244
1816	Gossypium hirsutum	Eudicots	Gh_A06G0252	CTHCGISSKATPMMRRGPSGPRSLCNACGLFWANKGT	37	Type IVc	1	206	242
1817	Gossypium hirsutum	Eudicots	Gh_A06G0803	CSDCNTTTTPLWRSGPRGPKSLCNACGIRQRKAR	34	Type IVb	1	144	177
1818	Gossypium hirsutum	Eudicots	Gh_A06G0834	CLHCATDKTPQWRTGPMGPKTLCNACGVRYKSGRL	35	Type IVb	1	227	261
1819	Gossypium hirsutum	Eudicots	Gh_A06G1659	CLHCASEKTPQWRTGPMGPKTLCNACGVRYKSGRL	35	Type IVb	1	212	246
1820	Gossypium hirsutum	Eudicots	Gh_A08G1235	CSHCASEKTPQWRTGPLGPKTLCNACGVRYKSGRL	35	Type IVb	1	168	202
1821	Gossypium hirsutum	Eudicots	Gh_A08G1484	CYHCGVTSTPLWRNGPPEKPVLCNACGSRWRTKGT	35	Type IVb	1	7	41
1822	Gossypium hirsutum	Eudicots	Gh_A08G1770	CTHCEVTKTPQWREGPKGPKTLCNACGVRYRSGR	34	Type IVb	1	260	293
1823	Gossypium hirsutum	Eudicots	Gh_A08G2231	CLHCATDKTPQWRTGPMGPKTLCNACGVRYKSGRL	35	Type IVb	1	249	283
1824	Gossypium hirsutum	Eudicots	Gh_A09G0518	CQHCGADKTPQWRAGPLGPKTLCNACGVRYKSGRL	35	Type IVb	1	149	183
1825	Gossypium hirsutum	Eudicots	Gh_A09G1763	CYHCGVTSTPLWRNGPPEKPVLCNACGSRWRTKGT	35	Type IVb	1	7	41
1826	Gossypium hirsutum	Eudicots	Gh_A10G0590	CLHCAAEETPQWRTGPLGPKTLCNACGVRYKSGRL	35	Type IVb	1	215	249
1827	Gossypium hirsutum	Eudicots	Gh_A10G2350	CMHCEITKTPQWRAGPMGPKTLCNACGVRYKSGR	34	Type IVb	1	252	285
1828	Gossypium hirsutum	Eudicots	Gh_A11G1014	CVDCSTTRTPLWRGGPAGPRSLCNACGIRYRKKN	34	Type IVb	1	16	49
1829	Gossypium hirsutum	Eudicots	Gh_A11G1650	CSHCGVTKTPQWRAGPMGAKTLCNACGVRFKSGRL	35	Type IVb	1	267	301
1830	Gossypium hirsutum	Eudicots	Gh_A11G1696	CANCDTTSTPLWRNGPRGPKSLCNACGIRFKKEER	35	Type IVb	1	128	162
1831	Gossypium hirsutum	Eudicots	Gh_A11G2337	CSHCLAQRTPQWRAGPLGPKTLCNACGVRYKSGRL	35	Type IVb	1	218	252
1832	Gossypium hirsutum	Eudicots	Gh_A11G3020	CSHCGVTKTPQWRAGPMGVKTLCNACGVRFKSGRL	35	Type IVb	1	294	328
1833	Gossypium hirsutum	Eudicots	Gh_A12G0146	CTHCGISSKRTPMMRRGPAGPRTLCNACGLKWANKGV	37	Type IVc	1	224	260
1834	Gossypium hirsutum	Eudicots	Gh_A12G0598	CANCDTTSTPLWRNGPRGPKSLCNACGIRFRKEER	35	Type IVb	1	107	141
1835	Gossypium hirsutum	Eudicots	Gh_A12G1163	CVDCKTTKTPLWRGGPAGPKSLCNACGIRLRKKK	34	Type IVb	1	16	49
1836	Gossypium hirsutum	Eudicots	Gh_A12G1945	CYHCGVTSTPLWRNGPPEKPVLCNACGSRWRTKGT	35	Type IVb	1	7	41
1837	Gossypium hirsutum	Eudicots	Gh_A13G0280	CSHCQVQKTPQWRTGPLGAKTLCNACGVRYKSGR	34	Type IVb	1	230	263
1838	Gossypium hirsutum	Eudicots	Gh_A13G0435	CSHCGISSKKTPMMRRGPAGPRTLCNACGLKWANKGV	37	Type IVc	1	222	258
1839	Gossypium hirsutum	Eudicots	Gh_A13G0917	CTDCKTTKTPLWRGGPAGPKSLCNACGIRYRKKRR	35	Type IVb	1	9	43
1840	Gossypium hirsutum	Eudicots	Gh_A13G1545	CTDCKTTKTPLWRGGPSGPKSLCNACGIKYRKRRR	35	Type IVb	1	25	59
1841	Gossypium hirsutum	Eudicots	Gh_D01G1727	CFHCGIDNTPLWRNGPPEKPVLCNACGSRYRLG	33	Type IVb	1	7	39
1842	Gossypium hirsutum	Eudicots	Gh_D01G2368	CQHCGVSENNTPAMRRGPAGPRTLCNACGLMWANKGT	37	Type IVc	1	239	275
1843	Gossypium hirsutum	Eudicots	Gh_D02G0862	CTHCGISSKSTPMMRRGPSGPRSLCNACGLFWANKGT	37	Type IVc	1	195	231
1844	Gossypium hirsutum	Eudicots	Gh_D02G2004	CQHCGINEKLTPAMRRGPAGPRTLCNACGLMWANKGT	37	Type IVc	1	184	220
1845	Gossypium hirsutum	Eudicots	Gh_D02G2186	CSHCQVQKTPQWRTGPLGAKTLCNACGVRYKSGR	34	Type IVb	1	244	277
1846	Gossypium hirsutum	Eudicots	Gh_D03G0136	CANCDTTSTPLWRNGPRGPKSLCNACGIRFKKEER	35	Type IVb	1	134	168
1847	Gossypium hirsutum	Eudicots	Gh_D03G0572	CLHCAAEKTPQWRTGPMGPKTLCNACGVRYKSGRL	35	Type IVb	1	196	230
1848	Gossypium hirsutum	Eudicots	Gh_D03G1294	CLHCEVTKTPQWREGPMGPKTLCNACGVRFRSGRL	35	Type IVb	1	258	292
1849	Gossypium hirsutum	Eudicots	Gh_D03G1602	TPLWRNGPPEKPVLCNACGSRWRTKGT	27	Type IVp	1	4	30
1850	Gossypium hirsutum	Eudicots	Gh_D05G0299	CADCNTTKTPLWRSGPRGPKSLCNACGIRQRKAR	34	Type IVb	1	170	203
1851	Gossypium hirsutum	Eudicots	Gh_D05G0434	CSDCNTTTTPLWRSGPRGPKSLCNACGIRQRKAR	34	Type IVb	1	191	224
1852	Gossypium hirsutum	Eudicots	Gh_D05G0481	CLHCATDKTPQWRTGPMGPKTLCNACGVRYKSGRL	35	Type IVb	1	248	282
1853	Gossypium hirsutum	Eudicots	Gh_D05G0674	CTNYNCNTNDTPMWRRGPLGPKTLCNACGIKYRKEGEK	38	Type IV4	1	180	217
1854	Gossypium hirsutum	Eudicots	Gh_D05G0979	CTHCEITETPQWREGPMGPKTLCNACGVRYRSGR	34	Type IVb	1	248	281
1855	Gossypium hirsutum	Eudicots	Gh_D05G2527	CTHCGISSNSTPMMRRGPSGPRSLCNACGLFWANKGT	37	Type IVc	1	205	241
1856	Gossypium hirsutum	Eudicots	Gh_D05G2829	CMHCEITKTPQWRAGPMGPKTLCNACGVRYKSGR	34	Type IVb	1	245	278
1857	Gossypium hirsutum	Eudicots	Gh_D06G0253	CQHCGVSENNTPAMRRGPAGPRTLCNACGLMWANKGT	37	Type IVc	1	208	244
1858	Gossypium hirsutum	Eudicots	Gh_D06G0254	CTHCGISSKATPMMRRGPSGPRSLCNACGLFWANKGT	37	Type IVc	1	206	242
1859	Gossypium hirsutum	Eudicots	Gh_D06G0725	CADCNTTKTPLWRSGPRGPKSLCNACGIRQRKAR	34	Type IVb	1	164	197
1860	Gossypium hirsutum	Eudicots	Gh_D06G0919	CSDCNTTTTPLWRSGPRGPKSLCNACGIRQRKAR	34	Type IVb	1	140	173
1861	Gossypium hirsutum	Eudicots	Gh_D06G0967	CLHCATDKTPQWRTGPMGPKTLCNACGVRYKSGRL	35	Type IVb	1	233	267
1862	Gossypium hirsutum	Eudicots	Gh_D06G2033	CLHCASEKTPQWRTGPMGPKTLCNACGVRYKSGRL	35	Type IVb	1	212	246
1863	Gossypium hirsutum	Eudicots	Gh_D08G1521	CSHCASEKTPQWRTGPLGPKTLCNACGVRYKSGRL	35	Type IVb	1	168	202
1864	Gossypium hirsutum	Eudicots	Gh_D08G1783	CYHCGVTSTPLWRNGPPEKPVLCNACGSRWRTKGT	35	Type IVb	1	7	41
1865	Gossypium hirsutum	Eudicots	Gh_D08G2116	CTHCEVTKTPQWREGPKGPKTLCNACGVRYRSGR	34	Type IVb	1	162	195
1866	Gossypium hirsutum	Eudicots	Gh_D08G2597	CLHCATDKTPQWRTGPMGPKTLCNACGVRYKSGRL	35	Type IVb	1	249	283
1867	Gossypium hirsutum	Eudicots	Gh_D09G1872	CYHCGVTSTPLWRNGPPEKPVLCNACGSRWRTKGT	35	Type IVb	1	7	41
1868	Gossypium hirsutum	Eudicots	Gh_D10G0637	CLHCAAEKTPQWRTGPLGPKTLCNACGVRYKSGRL	35	Type IVb	1	215	249
1869	Gossypium hirsutum	Eudicots	Gh_D10G2524	CMHCEITKTPQWRAGPMGPKTLCNACGVRYKSGR	34	Type IVb	1	252	285
1870	Gossypium hirsutum	Eudicots	Gh_D11G1170	CVDCSTTRTPLWRGGPAGPRSLCNACGIRYRKKN	34	Type IVb	1	16	49
1871	Gossypium hirsutum	Eudicots	Gh_D11G1807	CSHCGVTKTPQWRAGPMGAKTLCNACGVRFKSGRL	35	Type IVb	1	267	301
1872	Gossypium hirsutum	Eudicots	Gh_D11G1854	CANCDTTSTPLWRNGPRGPKSLCNACGIRFKKEER	35	Type IVb	1	128	162
1873	Gossypium hirsutum	Eudicots	Gh_D11G2651	CSHCLAQRTPQWRAGPLGPKTLCNACGVRYKSGRL	35	Type IVb	1	214	248
1874	Gossypium hirsutum	Eudicots	Gh_D11G3532	CSHCGVTKTPQWRAGPMGVKTLCNACGVRFKSGRL	35	Type IVb	1	291	325
1875	Gossypium hirsutum	Eudicots	Gh_D12G0161	CTHCGISSKKTPMMRRGPAGPRTLCNACGLKWANKGV	37	Type IVc	1	224	260
1876	Gossypium hirsutum	Eudicots	Gh_D12G0610	CANCDTTSTPLWRNGPRGPKSLCNACGIRFRKEER	35	Type IVb	1	119	153
1877	Gossypium hirsutum	Eudicots	Gh_D12G1283	CVDCKTTKTPLWRGGPAGPKSLCNACGIRLRKKK	34	Type IVb	1	16	49
1878	Gossypium hirsutum	Eudicots	Gh_D12G2125	CYHCGVTSTPLWRNGPPEKPVLCNACGSRWRTKGT	35	Type IVb	1	7	41
1879	Gossypium hirsutum	Eudicots	Gh_D13G0299	CSHCQVQKTPQWRTGPLGAKTLCNACGVRYKSGR	34	Type IVb	1	231	264
1880	Gossypium hirsutum	Eudicots	Gh_D13G0483	CSHCGISSKKTPMMRRGPAGPRTLCNACGLKWANKGV	37	Type IVc	1	224	260
1881	Gossypium hirsutum	Eudicots	Gh_D13G1159	CTDCKTTKTPLWRGGPAGPKSLCNACGIRYRKKRR	35	Type IVb	1	9	43
1882	Gossypium hirsutum	Eudicots	Gh_D13G1879	CTDCKTTKTPLWRGGPSGPKSLCNACGIKYRKRRR	35	Type IVb	1	25	59
1883	Gossypium hirsutum	Eudicots	Gh_D13G2412	CPHCEVMETPQWREGPIGPKTLCNACGVRYRSDR	34	Type IVb	1	738	771
1884	Gossypium hirsutum	Eudicots	Gh_Sca082239G01	CLHCATDKTPQWRTGPMGPKTLCNACGVRYKSGRL	35	Type IVb	1	76	110
1885	Gossypium raimondii	Eudicots	Gorai.002G029400.1	CANCGTSKTPLWRGGPAGPKSLCNACGIKSRKKRR	35	Type IVb	1	41	75
1886	Gossypium raimondii	Eudicots	Gorai.002G138300.1	CQHCGVSENNTPAMRRGPAGPRTLCNACGLMWANKGT	37	Type IVc	1	239	275
1887	Gossypium raimondii	Eudicots	Gorai.002G138300.2	CQHCGVSENNTPAMRRGPAGPRTLCNACGLMWAN	34	Type IVc	1	238	271
1888	Gossypium raimondii	Eudicots	Gorai.002G208900.1	CFHCGIDNTPLWRNGPPEKPVLCNACGSRYRLG	33	Type IVb	1	7	39
1889	Gossypium raimondii	Eudicots	Gorai.003G014300.1	CANCDTTSTPLWRNGPRGPKSLCNACGIRFKKEER	35	Type IVb	1	134	168
1890	Gossypium raimondii	Eudicots	Gorai.003G062900.1	CLHCAAEKTPQWRTGPMGPKTLCNACGVRYKSGRL	35	Type IVb	1	196	230
1891	Gossypium raimondii	Eudicots	Gorai.003G142600.1	CLHCEVTKTPQWREGPMGPKTLCNACGVRFRSGRL	35	Type IVb	1	258	292
1892	Gossypium raimondii	Eudicots	Gorai.003G142600.2	CLHCEVTKTPQWREGPMGPKTLCNACGVRFRSGRL	35	Type IVb	1	163	197
1893	Gossypium raimondii	Eudicots	Gorai.003G177500.1	CYHCGVTSTPLWRNGPPEKPVLCNACGSRWRTKGT	35	Type IVb	1	7	41
1894	Gossypium raimondii	Eudicots	Gorai.004G164700.1	CSHCASEKTPQWRTGPLGPKTLCNACGVRYKSGRL	35	Type IVb	1	168	202
1895	Gossypium raimondii	Eudicots	Gorai.004G193200.1	CYHCGVTSTPLWRNGPPEKPVLCNACGSRWRTKGT	35	Type IVb	1	7	41
1896	Gossypium raimondii	Eudicots	Gorai.004G230100.1	CTHCEVTKTPQWREGPKGPKTLCNACGVRYRSGR	34	Type IVb	1	260	293
1897	Gossypium raimondii	Eudicots	Gorai.004G288400.1	CLHCATDKTPQWRTGPMGPKTLCNACGVRYKSGRL	35	Type IVb	1	249	283
1898	Gossypium raimondii	Eudicots	Gorai.005G065300.1	CADCGTSKTPLWRGGPAGPKSLCNACGIRSRKKRR	35	Type IVb	1	38	72
1899	Gossypium raimondii	Eudicots	Gorai.005G097100.1	CTHCGISSKSTPMMRRGPSGPRSLCNACGLFWANKGT	37	Type IVc	1	195	231
1900	Gossypium raimondii	Eudicots	Gorai.005G226000.1	CQHCGINEKLTPAMRRGPAGPRTLCNACGLMWANKGT	37	Type IVc	1	184	220
1901	Gossypium raimondii	Eudicots	Gorai.005G226000.2	CQHCGINEKLTPAMRRGPAGPRTLCNACGLMWANKGT	37	Type IVc	1	184	220
1902	Gossypium raimondii	Eudicots	Gorai.005G226000.3	CQHCGINEKLTPAMRRGPAGPRTLCNACGLMWANKGT	37	Type IVc	1	182	218
1903	Gossypium raimondii	Eudicots	Gorai.005G226000.4	CQHCGINEKLTPAMRRGPAGPRTLCNACGLMWANKGT	37	Type IVc	1	181	217
1904	Gossypium raimondii	Eudicots	Gorai.005G226000.5	CQHCGINEKLTPAMRRGPAGPRTLCNACGLMWANKGT	37	Type IVc	1	184	220
1905	Gossypium raimondii	Eudicots	Gorai.005G226000.6	CQHCGINEKLTPAMRRGPAGPRTLCNACGLMWANK	35	Type IVc	1	184	218
1906	Gossypium raimondii	Eudicots	Gorai.005G247900.1	CSHCQVQKTPQWRTGPLGAKTLCNACGVRYKSGR	34	Type IVb	1	244	277
1907	Gossypium raimondii	Eudicots	Gorai.005G247900.2	CSHCQVQKTPQWRTGPLGAKTLCNACGVRYKSGR	34	Type IVb	1	242	275
1908	Gossypium raimondii	Eudicots	Gorai.006G054800.1	CQHCGAEKTPQWRAGPLGPKTLCNACGVRYKSGRL	35	Type IVb	1	150	184
[truncated: 3,538 more rows]
